# Supplementary material for: Genomic landscape of rat strain and substrain variation
Source: BMC Genomics. 2015 May 6;16(1):357. doi: 10.1186/s12864-015-1594-1 (PMC4422378; doi:10.1186/s12864-015-1594-1)
Supplement: Additional file 1: — Table with the numbers of mapped bases and average coverage of data from four rat strains. [file 12864_2015_1594_MOESM1_ESM.xlsx]

## Sheet: Sheet1
Additional data file 1
Sequencing characteristics of data from four rat strains
	Strain	Number of mapped based	Average coverage
	BN-Lx/CubPrin	70627395294	27.4456
	SHR/NCrlPrin	68147119521	26.4817
	SHR/OlaIpcvPrin	71333197172	27.7198
	SUO_F344	68434562932	26.5934
