# Supplementary material for: Genomic landscape of rat strain and substrain variation
Source: BMC Genomics. 2015 May 6;16(1):357. doi: 10.1186/s12864-015-1594-1 (PMC4422378; doi:10.1186/s12864-015-1594-1)
Supplement: Additional file 2: — Table with false positive and false negative rates of SNVs and indels per sequencing platform. [file 12864_2015_1594_MOESM2_ESM.xlsx]

## Sheet: sheet
Additional data file 2
False positive and false negative rates of SNVs and indels per sequencing platform
Variant type	Variant Caller	Sequencing Platform	Matching positions	NGS ONLY	BAC ONLY	Precision	Recall	FP %	FN %
SNV	GATK	Illumina	2468	15	141	99.40	94.60%	0.604108	5.40437	VQSR 99.5
SNV	GATK	SOLiD	2023	11	106	99.46%	95.02%	0.540806	4.97886	VQSR 99.5
indel	GATK	Illumina	237	44	89	0.843416	0.726994	15.6584	27.3006	VQSR 99.9
indel	GATK	SOLiD	170	22	67	0.885417	0.7173	11.4583	28.27	VQSR 99.9
