# Supplementary material for: Genomic landscape of rat strain and substrain variation
Source: BMC Genomics. 2015 May 6;16(1):357. doi: 10.1186/s12864-015-1594-1 (PMC4422378; doi:10.1186/s12864-015-1594-1)
Supplement: Additional file 3: — Table with all high impact SNVs that (not) have a variant in their vicinity that restore the open reading frame. [file 12864_2015_1594_MOESM3_ESM.xlsx]

## Sheet: sheet
Additional data file 3
High impact SNVs that (not) have a variant in their vicinity that restore the open reading frame
chr	SNV	ORF restoring vicinity variant present?
1	7707081	no
1	17328182	no
1	17328208	no
1	22211744	no
1	22711838	no
1	22711930	no
1	27092975	no
1	59778970	yes
1	61002582	no
1	62385203	no
1	63233313	no
1	63239525	no
1	63833863	no
1	65542901	yes
1	65628993	no
1	67226715	yes
1	68350192	no
1	71013206	no
1	71876974	no
1	71919385	no
1	73981061	no
1	79867411	no
1	80540344	no
1	81251313	no
1	82410823	no
1	83909844	no
1	89181271	no
1	89197831	no
1	100652440	no
1	101537713	no
1	103861432	no
1	104134314	no
1	104872897	no
1	113935625	no
1	114951221	no
1	155422692	no
1	158385936	no
1	160552031	no
1	168211448	no
1	170017293	no
1	172861681	no
1	173381000	no
1	173395143	no
1	173720475	no
1	173851776	no
1	174011968	no
1	174412120	no
1	175271376	no
1	177155198	yes
1	179007264	no
1	179007557	no
1	180014301	no
1	184891900	no
1	196209600	no
1	196285797	no
1	203337587	no
1	213356317	no
1	221541867	no
1	221670430	yes
1	223066996	no
1	223558644	no
1	223706342	no
1	224014577	no
1	225288079	no
1	226262737	no
1	227795868	no
1	231910593	no
1	234435991	no
1	245342821	no
1	249993931	no
1	255009047	no
1	259335210	no
1	259391263	yes
1	259750878	no
1	274413810	no
1	281801584	no
1	284662101	no
1	289098755	no
1	289909959	no
2	11135181	no
2	41899955	yes
2	64214561	no
2	74693971	yes
2	83399780	yes
2	88696891	no
2	97003066	yes
2	99241362	no
2	100675269	no
2	108182231	yes
2	108182232	yes
2	151850603	no
2	155669340	no
2	157200147	no
2	173147245	no
2	185675520	no
2	185675541	no
2	185676203	no
2	204653141	no
2	206343058	no
2	212451394	no
2	212994032	no
2	223146767	no
2	223147027	no
2	228416576	no
2	240842252	no
2	245833221	no
2	245834855	no
2	262407161	no
2	262407749	no
2	267002152	no
2	269289829	no
2	269904194	yes
3	10397871	no
3	10934169	no
3	11919575	no
3	16764279	no
3	21737064	no
3	22634166	no
3	24380983	no
3	24382722	no
3	24467358	no
3	24585714	yes
3	33883351	no
3	47348385	no
3	61967216	no
3	63607389	no
3	68939877	no
3	70391769	no
3	80053750	no
3	80905295	no
3	82867025	no
3	82892125	no
3	83193235	no
3	83193236	no
3	84318517	no
3	85600916	no
3	85782906	no
3	96222769	no
3	97404560	no
3	97833229	no
3	99572374	no
3	109891522	no
3	116802824	no
3	116803234	no
3	117860576	no
3	118386334	no
3	118409937	no
3	120539774	no
3	120909142	no
3	124417364	no
3	125805813	no
3	128518794	no
3	128519023	no
3	128520581	no
3	134969797	no
3	147017626	no
3	148264426	no
3	149739286	no
3	149739296	no
3	152166007	no
3	152192296	no
3	158501642	yes
3	158501643	yes
3	160696191	no
3	167489244	no
3	170872219	no
3	183100865	no
4	1913067	no
4	7881752	no
4	9724217	no
4	20383532	no
4	21552337	no
4	22925608	no
4	23469164	no
4	38093122	no
4	42721942	no
4	42724152	no
4	61127743	no
4	66867608	no
4	135519849	no
4	140908494	no
4	145977505	no
4	150146307	no
4	150159899	no
4	151963753	yes
4	151963754	yes
4	151963758	no
4	151963770	no
4	165723757	no
4	211433758	yes
4	211762645	no
4	212898310	yes
4	212899255	no
4	217213952	no
4	217278745	no
4	220817119	no
4	222758429	no
4	223124986	no
4	223235905	no
4	223235912	yes
4	227212538	no
4	229440205	no
4	229553176	no
4	241839306	no
5	3659804	no
5	4847758	no
5	16451754	no
5	21189490	no
5	29990560	no
5	36560606	no
5	40433159	no
5	43610641	no
5	55119179	no
5	55203283	no
5	62180133	no
5	62343581	no
5	69265695	no
5	72761198	no
5	72761894	no
5	77600465	no
5	78684151	no
5	112891774	yes
5	121910346	no
5	123723531	no
5	124817977	no
5	137799030	no
5	151543101	no
5	152073567	no
5	156519300	no
5	157030157	no
5	161850746	no
5	163678536	no
5	169588757	no
5	173189544	no
5	175835613	no
5	176295764	no
6	4264979	no
6	9681897	no
6	22405287	no
6	33206566	no
6	58209673	no
6	64592668	no
6	68961260	no
6	80291962	no
6	82757038	no
6	87205623	no
6	88671350	no
6	96368901	no
6	104786011	no
6	111791646	no
6	115146535	no
6	118257453	no
6	124463853	no
6	124464927	no
6	136554115	no
6	137028969	no
6	137030142	no
6	143127775	no
6	149803871	no
6	150619224	yes
6	151749421	no
6	154900505	no
7	3734761	no
7	3789732	no
7	4947938	no
7	5685394	no
7	7719330	no
7	8384062	no
7	8614454	no
7	8719869	no
7	10912579	no
7	13289221	no
7	24328066	no
7	26502402	no
7	27623537	no
7	31816083	no
7	36458246	no
7	59648615	no
7	60162326	no
7	60163210	no
7	70505443	no
7	83475873	no
7	92086214	no
7	98618137	yes
7	98618138	yes
7	101692000	no
7	116810277	no
7	123063810	no
7	131617648	no
7	132805052	no
8	5406631	no
8	5407794	no
8	16421099	no
8	19741209	no
8	20640357	no
8	20640590	no
8	39895431	no
8	40161350	no
8	40382684	no
8	40409838	no
8	40558475	no
8	47448943	no
8	49155666	no
8	49230924	yes
8	57535152	no
8	58677539	no
8	64596563	no
8	70156223	no
8	73652055	no
8	89980856	no
8	105862924	no
8	105988628	no
8	114126425	no
8	114712836	no
8	116213439	no
8	118008112	yes
8	118628530	no
8	124483283	no
8	127117904	no
8	127443174	no
8	132006591	no
8	132006952	no
9	10052866	no
9	13574883	yes
9	14989867	no
9	23371683	no
9	34102231	no
9	37599530	no
9	40490374	no
9	40721896	no
9	46088747	no
9	51769727	no
9	54383566	no
9	57919439	no
9	65010696	no
9	65740403	no
9	69942624	no
9	72168988	no
9	82236253	no
9	86172765	no
9	92297238	no
9	98159115	no
9	99429599	no
9	117126309	no
9	118869899	no
10	2102776	no
10	12366872	no
10	13136445	no
10	29086520	no
10	29924723	no
10	31523316	no
10	41317282	no
10	44418238	no
10	44550091	no
10	45696742	no
10	46631053	no
10	46765394	no
10	59936741	no
10	60143159	no
10	64378167	no
10	64378833	no
10	66853964	yes
10	69997357	no
10	74901422	no
10	85729938	no
10	86556947	no
10	86618424	no
10	89048074	no
10	91319428	no
10	92173009	no
10	92448591	no
10	92465853	no
10	93159713	yes
10	94447208	no
10	95674081	yes
10	95956383	no
10	97371731	no
10	102988579	no
10	104623748	no
10	109607439	no
10	110018236	no
10	112141073	no
11	2767052	no
11	29725800	no
11	32981268	no
11	79856394	no
11	81551229	no
11	83031408	yes
11	86750296	no
11	87080389	no
11	87489911	no
11	88677367	no
11	89830781	no
12	7709080	no
12	8545364	no
12	15180242	no
12	17832132	no
12	24078660	no
12	24557458	no
12	32113963	no
12	32146330	no
12	32511588	no
12	40567603	no
12	40627084	no
12	40759677	no
12	42495197	no
12	43179819	no
12	43188389	no
12	50604736	no
13	19554885	no
13	31005652	no
13	32633140	no
13	33226280	yes
13	41185695	yes
13	44292983	no
13	44293308	no
13	52286391	no
13	57650941	no
13	57838431	no
13	61480752	no
13	67647830	no
13	74861389	no
13	77678848	yes
13	84136068	no
13	87196360	no
13	87389141	no
13	92629615	yes
13	93682108	no
13	94048941	no
13	94049518	no
13	94049633	no
13	96696022	no
13	96727308	no
13	96743334	no
13	104526773	no
13	108813093	no
14	693810	no
14	1108235	no
14	2574773	no
14	6919070	yes
14	14305819	no
14	14332424	no
14	15653503	no
14	17268113	no
14	22125765	no
14	41186055	no
14	62252026	no
14	62252142	no
15	8690683	yes
15	14592077	no
15	20814472	no
15	20814534	no
15	20815005	yes
15	22041270	no
15	23669684	no
15	31345936	no
15	31932610	no
15	38474036	no
15	40106639	no
15	45065524	yes
15	46738040	no
15	46924160	no
15	49697771	no
15	60796383	no
15	64964461	no
15	65553387	no
15	65857454	no
15	85614557	no
15	86115350	no
15	86202323	no
15	112425152	no
16	6122911	no
16	7325773	no
16	9395954	no
16	14714437	no
16	18013615	no
16	19951608	yes
16	20497016	no
16	26476733	no
16	26872853	no
16	26872930	no
16	26872939	no
16	41379767	no
16	45123428	no
16	49749321	yes
16	59713413	yes
16	67526952	no
16	70560918	no
16	71751402	no
16	74431173	no
16	75017530	no
16	82869181	no
16	82898921	no
16	87986883	no
16	88574545	yes
17	2254802	no
17	2355642	no
17	16436157	no
17	16999442	no
17	25976643	no
17	26835989	no
17	28384211	no
17	30086559	no
17	32599892	no
17	39538098	no
17	40959776	no
17	44601450	no
17	45374472	no
17	57402226	no
17	58718819	no
17	69662528	no
17	71407578	no
17	73092294	no
17	78855076	no
17	79160331	no
17	86344087	no
18	13844186	no
18	15055757	no
18	24030180	no
18	29692364	yes
18	30196472	no
18	30258690	yes
18	30520496	no
18	30806177	no
18	33104628	no
18	43786970	yes
18	46807732	no
18	50919659	no
18	53147564	no
18	54938343	no
18	57208092	no
18	62725220	no
18	62872887	no
18	65913563	no
18	67859043	no
18	72095832	no
18	74064874	no
19	97583	no
19	639733	yes
19	25458649	no
19	30920709	no
19	40274085	no
19	40274088	no
19	41630966	no
19	60072896	no
19	60299893	yes
19	60299894	yes
19	60931733	no
19	63770899	no
20	244919	no
20	244921	no
20	779483	no
20	805731	no
20	1221923	no
20	3667313	no
20	3735177	no
20	4670270	no
20	5177743	no
20	5178074	no
20	5261076	no
20	5274329	no
20	5876454	no
20	6124947	yes
20	6171770	yes
20	6171863	yes
20	6171891	yes
20	6171894	no
20	6236996	no
20	6246522	yes
20	7587057	no
20	9545074	no
20	9559140	no
20	10451372	no
20	14095394	no
20	14582200	no
20	15160109	yes
20	15408921	no
20	15422253	no
20	22642143	yes
20	22768584	no
20	25004083	yes
20	32277034	no
20	33719789	no
20	34486746	no
20	35270438	no
20	35306118	no
20	48402556	no
20	50614323	no
X	2908242	no
X	2908289	no
X	2908315	yes
X	26149755	no
X	53874183	no
X	55897505	no
X	64163990	yes
X	69747130	no
X	75109556	no
X	82690243	no
X	105089354	no
X	105255278	no
X	122548540	no
