# Supplementary material for: Genomic landscape of rat strain and substrain variation
Source: BMC Genomics. 2015 May 6;16(1):357. doi: 10.1186/s12864-015-1594-1 (PMC4422378; doi:10.1186/s12864-015-1594-1)
Supplement: Additional file 4: — Two tables with regions with highest or lowest SNV density across six species. [file 12864_2015_1594_MOESM4_ESM.xlsx]

## Sheet: genomic coordinates
Additional data file 4
Regions with highest or lowest SNV density across six species. Coordinates are based on the mouse genome GRCm38
	high SNV density regions in six species
	chr	start	stop
	2	88498768	88817677
	2	101949784	101950656
	4	103692376	103794500
	4	140784432	140867564
	7	103732195	103980063
	17	31208241	31273352
	low SNV density regions in six species
	chr	start	stop
	5	3507400	3530875
	9	66400603	66548697
	9	108270922	108508853
	10	67113688	67385184

## Sheet: PANTHER test HIGH SNV density
PANTHER Overrepresentation Test on regions with a high SNV density in 5 species
	Analysis Type:	PANTHER Overrepresentation Test (release 20141219)
	Annotation Version and Release Date:	PANTHER version 9.0 Released 2014-01-24
	Analyzed List:	HIGH SNV density genes (Mus musculus)
	Reference List:	Mus musculus (all genes in database)
	Bonferroni correction:	true
		Reference list	HIGH SNV density genes
	Mapped IDs:	22275	33
	Unmapped IDs:	0	18
	PANTHER GO-Slim Biological Process	Mus musculus - REFLIST (22275)	Analyzed List (33)	Analyzed List (expected)	Analyzed List (fold Enrichment)	Analyzed List (P-value)
	blood circulation	151	5	.22	> 5	6.12E-04

## Sheet: PANTHER test LOW SNV density
PANTHER Overrepresentation Test on regions with a low SNV density in 5 species
	Analysis Type:	PANTHER Overrepresentation Test (release 20141219)
	Annotation Version and Release Date:	PANTHER version 9.0 Released 2014-01-24
	Analyzed List:	LOW SNV density genes (Mus musculus)
	Reference List:	Mus musculus (all genes in database)
	Bonferroni correction:	true
		Reference list	LOW SNV density genes
	Mapped IDs:	22275	17
	Unmapped IDs:	0	11
	PANTHER GO-Slim Molecular Function	Mus musculus - REFLIST (22275)	Analyzed List (17)	Analyzed List (expected)	Analyzed List (fold Enrichment)	Analyzed List (P-value)
	cysteine-type peptidase activity	158	3	.12	> 5	3.72E-02
