# Supplementary material for: Genomic landscape of rat strain and substrain variation
Source: BMC Genomics. 2015 May 6;16(1):357. doi: 10.1186/s12864-015-1594-1 (PMC4422378; doi:10.1186/s12864-015-1594-1)
Supplement: Additional file 5: — Table with the results of the PANTHER Overrepresentation Test on 909 genes with a Ka/Ks ratio >1.0. [file 12864_2015_1594_MOESM5_ESM.xlsx]

## Sheet: PANTHER analysis
Additional data file 5
PANTHER Overrepresentation Test on 909 genes with a Ka/Ks ratio >1.0
	Analysis Type:	PANTHER Overrepresentation Test (release 20141219)
	Annotation Version and Release Date:	PANTHER version 9.0 Released 2014-01-24
	Analyzed List:	Test list (Rattus norvegicus)
	Reference List:	Reference list (Rattus norvegicus)
	Bonferroni correction:	true
		Reference list	Test list
	Mapped IDs:	2447	773
	Unmapped IDs:	559	137
	PANTHER GO-Slim Biological Process	Reference list (2447)	Test list (773)	Test list (expected)	Test list (fold Enrichment)	Test list (P-value)
	B cell mediated immunity	61	42	19.27	2.18	5.99E-04
	monosaccharide metabolic process	35	25	11.06	2.26	3.18E-02
	response to stimulus	334	141	105.51	1.34	3.51E-02
	response to pheromone	46	30	14.53	2.06	3.61E-02

## Sheet: Reference list 3006>5snvs
#GeneId	GeneName	BioType	Bases affected (DOWNSTREAM)	Total score (DOWNSTREAM)	Length (DOWNSTREAM)	Bases affected (EXON)	Total score (EXON)	Length (EXON)	Bases affected (GENE)	Total score (GENE)	Length (GENE)	Bases affected (INTRON)	Total score (INTRON)	Length (INTRON)	Bases affected (SPLICE_SITE_ACCEPTOR)	Total score (SPLICE_SITE_ACCEPTOR)	Length (SPLICE_SITE_ACCEPTOR)	Bases affected (SPLICE_SITE_DONOR)	Total score (SPLICE_SITE_DONOR)	Length (SPLICE_SITE_DONOR)	Bases affected (UPSTREAM)	Total score (UPSTREAM)	Length (UPSTREAM)	Bases affected (UTR_3_PRIME)	Total score (UTR_3_PRIME)	Length (UTR_3_PRIME)	Bases affected (UTR_5_PRIME)	Total score (UTR_5_PRIME)	Length (UTR_5_PRIME)	Count (DOWNSTREAM)	Count (EXON)	Count (INTRON)	Count (NON_SYNONYMOUS_CODING)	Count (NON_SYNONYMOUS_START)	Count (SPLICE_SITE_ACCEPTOR)	Count (SPLICE_SITE_DONOR)	Count (START_GAINED)	Count (START_LOST)	Count (STOP_GAINED)	Count (STOP_LOST)	Count (SYNONYMOUS_CODING)	Count (SYNONYMOUS_STOP)	Count (UPSTREAM)	Count (UTR_3_PRIME)	Count (UTR_5_PRIME)	non/syn	non+syn
ENSRNOG00000028203	Itgb2l	protein_coding	51	0	5000	14	0	2127	49	0	14390	35	0	12263	0	0	42	0	0	42	24	0	5000	0	0	0	0	0	0	51	0	35	14	0	0	0	0	0	0	0	0	0	24	0	0	#DIV/0!	14
ENSRNOG00000042879	ENSRNOG00000042879	protein_coding	6	0	5000	13	0	7138	241	0	90271	228	0	83133	0	0	72	0	0	72	15	0	5000	0	0	4	0	0	0	6	0	228	12	0	0	0	0	0	1	0	0	0	15	0	0	#DIV/0!	12
ENSRNOG00000031074	Calcoco2	protein_coding	52	0	8534	10	0	1188	63	0	9795	56	0	8607	0	0	34	0	0	32	32	0	5210	0	0	0	0	0	0	52	0	56	10	0	0	0	0	0	0	0	0	0	32	0	0	#DIV/0!	10
ENSRNOG00000001959	Mx1	protein_coding	14	0	5000	9	0	3106	108	0	21806	97	0	18700	0	0	24	0	0	24	14	0	5000	1	0	1041	1	0	106	14	0	97	9	0	0	0	0	0	0	0	0	0	14	1	1	#DIV/0!	9
ENSRNOG00000024628	ENSRNOG00000024628	protein_coding	58	0	5000	9	0	2097	801	0	124673	792	0	122576	0	0	34	0	0	34	46	0	5000	0	0	0	0	0	0	58	0	792	9	0	0	0	0	0	0	0	0	0	46	0	0	#DIV/0!	9
ENSRNOG00000027837	Gm14569	protein_coding	9	0	5000	9	0	4497	84	0	39770	75	0	35273	0	0	32	0	0	32	7	0	5000	0	0	0	0	0	0	9	0	75	9	0	0	0	0	0	0	0	0	0	7	0	0	#DIV/0!	9
ENSRNOG00000029224	ENSRNOG00000029224	protein_coding	40	0	5000	11	0	636	0	0	1256	0	0	620	0	0	8	1	0	8	32	0	5000	0	0	0	0	0	0	40	0	0	9	0	0	1	0	0	2	0	0	0	32	0	0	#DIV/0!	9
ENSRNOG00000050286	RGD1561853	protein_coding	33	0	5000	9	0	978	9	0	978	0	0	0	0	0	0	0	0	0	33	0	5000	0	0	0	0	0	0	33	0	0	9	0	0	0	0	0	0	0	0	0	33	0	0	#DIV/0!	9
ENSRNOG00000009655	ENSRNOG00000009655	protein_coding	24	0	5000	8	0	468	9	0	482	1	0	14	0	0	4	0	0	4	21	0	5000	0	0	0	0	0	0	24	0	1	8	0	0	0	0	0	0	0	0	0	21	0	0	#DIV/0!	8
ENSRNOG00000016997	4930539E08Rik	protein_coding	11	0	5000	8	0	1761	48	0	15105	40	0	13344	0	0	26	0	0	26	38	0	5000	0	0	0	0	0	0	11	0	40	8	0	0	0	0	0	0	0	0	0	38	0	0	#DIV/0!	8
ENSRNOG00000042469	ENSRNOG00000042469	protein_coding	78	0	5000	9	0	780	12	0	893	3	0	113	0	0	8	0	0	8	17	0	5000	0	0	0	0	0	0	78	0	3	8	0	0	0	0	0	1	0	0	0	17	0	0	#DIV/0!	8
ENSRNOG00000043205	IGG-2A	protein_coding	17	0	5000	8	0	1120	0	0	101074	0	0	99954	0	0	8	0	0	8	13	0	5000	0	0	103	1	0	6	17	0	0	8	0	0	0	0	0	0	0	0	0	13	0	1	#DIV/0!	8
ENSRNOG00000007405	Krba1	protein_coding	18	0	5000	7	0	3337	51	0	20923	44	0	17586	0	0	34	0	0	34	24	0	10000	0	0	0	0	0	0	18	0	44	7	0	0	0	0	0	0	0	0	0	24	0	0	#DIV/0!	7
ENSRNOG00000015564	ENSRNOG00000015564	protein_coding	31	0	5000	7	0	579	7	0	596	0	0	17	0	0	4	0	0	4	25	0	5000	0	0	0	0	0	0	31	0	0	7	0	0	0	0	0	0	0	0	0	25	0	0	#DIV/0!	7
ENSRNOG00000025010	Ugt3a2	protein_coding	20	0	10000	7	0	1272	41	0	13591	34	0	12319	0	0	8	0	0	8	10	0	5000	0	0	0	0	0	0	20	0	34	7	0	0	0	0	0	0	0	0	0	10	0	0	#DIV/0!	7
ENSRNOG00000029227	RGD1563145	protein_coding	18	0	5000	7	0	713	0	0	713	0	0	0	0	0	0	0	0	0	44	0	5000	0	0	38	3	0	42	18	0	0	7	0	0	0	0	0	0	0	0	0	44	0	3	#DIV/0!	7
ENSRNOG00000030738	ENSRNOG00000030738	protein_coding	1	0	5000	7	0	1770	4	0	41917	6	0	40147	0	0	18	0	0	18	8	0	5000	0	0	0	0	0	0	1	0	6	7	0	0	0	0	0	0	0	0	0	8	0	0	#DIV/0!	7
ENSRNOG00000032426	Slc10a5	protein_coding	15	0	5000	7	0	1305	0	0	1305	0	0	0	0	0	0	0	0	0	23	0	5000	0	0	0	0	0	0	15	0	0	7	0	0	0	0	0	0	0	0	0	23	0	0	#DIV/0!	7
ENSRNOG00000046289	RGD1564184	protein_coding	6	0	5000	7	0	369	13	0	524	6	0	155	0	0	4	0	0	4	21	0	5000	0	0	0	0	0	0	6	0	6	7	0	0	0	0	0	0	0	0	0	21	0	0	#DIV/0!	7
ENSRNOG00000048021	RGD1564039	protein_coding	32	0	5000	9	0	531	58	0	11671	49	0	11140	0	0	8	0	0	8	10	0	5000	0	0	0	0	0	0	32	0	49	7	0	0	0	0	0	2	0	0	0	10	0	0	#DIV/0!	7
ENSRNOG00000048084	ENSRNOG00000048084	protein_coding	0	0	5000	7	0	963	530	0	183308	523	0	182345	1	0	6	0	0	6	18	0	5000	0	0	0	0	0	0	0	0	523	7	0	1	0	0	0	0	0	0	0	18	0	0	#DIV/0!	7
ENSRNOG00000049224	Klrb1a	protein_coding	5	0	5000	7	0	1014	193	0	15432	167	0	14418	0	0	10	0	0	10	33	0	5000	19	0	326	0	0	16	5	0	167	7	0	0	0	0	0	0	0	0	0	33	19	0	#DIV/0!	7
ENSRNOG00000009693	Olr476	protein_coding	8	0	5000	6	0	966	6	0	966	0	0	0	0	0	0	0	0	0	17	0	5000	0	0	0	0	0	0	8	0	0	6	0	0	0	0	0	0	0	0	0	17	0	0	#DIV/0!	6
ENSRNOG00000011199	Parp6	protein_coding	6	0	5000	6	0	2610	50	0	32230	44	0	29620	0	0	46	0	0	46	3	0	5000	0	0	234	0	0	483	6	0	44	6	0	0	0	0	0	0	0	0	0	3	0	0	#DIV/0!	6
ENSRNOG00000024500	ENSRNOG00000024500	protein_coding	28	0	5000	6	0	972	6	0	992	0	0	20	0	0	10	0	0	10	12	0	5000	0	0	0	0	0	0	28	0	0	6	0	0	0	0	0	0	0	0	0	12	0	0	#DIV/0!	6
ENSRNOG00000027811	Lilrb4	protein_coding	4	0	5000	6	0	1152	11	0	5303	5	0	4151	0	0	18	0	0	18	40	0	5000	0	0	129	0	0	9	4	0	5	6	0	0	0	0	0	0	0	0	0	40	0	0	#DIV/0!	6
ENSRNOG00000047228	Olr906	protein_coding	7	0	10003	7	0	2695	426	0	344706	424	0	342011	0	0	21	0	0	21	33	0	10000	0	0	0	0	0	0	7	0	424	6	0	0	0	0	0	1	0	0	0	33	0	0	#DIV/0!	6
ENSRNOG00000050503	ENSRNOG00000050503	protein_coding	5	0	5000	6	0	579	21	0	6386	15	0	5807	0	0	10	0	0	10	0	0	5000	0	0	0	0	0	0	5	0	15	6	0	0	0	0	0	0	0	0	0	0	0	0	#DIV/0!	6
ENSRNOG00000001794	Muc13	protein_coding	15	0	5000	20	0	2468	182	0	21280	161	0	18812	0	0	20	0	0	20	57	0	5000	1	0	881	0	0	0	15	0	161	19	0	0	0	0	0	0	0	1	0	57	1	0	19	20
ENSRNOG00000017740	ENSRNOG00000017740	protein_coding	28	0	5000	23	0	2781	25	0	2906	2	0	125	0	0	4	0	0	4	16	0	5000	0	0	0	0	0	0	28	0	2	19	0	0	0	0	0	3	0	1	0	16	0	0	19	20
ENSRNOG00000045823	Olr1014	protein_coding	264	0	30314	29	0	4532	1773	0	301906	1767	0	297374	1	0	36	0	0	36	11	0	15000	0	0	0	0	0	0	264	0	1767	26	0	1	0	0	0	1	0	2	0	11	0	0	13	28
ENSRNOG00000008721	Crnn	protein_coding	41	0	5000	13	0	1560	17	0	2312	4	0	752	0	0	4	0	0	4	35	0	5000	0	0	0	0	0	0	41	0	4	12	0	0	0	0	0	0	0	1	0	35	0	0	12	13
ENSRNOG00000030425	ENSRNOG00000030425	protein_coding	23	0	5000	13	0	1443	14	0	1562	1	0	119	0	0	16	0	0	16	24	0	5000	0	0	0	0	0	0	23	0	1	12	0	0	0	0	0	0	0	1	0	24	0	0	12	13
ENSRNOG00000039287	ENSRNOG00000039287	protein_coding	32	0	5000	13	0	654	28	0	2544	15	0	1890	0	0	8	0	0	8	46	0	5000	0	0	0	0	0	0	32	0	15	12	0	0	0	0	0	0	0	1	0	46	0	0	12	13
ENSRNOG00000049829	Igkc	protein_coding	71	0	5000	12	0	564	31	0	3074	17	0	2510	0	0	2	0	0	2	24	0	5000	2	0	202	0	0	41	71	0	17	11	0	0	0	0	0	0	0	1	0	24	2	0	11	12
ENSRNOG00000050889	ENSRNOG00000050889	protein_coding	97	0	5510	12	0	387	20	0	985	8	0	598	0	0	4	0	0	4	66	0	5190	0	0	0	0	0	0	97	0	8	11	0	0	0	0	0	0	0	1	0	66	0	0	11	12
ENSRNOG00000009602	ENSRNOG00000009602	protein_coding	11	0	5846	11	0	1950	12	0	2632	3	0	682	0	0	4	0	0	4	21	0	6090	0	0	0	0	0	0	11	0	3	10	0	0	0	0	0	0	0	1	0	21	0	0	10	11
ENSRNOG00000027660	ENSRNOG00000027660	protein_coding	21	0	5000	11	0	1602	11	0	1635	0	0	33	0	0	8	0	0	8	127	0	5000	0	0	0	0	0	0	21	0	0	10	0	0	0	0	0	0	0	1	0	127	0	0	10	11
ENSRNOG00000048142	ENSRNOG00000048142	protein_coding	17	0	5000	11	0	570	11	0	591	0	0	21	0	0	5	0	0	5	34	0	5000	0	0	0	0	0	0	17	0	0	10	0	0	0	0	0	0	0	1	0	34	0	0	10	11
ENSRNOG00000024836	ENSRNOG00000024836	protein_coding	18	0	5000	10	0	1008	10	0	1123	0	0	115	0	0	3	0	0	3	17	0	5000	0	0	0	0	0	0	18	0	0	9	0	0	0	0	0	0	0	1	0	17	0	0	9	10
ENSRNOG00000032396	RGD1559575	protein_coding	17	0	5000	10	0	2535	46	0	10156	36	0	7621	0	0	2	0	0	2	23	0	5000	0	0	0	0	0	0	17	0	36	9	0	0	0	0	0	0	0	1	0	23	0	0	9	10
ENSRNOG00000047159	ENSRNOG00000047159	protein_coding	20	0	5000	10	0	936	0	0	36038	1	0	35102	0	0	9	0	0	9	20	0	5000	0	0	0	0	0	0	20	0	1	9	0	0	0	0	0	0	0	1	0	20	0	0	9	10
ENSRNOG00000048787	Vom1r108	protein_coding	32	0	10006	10	0	1475	540	0	101695	535	0	100220	0	0	17	0	0	18	32	0	5051	0	0	0	0	0	0	32	0	535	9	0	0	0	0	0	0	0	1	0	32	0	0	9	10
ENSRNOG00000049089	Olr865	protein_coding	111	0	10000	10	0	1699	496	0	194960	491	0	193261	0	0	6	0	0	6	42	0	5006	0	0	0	0	0	0	111	0	491	9	0	0	0	0	0	0	0	1	0	42	0	0	9	10
ENSRNOG00000049180	ENSRNOG00000049180	protein_coding	25	0	5000	10	0	1206	10	0	1228	0	0	22	0	0	9	0	0	9	43	0	5000	0	0	0	0	0	0	25	0	0	9	0	0	0	0	0	0	0	1	0	43	0	0	9	10
ENSRNOG00000002592	Rps6ka6	protein_coding	0	0	5000	10	0	2583	24	0	99341	14	0	96758	0	0	46	0	0	46	1	0	5000	0	0	0	0	0	0	0	0	14	8	0	0	0	0	0	1	0	1	0	1	0	0	8	9
ENSRNOG00000007797	Rbpsuh	protein_coding	17	0	5000	10	0	1548	13	0	1721	3	0	173	0	0	5	0	0	5	27	0	5000	0	0	0	0	0	0	17	0	3	8	0	0	0	0	0	1	0	1	0	27	0	0	8	9
ENSRNOG00000007803	RGD1565653	protein_coding	20	0	5000	10	0	357	0	0	357	0	0	0	0	0	0	0	0	0	52	0	5000	0	0	0	0	0	0	20	0	0	8	0	0	0	0	0	1	0	1	0	52	0	0	8	9
ENSRNOG00000009610	Tchhl1	protein_coding	12	0	5000	9	0	1878	14	0	2360	5	0	482	0	0	4	0	0	4	12	0	5000	0	0	0	0	0	0	12	0	5	8	0	0	0	0	0	0	0	1	0	12	0	0	8	9
ENSRNOG00000028339	ENSRNOG00000028339	protein_coding	50	0	5000	9	0	1161	9	0	1267	0	0	106	0	0	17	0	0	17	24	0	5000	0	0	0	0	0	0	50	0	0	8	0	0	0	0	0	0	0	1	0	24	0	0	8	9
ENSRNOG00000043056	Fpr-rs4	protein_coding	28	0	5000	9	0	972	9	0	972	0	0	0	0	0	0	0	0	0	26	0	5000	0	0	0	0	0	0	28	0	0	8	0	0	0	0	0	0	0	1	0	26	0	0	8	9
ENSRNOG00000046395	RGD1561453	protein_coding	14	0	5000	9	0	399	9	0	399	0	0	0	0	0	0	0	0	0	26	0	5000	0	0	0	0	0	0	14	0	0	8	0	0	0	0	0	0	0	1	0	26	0	0	8	9
ENSRNOG00000047048	ENSRNOG00000047048	protein_coding	236	0	5000	10	0	297	90	0	2377	80	0	2080	1	0	8	0	0	8	61	0	5000	0	0	0	0	0	0	236	0	80	8	0	1	0	0	0	1	0	1	0	61	0	0	8	9
ENSRNOG00000047871	ENSRNOG00000047871	protein_coding	31	0	5000	9	0	894	131	0	16939	122	0	16045	0	0	2	0	0	2	27	0	5000	0	0	0	0	0	0	31	0	122	8	0	0	0	0	0	0	0	1	0	27	0	0	8	9
ENSRNOG00000007748	Tex15	protein_coding	10	0	5000	17	0	8419	34	0	14068	17	0	5649	0	0	6	0	0	6	23	0	5000	0	0	49	0	0	0	10	0	17	15	0	0	0	0	0	0	0	2	0	23	0	0	7.5	17
ENSRNOG00000022879	ENSRNOG00000022879	protein_coding	57	0	5000	16	0	1197	19	0	1351	3	0	154	1	0	14	0	0	14	43	0	5000	0	0	0	0	0	0	57	0	3	14	0	1	0	0	0	0	0	2	0	43	0	0	7	16
ENSRNOG00000025894	Vmn2r118	protein_coding	65	0	5000	16	0	2550	71	0	19370	55	0	16820	0	0	10	0	0	10	39	0	5000	0	0	0	0	0	0	65	0	55	14	0	0	0	0	0	0	0	2	0	39	0	0	7	16
ENSRNOG00000002156	ENSRNOG00000002156	protein_coding	25	0	5000	8	0	855	12	0	1557	4	0	702	0	0	6	0	0	6	16	0	5000	0	0	0	0	0	0	25	0	4	7	0	0	0	0	0	0	0	1	0	16	0	0	7	8
ENSRNOG00000004977	ENSRNOG00000004977	protein_coding	2	0	5000	8	0	1770	12	0	2750	3	0	980	0	0	4	0	0	4	61	0	5000	1	0	894	0	0	27	2	0	3	7	0	0	0	0	0	0	0	1	0	61	1	0	7	8
ENSRNOG00000007717	Slc15a5	protein_coding	22	0	5000	8	0	1716	353	0	92476	345	0	90760	0	0	16	0	0	16	30	0	5000	0	0	0	0	0	0	22	0	345	7	0	0	0	0	0	0	0	1	0	30	0	0	7	8
ENSRNOG00000008576	ENSRNOG00000008576	protein_coding	20	0	5000	8	0	774	0	0	965	2	0	191	0	0	4	1	0	4	4	0	5000	0	0	0	0	0	0	20	0	2	7	0	0	1	0	0	0	0	1	0	4	0	0	7	8
ENSRNOG00000009314	Ivl	protein_coding	33	0	5000	8	0	1713	10	0	2040	2	0	327	0	0	2	0	0	2	35	0	5000	0	0	0	0	0	0	33	0	2	7	0	0	0	0	0	0	0	1	0	35	0	0	7	8
ENSRNOG00000012613	F13b	protein_coding	62	0	5000	8	0	2350	157	0	24168	145	0	21818	0	0	22	0	0	22	32	0	5000	4	0	342	0	0	22	62	0	145	7	0	0	0	0	0	0	0	1	0	32	4	0	7	8
ENSRNOG00000017138	Olr149	protein_coding	30	0	5000	8	0	951	8	0	951	0	0	0	0	0	0	0	0	0	23	0	5000	0	0	0	0	0	0	30	0	0	7	0	0	0	0	0	0	0	1	0	23	0	0	7	8
ENSRNOG00000029538	ENSRNOG00000029538	protein_coding	37	0	5000	9	0	585	0	0	797	0	0	212	0	0	4	0	0	4	32	0	5000	0	0	0	0	0	0	37	0	0	7	0	0	0	0	0	1	0	1	0	32	0	0	7	8
ENSRNOG00000033793	Ly49i9	protein_coding	0	0	5000	8	0	963	311	0	26596	300	0	25633	0	0	12	0	0	12	48	0	5000	0	0	0	3	0	156	0	0	300	7	0	0	0	0	0	0	0	1	0	48	0	3	7	8
ENSRNOG00000047655	ENSRNOG00000047655	protein_coding	59	0	5000	8	0	345	11	0	499	3	0	154	0	0	2	0	0	2	98	0	5000	0	0	0	0	0	0	59	0	3	7	0	0	0	0	0	0	0	1	0	98	0	0	7	8
ENSRNOG00000048331	Olr1396	protein_coding	23	0	5000	8	0	936	8	0	936	0	0	0	0	0	0	0	0	0	77	0	5000	0	0	0	0	0	0	23	0	0	7	0	0	0	0	0	0	0	1	0	77	0	0	7	8
ENSRNOG00000048781	ENSRNOG00000048781	protein_coding	19	0	5000	10	0	786	10	0	806	0	0	20	0	0	5	0	0	5	26	0	5000	0	0	0	0	0	0	19	0	0	7	0	0	0	0	0	2	0	1	0	26	0	0	7	8
ENSRNOG00000049125	ENSRNOG00000049125	protein_coding	230	0	20000	8	0	1072	2261	0	249767	2253	0	248695	0	0	17	0	0	15	29	0	9144	0	0	0	0	0	0	230	0	2253	7	0	0	0	0	0	0	0	1	0	29	0	0	7	8
ENSRNOG00000049271	Rad51ap2	protein_coding	15	0	5000	8	0	2922	22	0	6682	14	0	3760	0	0	8	0	0	8	16	0	5000	0	0	0	0	0	0	15	0	14	7	0	0	0	0	0	0	0	1	0	16	0	0	7	8
ENSRNOG00000050263	ENSRNOG00000050263	protein_coding	24	0	5000	8	0	1110	9	0	1128	1	0	18	0	0	2	0	0	2	20	0	5000	0	0	0	0	0	0	24	0	1	7	0	0	0	0	0	0	0	1	0	20	0	0	7	8
ENSRNOG00000009293	ENSRNOG00000009293	protein_coding	21	0	5000	18	0	1791	18	0	1841	0	0	50	0	0	4	0	0	4	36	0	5000	0	0	0	0	0	0	21	0	0	13	0	0	0	0	0	3	0	2	0	36	0	0	6.5	15
ENSRNOG00000022911	Hjurp	protein_coding	4	0	5000	15	0	2859	97	0	12929	87	0	10070	0	0	14	0	0	14	23	0	5000	6	0	840	0	0	0	4	0	87	13	0	0	0	0	0	0	0	2	0	23	6	0	6.5	15
ENSRNOG00000030665	ENSRNOG00000030665	protein_coding	11	0	5000	14	0	1539	405	0	41789	391	0	40250	0	0	16	0	0	16	25	0	5000	0	0	0	0	0	0	11	0	391	12	0	0	0	0	0	0	0	2	0	25	0	0	6	14
ENSRNOG00000038722	Tlr10	protein_coding	20	0	5000	14	0	2436	14	0	2436	0	0	0	0	0	0	0	0	0	22	0	5000	0	0	0	0	0	0	20	0	0	12	0	0	0	0	0	0	0	2	0	22	0	0	6	14
ENSRNOG00000000909	Uspl1	protein_coding	10	0	5000	7	0	3591	41	0	26718	37	0	23127	0	0	18	0	0	18	28	0	5000	2	0	1366	0	0	192	10	0	37	6	0	0	0	0	0	0	0	1	0	28	2	0	6	7
ENSRNOG00000004703	Muc15	protein_coding	42	0	5000	7	0	1419	0	0	12122	0	0	10703	0	0	6	0	0	6	23	0	5000	1	0	274	0	0	152	42	0	0	6	0	0	0	0	0	0	0	1	0	23	1	0	6	7
ENSRNOG00000004966	Slc38a11	protein_coding	97	0	10000	7	0	1400	344	0	44724	338	0	43324	0	0	26	0	0	24	24	0	5000	0	0	0	0	0	0	97	0	338	6	0	0	0	0	0	0	0	1	0	24	0	0	6	7
ENSRNOG00000007206	4930452B06Rik	protein_coding	23	0	5000	7	0	1830	892	0	214224	885	0	212394	0	0	34	0	0	34	10	0	5000	0	0	0	0	0	0	23	0	885	6	0	0	0	0	0	0	0	1	0	10	0	0	6	7
ENSRNOG00000007730	Vom2r53	protein_coding	57	0	5000	7	0	2790	336	0	44639	318	0	41849	0	0	10	0	0	10	32	0	5000	7	0	183	4	0	960	57	0	318	6	0	0	0	1	0	0	0	1	0	32	7	3	6	7
ENSRNOG00000007947	Fam13a	protein_coding	20	0	5000	7	0	2390	480	0	96006	470	0	93616	0	0	34	0	0	34	17	0	5000	2	0	156	1	0	155	20	0	470	6	0	0	0	0	0	0	0	1	0	17	2	1	6	7
ENSRNOG00000008054	Igsf9	protein_coding	9	0	5000	7	0	4126	41	0	16586	32	0	12460	0	0	40	0	0	40	26	0	5000	1	0	281	1	0	305	9	0	32	6	0	0	0	0	0	0	0	1	0	26	1	1	6	7
ENSRNOG00000010214	Scrn2	protein_coding	22	0	5000	7	0	1442	0	0	3970	7	0	2528	0	0	14	0	0	14	21	0	5000	0	0	120	0	0	50	22	0	7	6	0	0	0	0	0	0	0	1	0	21	0	0	6	7
ENSRNOG00000012443	Cpt2	protein_coding	15	0	5000	7	0	2296	41	0	17280	34	0	14984	0	0	8	0	0	8	16	0	5000	0	0	257	0	0	62	15	0	34	6	0	0	0	0	0	0	0	1	0	16	0	0	6	7
ENSRNOG00000015706	ENSRNOG00000015706	protein_coding	62	0	5000	7	0	663	0	0	1592	0	0	929	0	0	10	0	0	10	16	0	5000	0	0	0	0	0	0	62	0	0	6	0	0	0	0	0	0	0	1	0	16	0	0	6	7
ENSRNOG00000018407	Gjd4	protein_coding	28	0	5000	7	0	1086	18	0	2570	11	0	1484	0	0	2	0	0	2	12	0	5000	0	0	0	0	0	0	28	0	11	6	0	0	0	0	0	0	0	1	0	12	0	0	6	7
ENSRNOG00000021073	Olr327	protein_coding	18	0	5000	7	0	966	7	0	966	0	0	0	0	0	0	0	0	0	34	0	5000	0	0	0	0	0	0	18	0	0	6	0	0	0	0	0	0	0	1	0	34	0	0	6	7
ENSRNOG00000022640	Siglece	protein_coding	14	0	5000	8	0	1383	43	0	8599	35	0	7216	0	0	12	0	0	12	15	0	5000	0	0	0	0	0	0	14	0	35	6	0	0	0	0	0	1	0	1	0	15	0	0	6	7
ENSRNOG00000022991	ENSRNOG00000022991	protein_coding	22	0	5000	7	0	1182	7	0	1215	0	0	33	0	0	11	0	0	11	12	0	5000	0	0	0	0	0	0	22	0	0	6	0	0	0	0	0	0	0	1	0	12	0	0	6	7
ENSRNOG00000024249	ENSRNOG00000024249	protein_coding	52	0	5000	7	0	1050	7	0	1085	0	0	35	0	0	13	0	0	13	15	0	5000	0	0	0	0	0	0	52	0	0	6	0	0	0	0	0	0	0	1	0	15	0	0	6	7
ENSRNOG00000025285	Gfm2	protein_coding	26	0	5000	7	0	2612	121	0	30622	111	0	28010	0	0	38	0	0	38	24	0	5000	3	0	272	0	0	0	26	0	111	6	0	0	0	0	0	0	0	1	0	24	3	0	6	7
ENSRNOG00000026186	Syde2-ps1	protein_coding	17	0	5000	7	0	3513	133	0	31821	126	0	28308	0	0	16	0	0	16	17	0	5000	0	0	0	0	0	0	17	0	126	6	0	0	0	0	0	0	0	1	0	17	0	0	6	7
ENSRNOG00000026277	Zc3h6	protein_coding	9	0	5000	7	0	5324	134	0	50132	125	0	44808	0	0	22	0	0	22	26	0	5000	2	0	1404	0	0	377	9	0	125	6	0	0	0	0	0	0	0	1	0	26	2	0	6	7
ENSRNOG00000026715	ENSRNOG00000026715	protein_coding	15	0	5000	8	0	1056	13	0	1447	5	0	391	0	0	8	0	0	8	7	0	5000	0	0	0	0	0	0	15	0	5	6	0	0	0	0	0	1	0	1	0	7	0	0	6	7
ENSRNOG00000029647	Olr168	protein_coding	31	0	5000	7	0	960	7	0	960	0	0	0	0	0	0	0	0	0	31	0	5000	0	0	0	0	0	0	31	0	0	6	0	0	0	0	0	0	0	1	0	31	0	0	6	7
ENSRNOG00000031029	ENSRNOG00000031029	protein_coding	2	0	5000	7	0	927	0	0	980	1	0	53	0	0	7	0	0	7	0	0	5000	0	0	0	0	0	0	2	0	1	6	0	0	0	0	0	0	0	1	0	0	0	0	6	7
ENSRNOG00000031951	ENSRNOG00000031951	protein_coding	19	0	5000	7	0	1755	164	0	48547	157	0	46792	0	0	20	0	0	20	14	0	5000	0	0	0	0	0	0	19	0	157	6	0	0	0	0	0	0	0	1	0	14	0	0	6	7
ENSRNOG00000032508	Acot5	protein_coding	21	0	5000	7	0	1863	20	0	6838	10	0	4975	0	0	4	0	0	4	7	0	5000	1	0	124	2	0	473	21	0	10	6	0	0	0	0	0	0	0	1	0	7	1	2	6	7
ENSRNOG00000033300	ENSRNOG00000033300	protein_coding	22	0	5000	7	0	1245	7	0	1298	0	0	53	0	0	10	0	0	10	17	0	5000	0	0	0	0	0	0	22	0	0	6	0	0	0	0	0	0	0	1	0	17	0	0	6	7
ENSRNOG00000033497	ENSRNOG00000033497	protein_coding	1	0	5000	7	0	1335	8	0	1408	1	0	73	0	0	9	0	0	9	2	0	5000	0	0	0	0	0	0	1	0	1	6	0	0	0	0	0	0	0	1	0	2	0	0	6	7
ENSRNOG00000036725	ENSRNOG00000036725	protein_coding	17	0	5000	7	0	693	0	0	713	0	0	20	0	0	4	0	0	4	10	0	5000	0	0	0	0	0	0	17	0	0	6	0	0	0	0	0	0	0	1	0	10	0	0	6	7
ENSRNOG00000045865	Olr602	protein_coding	27	0	5000	7	0	939	7	0	939	0	0	0	0	0	0	0	0	0	27	0	5000	0	0	0	0	0	0	27	0	0	6	0	0	0	0	0	0	0	1	0	27	0	0	6	7
ENSRNOG00000046140	ENSRNOG00000046140	protein_coding	18	0	5000	8	0	1608	8	0	1647	0	0	39	0	0	2	0	0	2	10	0	5000	0	0	0	0	0	0	18	0	0	6	0	0	0	0	0	1	0	1	0	10	0	0	6	7
ENSRNOG00000046339	ENSRNOG00000046339	protein_coding	18	0	5000	7	0	2553	46	0	21858	39	0	19305	0	0	19	0	0	19	15	0	5000	0	0	0	0	0	0	18	0	39	6	0	0	0	0	0	0	0	1	0	15	0	0	6	7
ENSRNOG00000049938	Olr32	protein_coding	76	0	5000	7	0	1008	7	0	1008	0	0	0	0	0	0	0	0	0	49	0	5000	0	0	0	0	0	0	76	0	0	6	0	0	0	0	0	0	0	1	0	49	0	0	6	7
ENSRNOG00000050025	ENSRNOG00000050025	protein_coding	5	0	5000	7	0	873	7	0	873	0	0	0	0	0	0	0	0	0	13	0	5000	0	0	0	0	0	0	5	0	0	6	0	0	0	0	0	0	0	1	0	13	0	0	6	7
ENSRNOG00000027017	Rnasel	protein_coding	71	0	5000	13	0	2481	47	0	7246	33	0	4765	0	0	10	0	0	10	74	0	5000	1	0	232	0	0	32	71	0	33	11	0	0	0	0	0	0	0	2	0	74	1	0	5.5	13
ENSRNOG00000043486	Tnfrsf26	protein_coding	15	0	5000	13	0	2294	71	0	19912	51	0	17618	0	0	14	0	0	14	17	0	5000	7	0	1718	0	0	0	15	0	51	11	0	0	0	0	0	0	0	2	0	17	7	0	5.5	13
ENSRNOG00000023547	ENSRNOG00000023547	protein_coding	45	0	5000	19	0	960	0	0	960	0	0	0	0	0	0	0	0	0	32	0	5000	0	0	0	0	0	0	45	0	0	16	0	0	0	0	0	0	0	3	0	32	0	0	5.33333	19
ENSRNOG00000007310	Klrb1b	protein_coding	124	0	5000	12	0	1107	538	0	73746	538	0	72639	0	0	12	1	0	12	89	0	5000	2	0	265	3	0	170	124	0	538	10	0	0	1	0	0	0	0	2	0	89	2	3	5	12
ENSRNOG00000023051	ENSRNOG00000023051	protein_coding	35	0	5325	12	0	1001	17	0	1804	5	0	803	1	0	12	0	0	12	37	0	5445	0	0	0	0	0	0	35	0	5	10	0	1	0	0	0	0	0	2	0	37	0	0	5	12
ENSRNOG00000023667	ENSRNOG00000023667	protein_coding	4	0	5000	12	0	678	26	0	1765	14	0	1087	0	0	4	0	0	4	13	0	5000	0	0	0	0	0	0	4	0	14	10	0	0	0	0	0	0	0	2	0	13	0	0	5	12
ENSRNOG00000040198	Vom2r60	protein_coding	17	0	5000	12	0	2595	388	0	124770	376	0	122175	0	0	12	0	0	12	9	0	5000	0	0	0	0	0	0	17	0	376	10	0	0	0	0	0	0	0	2	0	9	0	0	5	12
ENSRNOG00000045827	RGD1562667	protein_coding	75	0	10003	12	0	1736	773	0	252331	772	0	250595	0	0	18	0	0	18	19	0	10005	0	0	111	0	0	107	75	0	772	10	0	0	0	0	0	0	0	2	0	19	0	0	5	12
ENSRNOG00000000500	Scube3	protein_coding	22	0	8133	6	0	2910	54	0	18364	48	0	15454	0	0	40	0	0	40	15	0	5000	0	0	0	0	0	0	22	0	48	5	0	0	0	0	0	0	0	1	0	15	0	0	5	6
ENSRNOG00000001175	Unc119b	protein_coding	12	0	5000	6	0	3659	31	0	12623	19	0	8964	0	0	8	0	0	8	9	0	5000	6	0	2838	0	0	65	12	0	19	5	0	0	0	0	0	0	0	1	0	9	6	0	5	6
ENSRNOG00000001945	Vcsa2	protein_coding	31	0	5000	6	0	297	6	0	297	0	0	0	0	0	0	0	0	0	12	0	5000	0	0	0	0	0	0	31	0	0	5	0	0	0	0	0	0	0	1	0	12	0	0	5	6
ENSRNOG00000002712	ENSRNOG00000002712	protein_coding	7	0	5000	7	0	1089	8	0	1222	1	0	133	0	0	9	0	0	9	28	0	5000	0	0	0	0	0	0	7	0	1	5	0	0	0	0	0	1	0	1	0	28	0	0	5	6
ENSRNOG00000003303	ENSRNOG00000003303	protein_coding	11	0	5000	6	0	390	17	0	1246	11	0	856	0	0	6	0	0	6	37	0	5000	0	0	0	0	0	0	11	0	11	5	0	0	0	0	0	0	0	1	0	37	0	0	5	6
ENSRNOG00000005900	Slc2a6	protein_coding	6	0	5000	7	0	2126	25	0	6816	15	0	4690	0	0	18	0	0	18	10	0	5000	1	0	524	2	0	636	6	0	15	5	0	0	0	0	1	0	0	1	0	10	1	2	5	6
ENSRNOG00000006582	Aptx	protein_coding	31	0	5000	6	0	1413	95	0	20951	86	0	19538	0	0	16	0	0	16	8	0	5000	1	0	88	2	0	335	31	0	86	5	0	0	0	0	0	0	0	1	0	8	1	2	5	6
ENSRNOG00000007430	Slx4ip	protein_coding	31	0	5000	6	0	1239	228	0	56752	222	0	55513	0	0	14	0	0	14	22	0	5000	0	0	0	0	0	0	31	0	222	5	0	0	0	0	0	0	0	1	0	22	0	0	5	6
ENSRNOG00000008696	RGD1563365	protein_coding	11	0	5000	6	0	558	15	0	5271	9	0	4713	0	0	6	0	0	6	26	0	5000	0	0	0	0	0	0	11	0	9	5	0	0	0	0	0	0	0	1	0	26	0	0	5	6
ENSRNOG00000009738	Ik	protein_coding	19	0	5000	6	0	997	209	0	43573	203	0	42576	0	0	12	0	0	12	11	0	5000	0	0	0	0	0	1	19	0	203	5	0	0	0	0	0	0	0	1	0	11	0	0	5	6
ENSRNOG00000012850	Kat6b	protein_coding	8	0	5000	6	0	5382	288	0	150953	288	0	145571	0	0	41	0	0	41	8	0	5000	0	0	0	0	0	0	8	0	288	5	0	0	0	0	0	0	0	1	0	8	0	0	5	6
ENSRNOG00000013281	Mib1	protein_coding	14	0	5000	6	0	3798	235	0	124021	229	0	120223	0	0	40	0	0	40	17	0	5000	0	0	97	0	0	680	14	0	229	5	0	0	0	0	0	0	0	1	0	17	0	0	5	6
ENSRNOG00000015106	ENSRNOG00000015106	protein_coding	26	0	5000	6	0	1374	6	0	1390	0	0	16	0	0	7	0	0	7	10	0	5000	0	0	0	0	0	0	26	0	0	5	0	0	0	0	0	0	0	1	0	10	0	0	5	6
ENSRNOG00000016885	Klf6	protein_coding	26	0	5000	7	0	2799	120	0	57064	113	0	54265	0	0	22	0	0	22	9	0	5000	0	0	0	0	0	0	26	0	113	5	0	0	0	0	0	1	0	1	0	9	0	0	5	6
ENSRNOG00000019276	RGD735029	protein_coding	21	0	5000	6	0	3047	45	0	13631	33	0	10584	0	0	24	0	0	24	2	0	5000	6	0	1420	0	0	97	21	0	33	5	0	0	0	0	0	0	0	1	0	2	6	0	5	6
ENSRNOG00000021584	ENSRNOG00000021584	protein_coding	19	0	5000	6	0	2322	0	0	2494	0	0	172	0	0	2	0	0	2	17	0	5000	0	0	0	0	0	0	19	0	0	5	0	0	0	0	0	0	0	1	0	17	0	0	5	6
ENSRNOG00000022935	ENSRNOG00000022935	protein_coding	13	0	5000	6	0	732	6	0	883	0	0	151	0	0	8	0	0	8	10	0	5000	0	0	0	0	0	0	13	0	0	5	0	0	0	0	0	0	0	1	0	10	0	0	5	6
ENSRNOG00000023365	ENSRNOG00000023365	protein_coding	13	0	5000	6	0	534	9	0	562	3	0	28	1	0	2	0	0	2	19	0	5000	0	0	0	0	0	0	13	0	3	5	0	1	0	0	0	0	0	1	0	19	0	0	5	6
ENSRNOG00000025163	Olr129	protein_coding	27	0	5000	6	0	936	6	0	936	0	0	0	0	0	0	0	0	0	9	0	5000	0	0	0	0	0	0	27	0	0	5	0	0	0	0	0	0	0	1	0	9	0	0	5	6
ENSRNOG00000026410	ENSRNOG00000026410	protein_coding	23	0	5000	6	0	927	6	0	946	0	0	19	0	0	4	0	0	4	20	0	5000	0	0	0	0	0	0	23	0	0	5	0	0	0	0	0	0	0	1	0	20	0	0	5	6
ENSRNOG00000027405	Ccp110	protein_coding	27	0	5000	6	0	4694	93	0	22561	82	0	17867	0	0	24	0	0	24	5	0	5000	5	0	1808	0	0	3	27	0	82	5	0	0	0	0	0	0	0	1	0	5	5	0	5	6
ENSRNOG00000027533	Ns5atp4	protein_coding	10	0	5000	6	0	756	6	0	756	0	0	0	0	0	0	0	0	0	9	0	5000	0	0	0	0	0	0	10	0	0	5	0	0	0	0	0	0	0	1	0	9	0	0	5	6
ENSRNOG00000027547	ENSRNOG00000027547	protein_coding	38	0	5000	6	0	357	6	0	357	0	0	0	0	0	0	0	0	0	26	0	5000	0	0	0	0	0	0	38	0	0	5	0	0	0	0	0	0	0	1	0	26	0	0	5	6
ENSRNOG00000027829	ENSRNOG00000027829	protein_coding	12	0	5000	6	0	981	6	0	1012	0	0	31	0	0	8	0	0	8	20	0	5000	0	0	0	0	0	0	12	0	0	5	0	0	0	0	0	0	0	1	0	20	0	0	5	6
ENSRNOG00000027943	ENSRNOG00000027943	protein_coding	34	0	5000	7	0	642	17	0	1111	10	0	469	0	0	8	0	0	8	22	0	5000	0	0	0	0	0	0	34	0	10	5	0	0	0	0	0	1	0	1	0	22	0	0	5	6
ENSRNOG00000029556	Cntnap5b	protein_coding	23	0	5000	6	0	2007	1561	0	318685	1555	0	316678	0	0	22	0	0	22	6	0	5000	0	0	0	0	0	0	23	0	1555	5	0	0	0	0	0	0	0	1	0	6	0	0	5	6
ENSRNOG00000030448	ENSRNOG00000030448	protein_coding	31	0	5000	6	0	1143	7	0	1190	1	0	47	1	0	12	1	0	12	11	0	5000	0	0	0	0	0	0	31	0	1	5	0	1	1	0	0	0	0	1	0	11	0	0	5	6
ENSRNOG00000031737	ENSRNOG00000031737	protein_coding	33	0	5000	6	0	1053	0	0	1109	0	0	56	0	0	13	0	0	13	21	0	5000	0	0	0	0	0	0	33	0	0	5	0	0	0	0	0	0	0	1	0	21	0	0	5	6
ENSRNOG00000032289	ENSRNOG00000032289	protein_coding	24	0	5000	6	0	826	7	0	889	1	0	63	0	0	5	0	0	5	25	0	5000	3	0	439	0	0	8	24	0	1	5	0	0	0	0	0	0	0	1	0	25	3	0	5	6
ENSRNOG00000032459	ENSRNOG00000032459	protein_coding	18	0	5000	6	0	1041	7	0	1475	1	0	434	0	0	4	0	0	4	14	0	5000	0	0	0	0	0	0	18	0	1	5	0	0	0	0	0	0	0	1	0	14	0	0	5	6
ENSRNOG00000032550	ENSRNOG00000032550	protein_coding	27	0	5000	6	0	618	0	0	637	0	0	19	0	0	3	0	0	3	36	0	5000	0	0	0	0	0	0	27	0	0	5	0	0	0	0	0	0	0	1	0	36	0	0	5	6
ENSRNOG00000033407	ENSRNOG00000033407	protein_coding	8	0	5000	6	0	333	0	0	6512	0	0	6179	0	0	6	0	0	6	15	0	5000	0	0	0	0	0	0	8	0	0	5	0	0	0	0	0	0	0	1	0	15	0	0	5	6
ENSRNOG00000033469	ENSRNOG00000033469	protein_coding	12	0	5000	6	0	906	6	0	927	0	0	21	0	0	9	0	0	9	11	0	5000	0	0	0	0	0	0	12	0	0	5	0	0	0	0	0	0	0	1	0	11	0	0	5	6
ENSRNOG00000037251	Znf248	protein_coding	33	0	5000	6	0	2380	168	0	21770	146	0	19390	0	0	6	0	0	6	38	0	5000	16	0	649	0	0	0	33	0	146	5	0	0	0	0	0	0	0	1	0	38	16	0	5	6
ENSRNOG00000042099	Trim61	protein_coding	18	0	5000	6	0	1314	10	0	1394	4	0	80	0	0	20	1	0	20	26	0	5000	0	0	0	0	0	0	18	0	4	5	0	0	1	0	0	0	0	1	0	26	0	0	5	6
ENSRNOG00000042256	Naip5	protein_coding	18	0	5000	6	0	4209	89	0	29139	83	0	24930	0	0	26	0	0	26	10	0	5000	0	0	0	0	0	0	18	0	83	5	0	0	0	0	0	0	0	1	0	10	0	0	5	6
ENSRNOG00000045774	ENSRNOG00000045774	protein_coding	25	0	5000	6	0	882	0	0	984	0	0	102	0	0	9	0	0	9	9	0	5000	0	0	0	0	0	0	25	0	0	5	0	0	0	0	0	0	0	1	0	9	0	0	5	6
ENSRNOG00000045960	PCDHA2	protein_coding	5	0	5000	6	0	2388	5	0	2388	0	0	0	0	0	0	0	0	0	16	0	5000	0	0	0	0	0	0	5	0	0	5	0	0	0	0	0	0	0	1	0	16	0	0	5	6
ENSRNOG00000046284	ENSRNOG00000046284	protein_coding	65	0	5000	6	0	306	6	0	306	0	0	0	0	0	0	0	0	0	31	0	5000	0	0	0	0	0	0	65	0	0	5	0	0	0	0	0	0	0	1	0	31	0	0	5	6
ENSRNOG00000046786	Gm5531	protein_coding	31	0	5000	6	0	909	6	0	909	0	0	0	0	0	0	0	0	0	16	0	5000	0	0	0	0	0	0	31	0	0	5	0	0	0	0	0	0	0	1	0	16	0	0	5	6
ENSRNOG00000047202	ENSRNOG00000047202	protein_coding	10	0	5000	6	0	1584	7	0	1666	1	0	82	0	0	12	0	0	12	8	0	5000	0	0	0	0	0	0	10	0	1	5	0	0	0	0	0	0	0	1	0	8	0	0	5	6
ENSRNOG00000047917	Plscr5	protein_coding	14	0	5000	6	0	825	79	0	15700	73	0	14875	0	0	12	0	0	12	15	0	5000	0	0	0	0	0	0	14	0	73	5	0	0	0	0	0	0	0	1	0	15	0	0	5	6
ENSRNOG00000047926	Olr576	protein_coding	2	0	5000	6	0	930	6	0	1094	0	0	164	0	0	2	0	0	2	36	0	5000	0	0	0	0	0	0	2	0	0	5	0	0	0	0	0	0	0	1	0	36	0	0	5	6
ENSRNOG00000048290	ENSRNOG00000048290	protein_coding	18	0	5000	6	0	942	6	0	971	0	0	29	0	0	8	0	0	8	31	0	5000	0	0	0	0	0	0	18	0	0	5	0	0	0	0	0	0	0	1	0	31	0	0	5	6
ENSRNOG00000048372	ENSRNOG00000048372	protein_coding	7	0	5000	5	0	2949	20	0	4838	15	0	1889	0	0	12	1	0	12	9	0	5000	0	0	0	0	0	0	7	0	15	5	0	0	1	0	0	0	0	1	0	9	0	0	5	6
ENSRNOG00000049108	ENSRNOG00000049108	protein_coding	15	0	5000	6	0	339	6	0	434	0	0	95	0	0	2	0	0	2	4	0	5000	0	0	0	0	0	0	15	0	0	5	0	0	0	0	0	0	0	1	0	4	0	0	5	6
ENSRNOG00000049177	Gm21807	protein_coding	14	0	5000	6	0	822	10	0	1053	4	0	231	0	0	2	0	0	2	41	0	5000	0	0	0	0	0	0	14	0	4	5	0	0	0	0	0	0	0	1	0	41	0	0	5	6
ENSRNOG00000049387	Vom2r70	protein_coding	8	0	10000	6	0	2568	41	0	70238	41	0	67670	0	0	14	0	0	16	0	0	5000	0	0	0	0	0	0	8	0	41	5	0	0	0	0	0	0	0	1	0	0	0	0	5	6
ENSRNOG00000049690	ENSRNOG00000049690	protein_coding	15	0	5000	7	0	1266	0	0	1313	0	0	47	0	0	8	0	0	8	17	0	5000	0	0	0	0	0	0	15	0	0	5	0	0	0	0	0	1	0	1	0	17	0	0	5	6
ENSRNOG00000049930	ENSRNOG00000049930	protein_coding	1	0	5000	6	0	564	6	0	694	0	0	130	0	0	2	0	0	2	15	0	5000	0	0	0	0	0	0	1	0	0	5	0	0	0	0	0	0	0	1	0	15	0	0	5	6
ENSRNOG00000050716	ENSRNOG00000050716	protein_coding	7	0	5000	6	0	1269	0	0	3601	0	0	2332	1	0	12	0	0	12	17	0	5000	0	0	0	0	0	0	7	0	0	5	0	1	0	0	0	0	0	1	0	17	0	0	5	6
ENSRNOG00000050998	ENSRNOG00000050998	protein_coding	10	0	5661	6	0	1106	0	0	3187	0	0	2081	0	0	16	0	0	16	20	0	5289	0	0	0	0	0	0	10	0	0	5	0	0	0	0	0	0	0	1	0	20	0	0	5	6
ENSRNOG00000000167	Alas2	protein_coding	15	0	5000	17	0	1071	42	0	9513	25	0	8442	0	0	11	0	0	11	4	0	5000	0	0	120	0	0	0	15	0	25	14	0	0	0	0	0	0	0	3	0	4	0	0	4.66667	17
ENSRNOG00000004763	Sirpa	protein_coding	40	0	5000	22	0	3855	355	0	37724	316	0	33869	0	0	14	0	0	14	19	0	5000	17	0	2092	0	0	233	40	0	316	18	0	0	0	0	0	0	0	4	0	19	17	0	4.5	22
ENSRNOG00000020643	Bub3	protein_coding	24	0	5000	11	0	1924	91	0	31947	80	0	30023	0	0	20	0	0	20	10	0	5000	0	0	0	0	0	40	24	0	80	9	0	0	0	0	0	0	0	2	0	10	0	0	4.5	11
ENSRNOG00000038715	ENSRNOG00000038715	protein_coding	37	0	5000	11	0	741	12	0	1089	1	0	348	0	0	7	0	0	7	36	0	5000	0	0	0	0	0	0	37	0	1	9	0	0	0	0	0	0	0	2	0	36	0	0	4.5	11
ENSRNOG00000048117	ENSRNOG00000048117	protein_coding	31	0	5003	16	0	2562	94	0	12665	78	0	10103	0	0	18	0	0	18	1	0	5000	0	0	0	0	0	0	31	0	78	13	0	0	0	0	0	0	0	3	0	1	0	0	4.33333	16
ENSRNOG00000028866	ENSRNOG00000028866	protein_coding	23	0	5000	16	0	1515	16	0	1536	0	0	21	0	0	11	0	0	11	27	0	5000	0	0	0	0	0	0	23	0	0	12	0	0	0	0	0	1	0	3	0	27	0	0	4	15
ENSRNOG00000031708	ENSRNOG00000031708	protein_coding	69	0	5000	15	0	1365	0	0	1464	0	0	99	0	0	19	3	0	19	11	0	5000	0	0	0	0	0	0	69	0	0	12	0	0	3	0	0	0	0	3	0	11	0	0	4	15
ENSRNOG00000039504	5830473C10Rik	protein_coding	5	0	5000	15	0	1882	260	0	44008	245	0	42126	0	0	26	0	0	26	59	0	5000	0	0	0	0	0	16	5	0	245	12	0	0	0	0	0	0	0	3	0	59	0	0	4	15
ENSRNOG00000004076	Pms1	protein_coding	7	0	5000	10	0	2971	388	0	86237	377	0	83266	0	0	25	0	0	25	21	0	5000	0	0	127	1	0	84	7	0	377	8	0	0	0	0	0	0	0	2	0	21	0	1	4	10
ENSRNOG00000015893	Olr106	protein_coding	26	0	5000	10	0	972	10	0	972	0	0	0	0	0	0	0	0	0	49	0	5000	0	0	0	0	0	0	26	0	0	8	0	0	0	0	0	0	0	2	0	49	0	0	4	10
ENSRNOG00000023612	Doxl1	protein_coding	22	0	5000	10	0	2274	18	0	3617	8	0	1343	0	0	6	0	0	6	26	0	5000	0	0	171	0	0	0	22	0	8	8	0	0	0	0	0	0	0	2	0	26	0	0	4	10
ENSRNOG00000032548	ENSRNOG00000032548	protein_coding	36	0	5000	10	0	786	140	0	15686	130	0	14900	0	0	6	0	0	6	10	0	5000	0	0	0	0	0	0	36	0	130	8	0	0	0	0	0	0	0	2	0	10	0	0	4	10
ENSRNOG00000033135	ENSRNOG00000033135	protein_coding	29	0	5000	10	0	795	10	0	829	0	0	34	0	0	6	0	0	6	33	0	5000	0	0	0	0	0	0	29	0	0	8	0	0	0	0	0	0	0	2	0	33	0	0	4	10
ENSRNOG00000033274	RGD1565415	protein_coding	35	0	5000	10	0	447	10	0	447	0	0	0	0	0	0	0	0	0	44	0	5000	0	0	0	0	0	0	35	0	0	8	0	0	0	0	0	0	0	2	0	44	0	0	4	10
ENSRNOG00000050992	Olr308	protein_coding	17	0	5000	10	0	933	10	0	933	0	0	0	0	0	0	0	0	0	50	0	5000	0	0	0	0	0	0	17	0	0	8	0	0	0	0	0	0	0	2	0	50	0	0	4	10
ENSRNOG00000037804	ENSRNOG00000037804	protein_coding	43	0	5000	19	0	939	19	0	977	0	0	38	0	0	6	0	0	6	28	0	5000	0	0	0	0	0	0	43	0	0	15	0	0	0	0	0	0	0	4	0	28	0	0	3.75	19
ENSRNOG00000004678	Itln1	protein_coding	84	0	5000	14	0	1127	183	0	10104	162	0	8977	0	0	14	0	0	14	60	0	5000	3	0	117	4	0	68	84	0	162	11	0	0	0	0	0	0	0	3	0	60	3	4	3.66667	14
ENSRNOG00000008568	ENSRNOG00000008568	protein_coding	21	0	5000	14	0	2544	14	0	2620	0	0	76	0	0	16	0	0	16	26	0	5000	0	0	0	0	0	0	21	0	0	11	0	0	0	0	0	0	0	3	0	26	0	0	3.66667	14
ENSRNOG00000010299	Eps15	protein_coding	8	0	5000	14	0	2968	236	0	98606	221	0	95638	0	0	50	0	0	50	13	0	5000	1	0	464	0	0	125	8	0	221	11	0	0	0	0	0	0	0	3	0	13	1	0	3.66667	14
ENSRNOG00000033747	Sp110	protein_coding	66	0	5000	14	0	1761	248	0	22038	228	0	20277	0	0	26	0	0	26	44	0	5000	4	0	218	2	0	106	66	0	228	11	0	0	0	1	0	0	0	3	0	44	4	1	3.66667	14
ENSRNOG00000042196	ENSRNOG00000042196	protein_coding	17	0	6465	14	0	3438	27	0	6973	15	0	3535	0	0	20	1	0	20	12	0	5021	0	0	0	0	0	0	17	0	15	11	0	0	1	0	0	0	0	3	0	12	0	0	3.66667	14
ENSRNOG00000045754	Olr1504	protein_coding	48	0	5000	13	0	939	13	0	939	0	0	0	0	0	0	0	0	0	24	0	5000	0	0	0	0	0	0	48	0	0	11	0	0	0	0	0	0	0	3	0	24	0	0	3.66667	14
ENSRNOG00000050210	ENSRNOG00000050210	protein_coding	23	0	5000	14	0	1086	36	0	2990	20	0	1904	0	0	12	0	0	12	39	0	5000	0	0	0	2	0	3	23	0	20	11	0	0	0	0	0	0	0	3	0	39	0	2	3.66667	14
ENSRNOG00000023143	Nlrp1a	protein_coding	14	0	5000	23	0	3714	127	0	42494	104	0	38780	0	0	26	0	0	26	30	0	5000	0	0	57	0	0	0	14	0	104	18	0	0	0	0	0	0	0	5	0	30	0	0	3.6	23
ENSRNOG00000047706	ENSRNOG00000047706	protein_coding	40	0	5000	46	0	1948	189	0	21056	177	0	19108	0	0	33	0	0	37	155	0	7273	0	0	0	0	0	0	40	0	177	35	0	0	0	0	1	0	0	10	0	155	0	0	3.5	45
ENSRNOG00000003493	Prp2l1	protein_coding	0	0	5000	9	0	8262	9	0	10489	0	0	2227	0	0	4	0	0	4	35	0	5000	0	0	0	0	0	0	0	0	0	7	0	0	0	0	0	0	0	2	0	35	0	0	3.5	9
ENSRNOG00000005775	Phf14	protein_coding	52	0	10000	10	0	4827	375	0	99400	367	0	94573	0	0	40	0	0	40	31	0	10000	3	0	1132	0	0	402	52	0	367	7	0	0	0	0	0	1	0	2	0	31	3	0	3.5	9
ENSRNOG00000005863	Olr601	protein_coding	17	0	5000	9	0	954	9	0	954	0	0	0	0	0	0	0	0	0	25	0	5000	0	0	0	0	0	0	17	0	0	7	0	0	0	0	0	0	0	2	0	25	0	0	3.5	9
ENSRNOG00000017941	Optn	protein_coding	12	0	5000	9	0	4635	150	0	51017	141	0	46382	1	0	43	0	0	43	25	0	10000	3	0	2131	0	0	183	12	0	141	7	0	1	0	0	0	0	0	2	0	25	3	0	3.5	9
ENSRNOG00000021474	Siglec5	protein_coding	8	0	5000	9	0	2474	25	0	8376	15	0	5902	0	0	16	0	0	16	50	0	5000	1	0	687	0	0	80	8	0	15	7	0	0	0	0	0	0	0	2	0	50	1	0	3.5	9
ENSRNOG00000026319	Akap9	protein_coding	4	0	5000	9	0	12068	231	0	136237	222	0	124169	0	0	94	0	0	94	4	0	5000	0	0	503	0	0	249	4	0	222	7	0	0	0	0	0	0	0	2	0	4	0	0	3.5	9
ENSRNOG00000030354	ENSRNOG00000030354	protein_coding	23	0	5000	9	0	798	92	0	20502	83	0	19704	0	0	8	0	0	8	17	0	5000	0	0	0	0	0	0	23	0	83	7	0	0	0	0	0	0	0	2	0	17	0	0	3.5	9
ENSRNOG00000031425	ENSRNOG00000031425	protein_coding	2	0	5000	9	0	1335	182	0	34480	173	0	33145	0	0	14	0	0	14	36	0	5000	0	0	0	0	0	0	2	0	173	7	0	0	0	0	0	0	0	2	0	36	0	0	3.5	9
ENSRNOG00000033809	Mlh1	protein_coding	0	0	5000	9	0	2274	165	0	36916	156	0	34642	0	0	39	0	0	39	9	0	5000	0	0	0	0	0	0	0	0	156	7	0	0	0	0	0	0	0	2	0	9	0	0	3.5	9
ENSRNOG00000040300	ENSRNOG00000040300	protein_coding	0	0	5000	9	0	1455	61	0	15274	50	0	13819	0	0	11	0	0	11	8	0	5000	2	0	270	0	0	0	0	0	50	7	0	0	0	0	0	0	0	2	0	8	2	0	3.5	9
ENSRNOG00000042370	ENSRNOG00000042370	protein_coding	93	0	5000	9	0	1017	13	0	2199	4	0	1182	0	0	8	0	0	8	95	0	5000	0	0	0	0	0	0	93	0	4	7	0	0	0	0	0	0	0	2	0	95	0	0	3.5	9
ENSRNOG00000045958	Vom1r6	protein_coding	14	0	5000	9	0	912	524	0	72678	523	0	71766	0	0	2	0	0	2	67	0	5000	0	0	0	0	0	0	14	0	523	7	0	0	0	0	0	0	0	2	0	67	0	0	3.5	9
ENSRNOG00000046199	Vom1r80	protein_coding	21	0	5000	9	0	900	9	0	900	0	0	0	0	0	0	0	0	0	27	0	5000	0	0	0	0	0	0	21	0	0	7	0	0	0	0	0	0	0	2	0	27	0	0	3.5	9
ENSRNOG00000046216	RGD1561778	protein_coding	6	0	5000	9	0	726	0	0	54738	0	0	54012	0	0	6	0	0	6	0	0	5000	0	0	49	0	0	56	6	0	0	7	0	0	0	0	0	0	0	2	0	0	0	0	3.5	9
ENSRNOG00000049443	Vom2r77	protein_coding	11	0	5000	9	0	2550	269	0	66055	260	0	63505	0	0	10	0	0	10	4	0	5000	0	0	0	0	0	0	11	0	260	7	0	0	0	0	0	0	0	2	0	4	0	0	3.5	9
ENSRNOG00000049464	Cyp2c13	protein_coding	4	0	5000	9	0	1742	441	0	80317	431	0	78575	0	0	16	0	0	16	47	0	5000	0	0	236	1	0	33	4	0	431	7	0	0	0	0	0	0	0	2	0	47	0	1	3.5	9
ENSRNOG00000049803	ENSRNOG00000049803	protein_coding	15	0	5000	9	0	909	9	0	924	0	0	15	0	0	2	0	0	2	27	0	5000	0	0	0	0	0	0	15	0	0	7	0	0	0	0	0	0	0	2	0	27	0	0	3.5	9
ENSRNOG00000022680	ENSRNOG00000022680	protein_coding	45	0	5000	22	0	1437	23	0	1512	1	0	75	0	0	10	0	0	10	35	0	5000	0	0	0	0	0	0	45	0	1	17	0	0	0	0	0	0	0	5	0	35	0	0	3.4	22
ENSRNOG00000036811	Olr94	protein_coding	68	0	5000	22	0	972	22	0	972	0	0	0	0	0	0	0	0	0	77	0	5000	0	0	0	0	0	0	68	0	0	17	0	0	0	0	0	0	0	5	0	77	0	0	3.4	22
ENSRNOG00000012557	Lgals5	protein_coding	0	0	5000	13	0	925	29	0	3334	19	0	2409	0	0	6	0	0	6	25	0	5000	2	0	410	2	0	77	0	0	19	10	0	0	0	0	0	0	0	3	0	25	2	2	3.33333	13
ENSRNOG00000023054	ENSRNOG00000023054	protein_coding	7	0	5000	13	0	705	21	0	9565	8	0	8860	0	0	4	0	0	4	29	0	5000	0	0	0	0	0	0	7	0	8	10	0	0	0	0	0	0	0	3	0	29	0	0	3.33333	13
ENSRNOG00000026670	ENSRNOG00000026670	protein_coding	10	0	5000	14	0	2352	7	0	2405	0	0	53	0	0	14	0	0	14	28	0	5000	0	0	0	0	0	0	10	0	0	10	0	0	0	0	0	1	0	3	0	28	0	0	3.33333	13
ENSRNOG00000030694	Rnase1l2	protein_coding	69	0	5000	13	0	791	22	0	1614	5	0	823	0	0	2	0	0	2	49	0	5000	4	0	260	0	0	72	69	0	5	10	0	0	0	0	0	0	0	3	0	49	4	0	3.33333	13
ENSRNOG00000032086	ENSRNOG00000032086	protein_coding	59	0	5000	14	0	498	51	0	2832	37	0	2334	0	0	4	0	0	4	57	0	5000	0	0	0	0	0	0	59	0	37	10	0	0	0	0	0	1	0	3	0	57	0	0	3.33333	13
ENSRNOG00000032779	ENSRNOG00000032779	protein_coding	27	0	5000	13	0	813	14	0	839	1	0	26	0	0	7	0	0	7	38	0	5000	0	0	0	0	0	0	27	0	1	10	0	0	0	0	0	0	0	3	0	38	0	0	3.33333	13
ENSRNOG00000042468	ENSRNOG00000042468	protein_coding	0	0	5000	13	0	813	28	0	13788	15	0	12975	0	0	10	0	0	10	1	0	5000	0	0	0	0	0	0	0	0	15	10	0	0	0	0	0	0	0	3	0	1	0	0	3.33333	13
ENSRNOG00000043185	Cntnap5c	protein_coding	23	0	5000	13	0	3839	4113	0	847029	4095	0	843190	0	0	44	0	0	44	29	0	5000	5	0	1689	0	0	107	23	0	4095	10	0	0	0	0	0	0	0	3	0	29	5	0	3.33333	13
ENSRNOG00000048951	RT1-CE15	protein_coding	0	0	5000	13	0	1060	0	0	2746	2	0	1686	0	0	10	0	0	10	20	0	5000	0	0	0	0	0	7	0	0	2	10	0	0	0	0	0	0	0	3	0	20	0	0	3.33333	13
ENSRNOG00000049268	ENSRNOG00000049268	protein_coding	50	0	5000	13	0	396	13	0	1119	0	0	723	0	0	2	0	0	2	62	0	5000	0	0	0	0	0	0	50	0	0	10	0	0	0	0	0	0	0	3	0	62	0	0	3.33333	13
ENSRNOG00000050583	Olr1115	protein_coding	36	0	5000	13	0	939	13	0	939	0	0	0	0	0	0	0	0	0	27	0	5000	0	0	0	0	0	0	36	0	0	10	0	0	0	0	0	0	0	3	0	27	0	0	3.33333	13
ENSRNOG00000050944	ENSRNOG00000050944	protein_coding	12	0	5000	13	0	345	14	0	462	1	0	117	0	0	2	0	0	2	116	0	5000	0	0	0	0	0	0	12	0	1	10	0	0	0	0	0	0	0	3	0	116	0	0	3.33333	13
ENSRNOG00000025289	ENSRNOG00000025289	protein_coding	18	0	5000	18	0	1509	19	0	1537	1	0	28	0	0	7	0	0	7	35	0	5000	0	0	0	0	0	0	18	0	1	13	0	0	0	0	0	1	0	4	0	35	0	0	3.25	17
ENSRNOG00000029402	ENSRNOG00000029402	protein_coding	25	0	5000	18	0	2703	129	0	30954	111	0	28251	1	0	28	0	0	28	27	0	5000	0	0	0	0	0	0	25	0	111	13	0	1	0	0	0	1	0	4	0	27	0	0	3.25	17
ENSRNOG00000017485	Cd72	protein_coding	31	0	5000	33	0	1485	136	0	7359	103	0	5874	0	0	16	0	0	16	14	0	5000	0	0	309	0	0	81	31	0	103	25	0	0	0	0	0	0	0	8	0	14	0	0	3.125	33
ENSRNOG00000028678	ENSRNOG00000028678	protein_coding	94	0	5000	24	0	1215	24	0	1266	0	0	51	0	0	12	0	0	12	87	0	5000	0	0	0	0	0	0	94	0	0	18	0	0	0	0	0	0	0	6	0	87	0	0	3	24
ENSRNOG00000001777	ENSRNOG00000001777	protein_coding	0	0	5000	20	0	7066	239	0	41967	219	0	34901	0	0	73	0	0	73	3	0	5000	0	0	361	0	0	0	0	0	219	15	0	0	0	0	0	0	0	5	0	3	0	0	3	20
ENSRNOG00000001512	ENSRNOG00000001512	protein_coding	71	0	5000	17	0	1074	17	0	1074	0	0	0	0	0	0	0	0	0	44	0	5000	0	0	0	0	0	0	71	0	0	12	0	0	0	0	0	1	0	4	0	44	0	0	3	16
ENSRNOG00000011626	ENSRNOG00000011626	protein_coding	42	0	5000	12	0	1938	0	0	1987	0	0	49	0	0	12	0	0	12	6	0	5000	0	0	0	0	0	0	42	0	0	9	0	0	0	0	0	0	0	3	0	6	0	0	3	12
ENSRNOG00000012652	RGD1565693	protein_coding	25	0	5000	12	0	2097	12	0	2166	0	0	69	0	0	2	0	0	2	19	0	5000	0	0	0	0	0	0	25	0	0	9	0	0	0	0	0	0	0	3	0	19	0	0	3	12
ENSRNOG00000018679	Rptn	protein_coding	35	0	5276	12	0	3351	19	0	4058	10	0	707	0	0	8	0	0	8	16	0	5000	0	0	0	0	0	0	35	0	10	9	0	0	0	0	0	0	0	3	0	16	0	0	3	12
ENSRNOG00000021469	Ccdc14	protein_coding	35	0	5000	12	0	2784	177	0	33149	165	0	30365	0	0	24	0	0	24	16	0	5000	0	0	0	0	0	0	35	0	165	9	0	0	0	0	0	0	0	3	0	16	0	0	3	12
ENSRNOG00000027199	ENSRNOG00000027199	protein_coding	1	0	5000	12	0	1362	12	0	2018	0	0	656	0	0	12	0	0	12	15	0	5000	0	0	0	0	0	0	1	0	0	9	0	0	0	0	0	0	0	3	0	15	0	0	3	12
ENSRNOG00000043499	ENSRNOG00000043499	protein_coding	28	0	5000	12	0	1566	0	0	1582	0	0	16	0	0	4	0	0	4	26	0	5000	0	0	0	0	0	0	28	0	0	9	0	0	0	0	0	0	0	3	0	26	0	0	3	12
ENSRNOG00000046436	ENSRNOG00000046436	protein_coding	30	0	5000	12	0	960	13	0	1008	1	0	48	1	0	8	1	0	8	41	0	5000	0	0	0	0	0	0	30	0	1	9	0	1	1	0	0	0	0	3	0	41	0	0	3	12
ENSRNOG00000047139	ENSRNOG00000047139	protein_coding	100	0	5000	12	0	384	26	0	1064	14	0	680	0	0	2	0	0	2	107	0	5000	0	0	0	0	0	0	100	0	14	9	0	0	0	0	0	0	0	3	0	107	0	0	3	12
ENSRNOG00000000987	Ptcd1	protein_coding	23	0	5000	8	0	2844	56	0	17673	46	0	14829	0	0	14	0	0	14	22	0	5000	2	0	843	0	0	42	23	0	46	6	0	0	0	0	0	0	0	2	0	22	2	0	3	8
ENSRNOG00000003979	Zranb3	protein_coding	42	0	15653	8	0	3093	340	0	99614	332	0	96521	0	0	44	0	0	43	12	0	5000	0	0	0	0	0	0	42	0	332	6	0	0	0	0	0	0	0	2	0	12	0	0	3	8
ENSRNOG00000004682	Parpbp	protein_coding	11	0	5000	8	0	4426	187	0	60713	175	0	56287	0	0	22	0	0	22	24	0	5000	4	0	2415	1	0	532	11	0	175	6	0	0	0	0	0	0	0	2	0	24	4	1	3	8
ENSRNOG00000005544	Kansl1	protein_coding	25	0	10000	8	0	3225	167	0	85336	159	0	82111	1	0	32	0	0	32	5	0	5000	0	0	0	0	0	0	25	0	159	6	0	1	0	0	0	0	0	2	0	5	0	0	3	8
ENSRNOG00000008219	Ccdc33	protein_coding	7	0	5000	8	0	2981	287	0	82150	277	0	79169	0	0	38	0	0	38	29	0	5000	0	0	344	2	0	309	7	0	277	6	0	0	0	0	0	0	0	2	0	29	0	2	3	8
ENSRNOG00000009861	ENSRNOG00000009861	protein_coding	41	0	5000	8	0	462	0	0	462	0	0	0	0	0	0	0	0	0	59	0	5000	0	0	0	0	0	0	41	0	0	6	0	0	0	0	0	0	0	2	0	59	0	0	3	8
ENSRNOG00000009987	Akap11	protein_coding	32	0	7616	8	0	7814	90	0	29947	74	0	22133	0	0	30	0	0	30	22	0	10000	11	0	2193	1	0	577	32	0	74	6	0	0	0	1	0	0	0	2	0	22	11	0	3	8
ENSRNOG00000012067	Fam111a	protein_coding	12	0	5000	8	0	3191	35	0	15567	39	0	12376	0	0	4	0	0	4	26	0	5000	4	0	1180	0	0	178	12	0	39	6	0	0	0	0	0	0	0	2	0	26	4	0	3	8
ENSRNOG00000012662	Lyst	protein_coding	13	0	10000	8	0	13356	340	0	201337	334	0	187981	0	0	162	0	0	162	27	0	5000	2	0	1708	0	0	0	13	0	334	6	0	0	0	0	0	0	0	2	0	27	2	0	3	8
ENSRNOG00000015359	Arhgap40	protein_coding	32	0	5000	8	0	2025	178	0	45002	170	0	42977	0	0	30	0	0	30	2	0	5000	0	0	0	0	0	0	32	0	170	6	0	0	0	0	0	0	0	2	0	2	0	0	3	8
ENSRNOG00000015707	ENSRNOG00000015707	protein_coding	12	0	5000	8	0	1647	98	0	24899	90	0	23252	0	0	12	0	0	12	16	0	5000	0	0	0	0	0	0	12	0	90	6	0	0	0	0	0	0	0	2	0	16	0	0	3	8
ENSRNOG00000017437	ENSRNOG00000017437	protein_coding	38	0	5000	8	0	498	8	0	515	0	0	17	0	0	5	0	0	5	54	0	5000	0	0	0	0	0	0	38	0	0	6	0	0	0	0	0	0	0	2	0	54	0	0	3	8
ENSRNOG00000021424	Cd300lf	protein_coding	1	0	5000	9	0	1514	0	0	15850	0	0	14336	0	0	12	0	0	12	27	0	5000	0	0	462	0	0	53	1	0	0	6	0	0	0	0	0	1	0	2	0	27	0	0	3	8
ENSRNOG00000021507	ENSRNOG00000021507	protein_coding	41	0	5000	8	0	645	806	0	108876	798	0	108231	0	0	12	0	0	12	28	0	5000	0	0	0	0	0	0	41	0	798	6	0	0	0	0	0	0	0	2	0	28	0	0	3	8
ENSRNOG00000023286	ENSRNOG00000023286	protein_coding	60	0	5000	9	0	1287	53	0	11593	44	0	10306	0	0	16	0	0	16	15	0	5000	0	0	0	0	0	0	60	0	44	6	0	0	0	0	0	1	0	2	0	15	0	0	3	8
ENSRNOG00000025217	ENSRNOG00000025217	protein_coding	20	0	5000	8	0	1646	9	0	1787	0	0	141	0	0	2	0	0	2	36	0	5000	0	0	842	1	0	72	20	0	0	6	0	0	0	0	0	0	0	2	0	36	0	1	3	8
ENSRNOG00000026836	ENSRNOG00000026836	protein_coding	24	0	5000	8	0	876	0	0	894	0	0	18	0	0	7	0	0	7	19	0	5000	0	0	0	0	0	0	24	0	0	6	0	0	0	0	0	0	0	2	0	19	0	0	3	8
ENSRNOG00000027747	Ninl	protein_coding	5	0	5000	8	0	4182	86	0	44105	80	0	39923	0	0	47	0	0	49	13	0	5000	0	0	0	0	0	0	5	0	80	6	0	0	0	0	0	0	0	2	0	13	0	0	3	8
ENSRNOG00000028354	ENSRNOG00000028354	protein_coding	34	0	5000	8	0	633	0	0	2306	0	0	1673	0	0	9	0	0	9	19	0	5046	0	0	0	0	0	0	34	0	0	6	0	0	0	0	0	0	0	2	0	19	0	0	3	8
ENSRNOG00000029569	ENSRNOG00000029569	protein_coding	14	0	5000	8	0	864	8	0	897	0	0	33	0	0	8	0	0	8	45	0	5000	0	0	0	0	0	0	14	0	0	6	0	0	0	0	0	0	0	2	0	45	0	0	3	8
ENSRNOG00000029890	Ighg3	protein_coding	2	0	5000	8	0	1145	0	0	54093	0	0	52948	0	0	8	0	0	8	0	0	5000	3	0	95	0	0	63	2	0	0	6	0	0	0	0	0	0	0	2	0	0	3	0	3	8
ENSRNOG00000031092	Rock1	protein_coding	10	0	10000	8	0	4760	364	0	140073	356	0	135313	0	0	70	0	0	68	33	0	10000	0	0	241	0	0	162	10	0	356	6	0	0	0	0	0	0	0	2	0	33	0	0	3	8
ENSRNOG00000031562	Vom2r31	protein_coding	27	0	5000	9	0	3898	108	0	25843	98	0	21945	0	0	13	0	0	13	23	0	5000	1	0	1480	0	0	24	27	0	98	6	0	0	0	0	0	0	0	2	1	23	1	0	3	8
ENSRNOG00000033029	ENSRNOG00000033029	protein_coding	20	0	5000	8	0	786	8	0	786	0	0	0	0	0	0	0	0	0	22	0	5000	0	0	0	0	0	0	20	0	0	6	0	0	0	0	0	0	0	2	0	22	0	0	3	8
ENSRNOG00000036885	ENSRNOG00000036885	protein_coding	23	0	5000	9	0	1785	35	0	9475	26	0	7690	0	0	20	0	0	20	37	0	5000	0	0	0	0	0	0	23	0	26	6	0	0	0	0	0	1	0	2	0	37	0	0	3	8
ENSRNOG00000038479	ENSRNOG00000038479	protein_coding	12	0	10000	8	0	3358	414	0	231037	407	0	227679	1	0	16	0	0	16	11	0	10000	0	0	0	0	0	0	12	0	407	6	0	1	0	0	0	0	0	2	0	11	0	0	3	8
ENSRNOG00000042932	Ttc27	protein_coding	13	0	5000	8	0	2821	0	0	143811	0	0	140990	0	0	38	0	0	38	15	0	5000	0	0	110	0	0	167	13	0	0	6	0	0	0	0	0	0	0	2	0	15	0	0	3	8
ENSRNOG00000043059	Aplf	protein_coding	14	0	5000	8	0	2572	228	0	52219	214	0	49647	0	0	18	0	0	18	24	0	5000	5	0	838	1	0	210	14	0	214	6	0	0	0	0	0	0	0	2	0	24	5	1	3	8
ENSRNOG00000046997	Olr514	protein_coding	42	0	5000	8	0	942	8	0	942	0	0	0	0	0	0	0	0	0	20	0	5000	0	0	0	0	0	0	42	0	0	6	0	0	0	0	0	0	0	2	0	20	0	0	3	8
ENSRNOG00000048133	Olr1358	protein_coding	8	0	5000	8	0	942	8	0	942	0	0	0	0	0	0	0	0	0	5	0	5000	0	0	0	0	0	0	8	0	0	6	0	0	0	0	0	0	0	2	0	5	0	0	3	8
ENSRNOG00000049958	ENSRNOG00000049958	protein_coding	5	0	5000	8	0	795	9	0	1501	1	0	706	0	0	6	0	0	6	9	0	5000	0	0	0	0	0	0	5	0	1	6	0	0	0	0	0	0	0	2	0	9	0	0	3	8
ENSRNOG00000050435	Olr866	protein_coding	39	0	5000	8	0	948	8	0	948	0	0	0	0	0	0	0	0	0	40	0	5000	0	0	0	0	0	0	39	0	0	6	0	0	0	0	0	0	0	2	0	40	0	0	3	8
ENSRNOG00000038957	RGD1305184	protein_coding	215	0	5047	38	0	1282	46	0	1474	8	0	192	0	0	4	0	0	4	79	0	5000	0	0	0	0	0	0	215	0	8	28	0	0	0	0	0	0	0	10	0	79	0	0	2.8	38
ENSRNOG00000019687	Art2	protein_coding	49	0	5000	19	0	1540	186	0	9721	146	0	8181	0	0	8	1	0	8	81	0	5000	9	0	346	12	0	366	49	0	146	14	0	0	1	2	0	0	0	5	0	81	9	10	2.8	19
ENSRNOG00000021282	ENSRNOG00000021282	protein_coding	13	0	5000	20	0	1902	22	0	1952	2	0	50	0	0	12	0	0	12	38	0	5000	0	0	0	0	0	0	13	0	2	14	0	0	0	0	0	1	0	5	0	38	0	0	2.8	19
ENSRNOG00000024795	Zfp862	protein_coding	29	0	5000	19	0	3390	130	0	21852	111	0	18462	0	0	12	0	0	12	14	0	5000	0	0	0	0	0	0	29	0	111	14	0	0	0	0	0	0	0	5	0	14	0	0	2.8	19
ENSRNOG00000050387	ENSRNOG00000050387	protein_coding	94	0	5000	19	0	1455	153	0	9723	134	0	8268	0	0	18	0	0	18	25	0	5000	0	0	0	0	0	0	94	0	134	14	0	0	0	0	0	0	0	5	0	25	0	0	2.8	19
ENSRNOG00000002045	Anxa3	protein_coding	105	0	10000	17	0	1925	411	0	45746	399	0	43821	0	0	28	0	0	30	99	0	10000	4	0	422	0	0	0	105	0	399	11	0	0	0	0	1	1	0	4	0	99	4	0	2.75	15
ENSRNOG00000038078	ENSRNOG00000038078	protein_coding	10	0	5000	15	0	1515	15	0	1533	0	0	18	0	0	7	0	0	7	12	0	5000	0	0	0	0	0	0	10	0	0	11	0	0	0	0	0	0	0	4	0	12	0	0	2.75	15
ENSRNOG00000012165	Ccdc129	protein_coding	16	0	5000	11	0	3146	692	0	108327	681	0	105181	0	0	24	0	0	24	19	0	5000	0	0	59	0	0	0	16	0	681	8	0	0	0	0	0	0	0	3	0	19	0	0	2.66667	11
ENSRNOG00000013055	Zfyve16	protein_coding	19	0	5000	11	0	5365	134	0	43218	120	0	37853	0	0	34	0	0	34	27	0	5000	3	0	585	0	0	136	19	0	120	8	0	0	0	0	0	0	0	3	0	27	3	0	2.66667	11
ENSRNOG00000015297	RGD1561662	protein_coding	43	0	5160	11	0	3885	161	0	34838	156	0	30953	0	0	16	0	0	16	8	0	5000	2	0	273	0	0	0	43	0	156	8	0	0	0	0	0	0	0	3	0	8	2	0	2.66667	11
ENSRNOG00000016331	RGD1561206	protein_coding	31	0	5000	11	0	942	11	0	942	0	0	0	0	0	0	0	0	0	21	0	5000	0	0	0	0	0	0	31	0	0	8	0	0	0	0	0	0	0	3	0	21	0	0	2.66667	11
ENSRNOG00000019764	Muc6	protein_coding	9	0	5172	11	0	8580	47	0	21478	44	0	12898	0	0	88	1	0	82	11	0	5000	0	0	0	0	0	0	9	0	44	8	0	0	1	0	0	0	0	3	0	11	0	0	2.66667	11
ENSRNOG00000019782	Itgad	protein_coding	13	0	5000	11	0	3558	47	0	37511	36	0	33953	0	0	58	0	0	58	4	0	5000	0	0	72	0	0	0	13	0	36	8	0	0	0	0	0	0	0	3	0	4	0	0	2.66667	11
ENSRNOG00000024237	Scel	protein_coding	21	0	5000	11	0	2886	894	0	114318	880	0	111432	0	0	60	0	0	60	22	0	5000	2	0	781	1	0	146	21	0	880	8	0	0	0	0	0	0	0	3	0	22	2	1	2.66667	11
ENSRNOG00000024403	Gm11639	protein_coding	20	0	5000	11	0	2241	279	0	59217	268	0	56976	0	0	52	0	0	52	24	0	5000	0	0	0	0	0	0	20	0	268	8	0	0	0	0	0	0	0	3	0	24	0	0	2.66667	11
ENSRNOG00000029108	ENSRNOG00000029108	protein_coding	4	0	5000	11	0	855	12	0	890	1	0	35	0	0	8	0	0	8	30	0	5000	0	0	0	0	0	0	4	0	1	8	0	0	0	0	0	0	0	3	0	30	0	0	2.66667	11
ENSRNOG00000046602	ENSRNOG00000046602	protein_coding	6	0	5000	11	0	2610	43	0	10975	32	0	8365	0	0	33	0	0	33	37	0	5000	0	0	0	0	0	0	6	0	32	8	0	0	0	0	0	0	0	3	0	37	0	0	2.66667	11
ENSRNOG00000048053	Slfn1	protein_coding	9	0	5000	11	0	1017	11	0	1017	0	0	0	0	0	0	0	0	0	30	0	5000	0	0	0	0	0	0	9	0	0	8	0	0	0	0	0	0	0	3	0	30	0	0	2.66667	11
ENSRNOG00000039396	Btnl3	protein_coding	68	0	5000	30	0	2175	235	0	14248	195	0	12073	0	0	14	0	0	14	69	0	5000	10	0	657	0	0	0	68	0	195	21	0	0	0	0	1	1	0	8	0	69	10	0	2.625	29
ENSRNOG00000001157	Umodl1	protein_coding	15	0	5000	18	0	3933	300	0	55322	282	0	51389	0	0	47	0	0	47	15	0	5000	0	0	0	0	0	0	15	0	282	13	0	0	0	0	0	0	0	5	0	15	0	0	2.6	18
ENSRNOG00000033220	Oas1k	protein_coding	39	0	9527	18	0	1472	0	0	12748	0	0	11276	0	0	16	0	0	14	11	0	5000	1	0	277	4	0	67	39	0	0	13	0	0	0	1	0	0	0	5	0	11	1	3	2.6	18
ENSRNOG00000022343	Alms1	protein_coding	13	0	5000	25	0	9965	391	0	100767	366	0	90802	0	0	44	0	0	44	17	0	5000	0	0	112	0	0	115	13	0	366	18	0	0	0	0	0	0	0	7	0	17	0	0	2.57143	25
ENSRNOG00000031024	ENSRNOG00000031024	protein_coding	48	0	5000	25	0	1095	125	0	17570	94	0	16475	0	0	8	0	0	8	6	0	5000	6	0	198	0	0	0	48	0	94	18	0	0	0	0	0	0	0	7	0	6	6	0	2.57143	25
ENSRNOG00000030314	Golgb1	protein_coding	22	0	5000	32	0	10173	163	0	56352	129	0	46179	0	0	42	0	0	42	11	0	5000	1	0	318	1	0	291	22	0	129	23	0	0	0	0	0	0	0	9	0	11	1	1	2.55556	32
ENSRNOG00000000451	RT1-Ba	protein_coding	121	0	5000	56	0	1119	236	0	4594	164	0	3475	0	0	8	0	0	8	161	0	5000	15	0	289	1	0	62	121	0	164	40	0	0	0	0	0	0	0	16	0	161	15	1	2.5	56
ENSRNOG00000003281	RGD1560557	protein_coding	27	0	5000	21	0	3753	362	0	80827	341	0	77074	0	0	30	0	0	30	11	0	5000	0	0	0	0	0	0	27	0	341	15	0	0	0	0	0	0	0	6	0	11	0	0	2.5	21
ENSRNOG00000011236	Lilrb3	protein_coding	56	0	5000	21	0	2630	169	0	7848	134	0	5218	0	0	22	0	0	22	71	0	5000	14	0	865	0	0	16	56	0	134	15	0	0	0	0	0	0	0	6	0	71	14	0	2.5	21
ENSRNOG00000024266	Haus5	protein_coding	24	0	5000	14	0	1857	50	0	10650	36	0	8793	0	0	36	0	0	36	13	0	5000	0	0	0	0	0	0	24	0	36	10	0	0	0	0	0	0	0	4	0	13	0	0	2.5	14
ENSRNOG00000039060	ENSRNOG00000039060	protein_coding	68	0	5000	15	0	474	15	0	474	0	0	0	0	0	0	0	0	0	38	0	5000	0	0	0	0	0	0	68	0	0	10	0	0	0	0	0	1	0	4	0	38	0	0	2.5	14
ENSRNOG00000049234	Olr522	protein_coding	58	0	5000	15	0	948	15	0	948	0	0	0	0	0	0	0	0	0	61	0	5000	0	0	0	0	0	0	58	0	0	10	0	0	0	0	0	1	0	4	0	61	0	0	2.5	14
ENSRNOG00000049729	Olr1160	protein_coding	42	0	5000	14	0	930	14	0	930	0	0	0	0	0	0	0	0	0	47	0	5000	0	0	0	0	0	0	42	0	0	10	0	0	0	0	0	0	0	4	0	47	0	0	2.5	14
ENSRNOG00000000504	Fance	protein_coding	12	0	5000	7	0	1855	64	0	11058	55	0	9203	0	0	18	0	0	18	15	0	5000	2	0	211	0	0	0	12	0	55	5	0	0	0	0	0	0	0	2	0	15	2	0	2.5	7
ENSRNOG00000001700	Dfnb31	protein_coding	21	0	5000	7	0	2763	263	0	81693	256	0	78930	0	0	24	0	0	24	10	0	5000	0	0	0	0	0	0	21	0	256	5	0	0	0	0	0	0	0	2	0	10	0	0	2.5	7
ENSRNOG00000002820	Gm12253	protein_coding	21	0	5000	7	0	1464	47	0	8230	31	0	6766	0	0	12	0	0	12	8	0	5000	9	0	631	0	0	110	21	0	31	5	0	0	0	0	0	0	0	2	0	8	9	0	2.5	7
ENSRNOG00000004482	Ccdc88c	protein_coding	46	0	10818	7	0	6081	360	0	118377	354	0	112296	0	0	68	0	0	64	5	0	5000	0	0	0	0	0	0	46	0	354	5	0	0	0	0	0	0	0	2	0	5	0	0	2.5	7
ENSRNOG00000005124	Plekhh2	protein_coding	16	0	5000	7	0	4464	314	0	98792	307	0	94328	0	0	58	0	0	58	34	0	5000	0	0	0	0	0	0	16	0	307	5	0	0	0	0	0	0	0	2	0	34	0	0	2.5	7
ENSRNOG00000008312	Stra6	protein_coding	7	0	5000	7	0	2681	88	0	19081	78	0	16400	0	0	34	0	0	34	32	0	5000	3	0	649	0	0	19	7	0	78	5	0	0	0	0	0	0	0	2	0	32	3	0	2.5	7
ENSRNOG00000010181	Clec4d	protein_coding	74	0	8364	7	0	739	143	0	12417	136	0	11678	0	0	12	0	0	12	38	0	5000	0	0	26	0	0	52	74	0	136	5	0	0	0	0	0	0	0	2	0	38	0	0	2.5	7
ENSRNOG00000012292	Alg8	protein_coding	16	0	5000	7	0	1983	110	0	20027	101	0	18044	0	0	24	0	0	24	14	0	5000	2	0	390	0	0	12	16	0	101	5	0	0	0	0	0	0	0	2	0	14	2	0	2.5	7
ENSRNOG00000013424	ENSRNOG00000013424	protein_coding	18	0	5000	7	0	876	0	0	898	0	0	22	0	0	4	0	0	4	28	0	5000	0	0	0	0	0	0	18	0	0	5	0	0	0	0	0	0	0	2	0	28	0	0	2.5	7
ENSRNOG00000013442	Ciz1	protein_coding	13	0	8437	7	0	2665	87	0	17905	80	0	15240	0	0	34	0	0	34	12	0	5000	0	0	127	0	0	0	13	0	80	5	0	0	0	0	0	0	0	2	0	12	0	0	2.5	7
ENSRNOG00000013587	Fam135a	protein_coding	10	0	5000	7	0	5401	243	0	79495	234	0	74094	0	0	44	0	0	44	17	0	5000	2	0	501	0	0	376	10	0	234	5	0	0	0	0	0	0	0	2	0	17	2	0	2.5	7
ENSRNOG00000014510	ENSRNOG00000014510	protein_coding	26	0	5000	7	0	756	7	0	756	0	0	0	0	0	0	0	0	0	26	0	5000	0	0	0	0	0	0	26	0	0	5	0	0	0	0	0	0	0	2	0	26	0	0	2.5	7
ENSRNOG00000014745	ENSRNOG00000014745	protein_coding	25	0	5000	7	0	1182	7	0	1257	0	0	75	0	0	2	0	0	2	21	0	5000	0	0	0	0	0	0	25	0	0	5	0	0	0	0	0	0	0	2	0	21	0	0	2.5	7
ENSRNOG00000015346	Obsl1	protein_coding	8	0	5000	7	0	5415	38	0	18478	31	0	13063	0	0	36	0	0	36	11	0	5000	0	0	0	0	0	0	8	0	31	5	0	0	0	0	0	0	0	2	0	11	0	0	2.5	7
ENSRNOG00000015383	Asxl3	protein_coding	5	0	5000	7	0	6735	509	0	137937	502	0	131202	0	0	20	0	0	20	19	0	5000	0	0	0	0	0	0	5	0	502	5	0	0	0	0	0	0	0	2	0	19	0	0	2.5	7
ENSRNOG00000016306	ENSRNOG00000016306	protein_coding	18	0	5000	7	0	6658	204	0	57464	164	0	50806	0	0	24	0	0	24	15	0	5000	33	0	3950	0	0	98	18	0	164	5	0	0	0	0	0	0	0	2	0	15	33	0	2.5	7
ENSRNOG00000017286	Ephx2	protein_coding	5	0	5000	7	0	2033	180	0	36953	172	0	34920	0	0	36	0	0	36	10	0	5000	1	0	322	0	0	46	5	0	172	5	0	0	0	0	0	0	0	2	0	10	1	0	2.5	7
ENSRNOG00000018466	Prss34	protein_coding	46	0	5000	7	0	1204	11	0	1758	2	0	554	0	0	8	0	0	8	5	0	5000	2	0	159	0	0	94	46	0	2	5	0	0	0	0	0	0	0	2	0	5	2	0	2.5	7
ENSRNOG00000018662	Amacr	protein_coding	22	0	5000	7	0	1718	58	0	12039	51	0	10321	0	0	12	0	0	12	6	0	5000	1	0	353	0	0	0	22	0	51	5	0	0	0	0	0	0	0	2	0	6	1	0	2.5	7
ENSRNOG00000018955	Olr286	protein_coding	56	0	5000	7	0	939	7	0	939	0	0	0	0	0	0	0	0	0	26	0	5000	0	0	0	0	0	0	56	0	0	5	0	0	0	0	0	0	0	2	0	26	0	0	2.5	7
ENSRNOG00000022033	RGD1308742	protein_coding	14	0	5000	7	0	987	68	0	15052	61	0	14065	0	0	16	0	0	16	33	0	5000	0	0	0	0	0	0	14	0	61	5	0	0	0	0	0	0	0	2	0	33	0	0	2.5	7
ENSRNOG00000022955	Vom2r75	protein_coding	7	0	5000	7	0	3051	47	0	26137	39	0	23086	0	0	10	0	0	10	13	0	5000	1	0	605	0	0	37	7	0	39	5	0	0	0	0	0	0	0	2	0	13	1	0	2.5	7
ENSRNOG00000024288	Etv2	protein_coding	23	0	5000	7	0	1065	12	0	2479	5	0	1414	0	0	12	0	0	12	16	0	5000	0	0	0	0	0	0	23	0	5	5	0	0	0	0	0	0	0	2	0	16	0	0	2.5	7
ENSRNOG00000024630	Igsf23	protein_coding	133	0	10653	7	0	809	190	0	14028	184	0	13219	0	0	14	0	0	12	114	0	10000	0	0	0	0	0	0	133	0	184	5	0	0	0	0	0	0	0	2	0	114	0	0	2.5	7
ENSRNOG00000024640	Oacyl	protein_coding	19	0	5000	7	0	3430	268	0	55823	258	0	52393	0	0	28	0	0	28	17	0	5000	3	0	1373	0	0	26	19	0	258	5	0	0	0	0	0	0	0	2	0	17	3	0	2.5	7
ENSRNOG00000024663	Fkbp15	protein_coding	23	0	15000	7	0	4418	65	0	56083	53	0	51665	0	0	74	0	0	72	12	0	10000	5	0	528	0	0	0	23	0	53	5	0	0	0	0	0	0	0	2	0	12	5	0	2.5	7
ENSRNOG00000025186	ENSRNOG00000025186	protein_coding	7	0	5000	7	0	726	7	0	769	0	0	43	0	0	8	0	0	8	18	0	5000	0	0	0	0	0	0	7	0	0	5	0	0	0	0	0	0	0	2	0	18	0	0	2.5	7
ENSRNOG00000025970	Utp14b	protein_coding	12	0	5000	7	0	2337	11	0	3162	4	0	825	0	0	4	0	0	4	16	0	5000	0	0	0	0	0	0	12	0	4	5	0	0	0	0	0	0	0	2	0	16	0	0	2.5	7
ENSRNOG00000026702	Amica1	protein_coding	20	0	5000	7	0	1200	89	0	24587	82	0	23387	0	0	16	0	0	16	7	0	5000	0	0	0	0	0	0	20	0	82	5	0	0	0	0	0	0	0	2	0	7	0	0	2.5	7
ENSRNOG00000026861	Zscan18	protein_coding	11	0	5000	7	0	2370	17	0	7311	10	0	4941	0	0	12	0	0	12	44	0	5000	0	0	0	0	0	0	11	0	10	5	0	0	0	0	0	0	0	2	0	44	0	0	2.5	7
ENSRNOG00000029317	ENSRNOG00000029317	protein_coding	32	0	5000	7	0	534	0	0	834	0	0	300	0	0	2	0	0	2	29	0	5000	0	0	0	0	0	0	32	0	0	5	0	0	0	0	0	0	0	2	0	29	0	0	2.5	7
ENSRNOG00000029865	Prss56	protein_coding	17	0	5000	7	0	1824	14	0	4765	7	0	2941	0	0	24	0	0	24	15	0	5000	0	0	0	0	0	0	17	0	7	5	0	0	0	0	0	0	0	2	0	15	0	0	2.5	7
ENSRNOG00000030151	Thsd7a	protein_coding	15	0	5000	7	0	4929	1878	0	438095	1871	0	433166	0	0	57	0	0	57	17	0	5000	0	0	0	0	0	54	15	0	1871	5	0	0	0	0	0	0	0	2	0	17	0	0	2.5	7
ENSRNOG00000030580	ENSRNOG00000030580	protein_coding	1	0	5000	7	0	2841	52	0	17667	45	0	14826	0	0	18	0	0	18	0	0	5000	0	0	0	0	0	0	1	0	45	5	0	0	0	0	0	0	0	2	0	0	0	0	2.5	7
ENSRNOG00000031734	Vom1r50	protein_coding	6	0	5000	7	0	978	7	0	978	0	0	0	0	0	0	0	0	0	31	0	5000	0	0	0	0	0	0	6	0	0	5	0	0	0	0	0	0	0	2	0	31	0	0	2.5	7
ENSRNOG00000032435	ENSRNOG00000032435	protein_coding	4	0	5000	7	0	936	8	0	1097	1	0	161	0	0	10	0	0	10	15	0	5000	0	0	0	0	0	0	4	0	1	5	0	0	0	0	0	0	0	2	0	15	0	0	2.5	7
ENSRNOG00000033026	Dclk3	protein_coding	16	0	5000	7	0	3249	292	0	52776	280	0	49527	0	0	8	0	0	8	22	0	5000	5	0	825	0	0	0	16	0	280	5	0	0	0	0	0	0	0	2	0	22	5	0	2.5	7
ENSRNOG00000033200	Olr82	protein_coding	45	0	5000	7	0	945	7	0	945	0	0	0	0	0	0	0	0	0	45	0	5000	0	0	0	0	0	0	45	0	0	5	0	0	0	0	0	0	0	2	0	45	0	0	2.5	7
ENSRNOG00000033704	Olr1344	protein_coding	43	0	5000	7	0	936	7	0	936	0	0	0	0	0	0	0	0	0	24	0	5000	0	0	0	0	0	0	43	0	0	5	0	0	0	0	0	0	0	2	0	24	0	0	2.5	7
ENSRNOG00000033896	Tas2r117	protein_coding	51	0	5000	7	0	957	7	0	957	0	0	0	0	0	0	0	0	0	22	0	5000	0	0	0	0	0	0	51	0	0	5	0	0	0	0	0	0	0	2	0	22	0	0	2.5	7
ENSRNOG00000038894	Timd4	protein_coding	7	0	5000	7	0	1104	232	0	34241	225	0	33137	0	0	16	0	0	16	43	0	5000	0	0	0	0	0	0	7	0	225	5	0	0	0	0	0	0	0	2	0	43	0	0	2.5	7
ENSRNOG00000039405	Prss29	protein_coding	48	0	5000	7	0	840	17	0	1837	10	0	997	0	0	8	0	0	8	63	0	5000	0	0	0	0	0	0	48	0	10	5	0	0	0	0	0	0	0	2	0	63	0	0	2.5	7
ENSRNOG00000042591	B430203G13Rik	protein_coding	25	0	5000	7	0	165	8	0	378	1	0	213	0	0	2	0	0	2	35	0	5000	0	0	0	0	0	0	25	0	1	5	0	0	0	0	0	0	0	2	0	35	0	0	2.5	7
ENSRNOG00000046338	C030039L03Rik	protein_coding	34	0	5000	7	0	1848	66	0	13298	59	0	11450	0	0	8	0	0	8	38	0	5000	0	0	0	0	0	0	34	0	59	5	0	0	0	0	0	0	0	2	0	38	0	0	2.5	7
ENSRNOG00000046783	ENSRNOG00000046783	protein_coding	23	0	5000	7	0	453	51	0	4284	44	0	3831	0	0	2	0	0	2	19	0	5000	0	0	0	0	0	0	23	0	44	5	0	0	0	0	0	0	0	2	0	19	0	0	2.5	7
ENSRNOG00000050080	Olr535	protein_coding	19	0	5000	7	0	942	0	0	942	0	0	0	0	0	0	0	0	0	24	0	5000	0	0	0	0	0	0	19	0	0	5	0	0	0	0	0	0	0	2	0	24	0	0	2.5	7
ENSRNOG00000004880	ENSRNOG00000004880	protein_coding	13	0	5000	46	0	1302	51	0	1570	5	0	268	0	0	4	0	0	4	38	0	5000	0	0	0	0	0	0	13	0	5	32	0	0	0	0	0	1	0	13	0	38	0	0	2.46154	45
ENSRNOG00000033073	Vom2r68	protein_coding	64	0	5000	25	0	2553	57	0	6860	32	0	4307	0	0	10	0	0	10	36	0	5000	0	0	0	0	0	0	64	0	32	17	0	0	0	0	0	1	0	7	0	36	0	0	2.42857	24
ENSRNOG00000027008	Igtp	protein_coding	52	0	5000	33	0	4231	274	0	39722	241	0	35491	0	0	32	0	0	32	33	0	5000	0	0	0	0	0	40	52	0	241	24	0	0	0	0	0	0	0	10	0	33	0	0	2.4	34
ENSRNOG00000022601	1700022I11Rik	protein_coding	16	0	5000	17	0	3621	18	0	3959	3	0	338	0	0	4	0	0	4	17	0	5042	0	0	0	0	0	0	16	0	3	12	0	0	0	0	0	0	0	5	0	17	0	0	2.4	17
ENSRNOG00000025168	Vom2r26	protein_coding	0	0	5000	17	0	2940	117	0	37286	100	0	34346	0	0	12	0	0	12	18	0	5000	0	0	384	0	0	0	0	0	100	12	0	0	0	0	0	0	0	5	0	18	0	0	2.4	17
ENSRNOG00000037211	Kif14	protein_coding	21	0	5000	17	0	5010	213	0	62957	196	0	57947	0	0	65	0	0	65	25	0	5000	0	0	0	0	0	0	21	0	196	12	0	0	0	0	0	0	0	5	0	25	0	0	2.4	17
ENSRNOG00000049360	ENSRNOG00000049360	protein_coding	48	0	5000	17	0	870	17	0	870	0	0	0	0	0	0	0	0	0	15	0	5000	0	0	0	0	0	0	48	0	0	12	0	0	0	0	0	0	0	5	0	15	0	0	2.4	17
ENSRNOG00000050183	RT1-CE1	protein_coding	36	0	5000	27	0	2563	78	0	20851	72	0	18288	0	0	22	0	0	24	32	0	10000	5	0	414	0	0	0	36	0	72	19	0	0	0	0	0	0	0	8	0	32	5	0	2.375	27
ENSRNOG00000008652	Phip	protein_coding	3	0	5000	10	0	5277	231	0	92297	221	0	87020	0	0	74	1	0	74	16	0	5000	0	0	0	0	0	0	3	0	221	7	0	0	1	0	0	0	0	3	0	16	0	0	2.33333	10
ENSRNOG00000017644	Usp6nl	protein_coding	30	0	5000	10	0	5241	560	0	124142	526	0	118901	0	0	28	0	0	28	20	0	5000	24	0	2569	0	0	221	30	0	526	7	0	0	0	0	0	0	0	3	0	20	24	0	2.33333	10
ENSRNOG00000020291	Fam35a	protein_coding	35	0	10000	10	0	3377	335	0	91034	321	0	87657	0	0	24	0	0	22	26	0	5000	3	0	291	1	0	327	35	0	321	7	0	0	0	0	0	0	0	3	0	26	3	1	2.33333	10
ENSRNOG00000027929	Poln	protein_coding	1	0	5000	10	0	2589	551	0	177929	547	0	175340	0	0	46	0	0	46	12	0	5006	0	0	0	0	0	0	1	0	547	7	0	0	0	0	0	0	0	3	0	12	0	0	2.33333	10
ENSRNOG00000033556	Spen	protein_coding	5	0	5000	10	0	10878	75	0	53709	65	0	42831	0	0	46	0	0	44	7	0	5000	0	0	0	0	0	0	5	0	65	7	0	0	0	0	0	0	0	3	0	7	0	0	2.33333	10
ENSRNOG00000043263	ENSRNOG00000043263	protein_coding	71	0	5000	10	0	816	13	0	855	3	0	39	0	0	6	0	0	6	41	0	5000	0	0	0	0	0	0	71	0	3	7	0	0	0	0	0	0	0	3	0	41	0	0	2.33333	10
ENSRNOG00000047535	ENSRNOG00000047535	protein_coding	46	0	5000	10	0	354	10	0	524	0	0	170	0	0	2	0	0	2	99	0	5000	0	0	0	0	0	0	46	0	0	7	0	0	0	0	0	0	0	3	0	99	0	0	2.33333	10
ENSRNOG00000047668	ENSRNOG00000047668	protein_coding	26	0	5000	10	0	699	10	0	741	0	0	42	0	0	9	0	0	9	26	0	5000	0	0	0	0	0	0	26	0	0	7	0	0	0	0	0	0	0	3	0	26	0	0	2.33333	10
ENSRNOG00000047697	Ggt1	protein_coding	1	0	5000	10	0	1327	20	0	4949	10	0	3622	0	0	20	0	0	20	6	0	5000	0	0	0	0	0	1	1	0	10	7	0	0	0	0	0	0	0	3	0	6	0	0	2.33333	10
ENSRNOG00000048526	ENSRNOG00000048526	protein_coding	28	0	5000	10	0	1011	10	0	1067	0	0	56	0	0	8	0	0	8	5	0	5000	0	0	0	0	0	0	28	0	0	7	0	0	0	0	0	0	0	3	0	5	0	0	2.33333	10
ENSRNOG00000050720	ENSRNOG00000050720	protein_coding	6	0	5000	10	0	1251	65	0	9974	55	0	8723	0	0	12	0	0	12	31	0	5000	0	0	0	0	0	0	6	0	55	7	0	0	0	0	0	0	0	3	0	31	0	0	2.33333	10
ENSRNOG00000014866	Pign	protein_coding	29	0	5000	13	0	3758	475	0	138256	459	0	134498	0	0	56	0	0	56	17	0	5000	3	0	962	0	0	0	29	0	459	9	0	0	0	0	0	0	0	4	0	17	3	0	2.25	13
ENSRNOG00000029431	ENSRNOG00000029431	protein_coding	20	0	5000	13	0	2091	191	0	36346	178	0	34255	0	0	14	0	0	14	28	0	5000	0	0	0	0	0	0	20	0	178	9	0	0	0	0	0	0	0	4	0	28	0	0	2.25	13
ENSRNOG00000029702	RGD1564236	protein_coding	30	0	5000	13	0	939	16	0	1504	3	0	565	0	0	4	0	0	4	23	0	5000	0	0	0	0	0	0	30	0	3	9	0	0	0	0	0	0	0	4	0	23	0	0	2.25	13
ENSRNOG00000031110	Olr53	protein_coding	53	0	5000	13	0	945	13	0	945	0	0	0	0	0	0	0	0	0	46	0	5000	0	0	0	0	0	0	53	0	0	9	0	0	0	0	0	0	0	4	0	46	0	0	2.25	13
ENSRNOG00000037928	ENSRNOG00000037928	protein_coding	67	0	5000	13	0	1362	0	0	11524	0	0	10162	0	0	12	0	0	12	13	0	5000	0	0	0	0	0	0	67	0	0	9	0	0	0	0	0	0	0	4	0	13	0	0	2.25	13
ENSRNOG00000050163	9130409I23Rik	protein_coding	7	0	5000	13	0	873	41	0	4908	28	0	4035	0	0	6	0	0	6	33	0	5000	0	0	0	0	0	0	7	0	28	9	0	0	0	0	0	0	0	4	0	33	0	0	2.25	13
ENSRNOG00000020953	Ms4a7	protein_coding	25	0	5000	16	0	1498	151	0	14409	127	0	12911	0	0	10	0	0	10	51	0	5000	1	0	494	7	0	284	25	0	127	11	0	0	0	0	0	0	0	5	0	51	1	7	2.2	16
ENSRNOG00000022157	Serpinb6e	protein_coding	41	0	5000	16	0	1167	76	0	9254	60	0	8087	0	0	12	0	0	12	26	0	5000	0	0	0	0	0	0	41	0	60	11	0	0	0	0	0	0	0	5	0	26	0	0	2.2	16
ENSRNOG00000005526	Man2b2	protein_coding	4	0	5000	19	0	2945	184	0	24174	165	0	21229	0	0	36	0	0	36	28	0	5000	0	0	0	0	0	2	4	0	165	13	0	0	0	0	0	0	0	6	0	28	0	0	2.16667	19
ENSRNOG00000006701	Fgd6	protein_coding	28	0	5000	19	0	4732	565	0	121015	543	0	116283	0	0	42	0	0	42	19	0	5000	1	0	204	2	0	307	28	0	543	13	0	0	0	0	0	0	0	6	0	19	1	2	2.16667	19
ENSRNOG00000023463	Parp9	protein_coding	16	0	5000	19	0	3152	199	0	32724	177	0	29572	0	0	20	0	0	20	59	0	5000	0	0	374	3	0	285	16	0	177	13	0	0	0	0	0	0	0	6	0	59	0	3	2.16667	19
ENSRNOG00000042369	RGD1564614	protein_coding	69	0	5000	19	0	2715	780	0	68881	756	0	66166	0	0	22	0	0	22	25	0	5000	5	0	566	0	0	49	69	0	756	13	0	0	0	0	0	0	0	6	0	25	5	0	2.16667	19
ENSRNOG00000032708	RT1-Bb	protein_coding	80	0	5000	45	0	1514	283	0	5641	230	0	4127	0	0	10	0	0	10	141	0	5000	6	0	654	2	0	68	80	0	230	30	0	0	0	0	0	1	0	14	0	141	6	2	2.14286	44
ENSRNOG00000008260	Cep152	protein_coding	42	0	5000	25	0	5358	379	0	67304	354	0	61946	1	0	62	0	0	62	37	0	5000	0	0	0	0	0	0	42	0	354	17	0	1	0	0	0	0	0	8	0	37	0	0	2.125	25
ENSRNOG00000022988	ENSRNOG00000022988	protein_coding	22	0	5000	34	0	906	512	0	18158	478	0	17252	0	0	8	0	0	8	25	0	5000	0	0	0	0	0	0	22	0	478	23	0	0	0	0	0	0	0	11	0	25	0	0	2.09091	34
ENSRNOG00000017421	Alpk2	protein_coding	17	0	5000	18	0	6120	400	0	94541	382	0	88421	0	0	20	0	0	20	12	0	5000	0	0	0	0	0	0	17	0	382	12	0	0	0	0	0	0	0	6	0	12	0	0	2	18
ENSRNOG00000047568	Vom2r64	protein_coding	8	0	10009	18	0	7118	362	0	180287	361	0	173169	0	0	44	0	0	46	20	0	13758	0	0	0	0	0	0	8	0	361	12	0	0	0	0	0	0	0	6	0	20	0	0	2	18
ENSRNOG00000049031	ENSRNOG00000049031	protein_coding	2	0	5000	18	0	1326	97	0	14011	79	0	12685	0	0	20	0	0	20	0	0	5000	0	0	0	0	0	0	2	0	79	12	0	0	0	0	0	0	0	6	0	0	0	0	2	18
ENSRNOG00000007779	Kank4	protein_coding	27	0	5000	15	0	3703	324	0	62784	306	0	59081	0	0	18	0	0	18	23	0	5000	3	0	578	0	0	92	27	0	306	10	0	0	0	0	0	0	0	5	0	23	3	0	2	15
ENSRNOG00000022942	ENSRNOG00000022942	protein_coding	21	0	5000	16	0	1449	0	0	1486	0	0	37	0	0	9	0	0	9	19	0	5000	0	0	0	0	0	0	21	0	0	10	0	0	0	0	0	1	0	5	0	19	0	0	2	15
ENSRNOG00000008714	Svs1	protein_coding	17	0	5000	12	0	2867	14	0	4899	2	0	2032	0	0	8	0	0	8	12	0	5000	0	0	113	0	0	0	17	0	2	8	0	0	0	0	0	0	0	4	0	12	0	0	2	12
ENSRNOG00000009365	Gabpb1l	protein_coding	42	0	5000	12	0	1086	12	0	1197	0	0	111	0	0	7	0	0	7	38	0	5000	0	0	0	0	0	0	42	0	0	8	0	0	0	0	0	0	0	4	0	38	0	0	2	12
ENSRNOG00000011653	Fam21c	protein_coding	12	0	5000	12	0	4256	117	0	58380	104	0	54124	0	0	60	0	0	60	11	0	5000	1	0	184	0	0	85	12	0	104	8	0	0	0	0	0	0	0	4	0	11	1	0	2	12
ENSRNOG00000017105	ENSRNOG00000017105	protein_coding	23	0	5000	12	0	3389	2346	0	528106	2324	0	524717	0	0	34	0	0	34	19	0	5000	10	0	1217	0	0	0	23	0	2324	8	0	0	0	0	0	0	0	4	0	19	10	0	2	12
ENSRNOG00000019181	Synpo	protein_coding	15	0	10000	12	0	3942	279	0	54096	270	0	50154	0	0	18	0	0	20	53	0	15000	0	0	69	0	0	530	15	0	270	8	0	0	0	0	0	0	0	4	0	53	0	0	2	12
ENSRNOG00000020298	Bag3	protein_coding	12	0	5000	12	0	2327	119	0	23933	106	0	21606	0	0	6	0	0	6	14	0	5000	1	0	501	0	0	101	12	0	106	8	0	0	0	0	0	0	0	4	0	14	1	0	2	12
ENSRNOG00000023494	Tti2	protein_coding	75	0	5000	12	0	1921	58	0	7866	45	0	5945	0	0	12	0	0	12	51	0	5000	0	0	98	5	0	287	75	0	45	8	0	0	0	0	0	0	0	4	0	51	0	5	2	12
ENSRNOG00000034157	Cyp4f6	protein_coding	26	0	5000	12	0	1755	199	0	26685	187	0	24930	0	0	24	0	0	24	39	0	5000	0	0	19	0	0	122	26	0	187	8	0	0	0	0	0	0	0	4	0	39	0	0	2	12
ENSRNOG00000046385	Muc5ac	protein_coding	24	0	5000	13	0	3425	37	0	9270	23	0	5845	0	0	38	0	0	38	33	0	5000	1	0	341	0	0	0	24	0	23	8	0	0	0	0	0	1	0	4	0	33	1	0	2	12
ENSRNOG00000001627	Abi3bp	protein_coding	81	0	15000	8	0	3638	582	0	214127	581	0	210489	0	0	82	0	0	84	3	0	5000	0	0	0	0	0	0	81	0	581	6	0	0	0	0	0	0	0	3	0	3	0	0	2	9
ENSRNOG00000005099	Top3a	protein_coding	17	0	5000	10	0	3012	99	0	35762	96	0	32750	0	0	40	0	0	40	3	0	5000	0	0	0	0	0	0	17	0	96	6	0	0	0	0	0	1	0	3	0	3	0	0	2	9
ENSRNOG00000006570	Plekhg3	protein_coding	12	0	5000	9	0	4119	47	0	17083	38	0	12964	0	0	34	0	0	36	14	0	5000	0	0	0	0	0	0	12	0	38	6	0	0	0	0	0	0	0	3	0	14	0	0	2	9
ENSRNOG00000010057	CLEC6A	protein_coding	37	0	5000	11	0	785	170	0	33067	166	0	32282	0	0	32	0	0	28	59	0	6866	0	0	0	0	0	1	37	0	166	6	0	0	0	0	0	2	0	3	0	59	0	0	2	9
ENSRNOG00000010637	Tbc1d5	protein_coding	24	0	5000	9	0	4043	1230	0	597809	1214	0	593766	0	0	42	0	0	42	19	0	5000	7	0	1333	0	0	292	24	0	1214	6	0	0	0	0	0	0	0	3	0	19	7	0	2	9
ENSRNOG00000010840	Adamtsl3	protein_coding	15	0	5000	9	0	7268	1165	0	319922	1147	0	312654	0	0	58	0	0	58	14	0	5000	9	0	1937	0	0	213	15	0	1147	6	0	0	0	0	0	0	0	3	0	14	9	0	2	9
ENSRNOG00000015026	Arhgef11	protein_coding	21	0	5000	9	0	4581	240	0	120539	231	0	115958	0	0	80	0	0	80	15	0	5000	0	0	0	0	0	0	21	0	231	6	0	0	0	0	0	0	0	3	0	15	0	0	2	9
ENSRNOG00000015832	Olr96	protein_coding	84	0	5000	9	0	957	9	0	957	0	0	0	0	0	0	0	0	0	49	0	5000	0	0	0	0	0	0	84	0	0	6	0	0	0	0	0	0	0	3	0	49	0	0	2	9
ENSRNOG00000015876	Olr104	protein_coding	42	0	5000	9	0	960	9	0	960	0	0	0	0	0	0	0	0	0	50	0	5000	0	0	0	0	0	0	42	0	0	6	0	0	0	0	0	0	0	3	0	50	0	0	2	9
ENSRNOG00000016112	Cd274	protein_coding	26	0	5000	9	0	873	55	0	11778	46	0	10905	0	0	10	0	0	10	42	0	5000	0	0	0	0	0	0	26	0	46	6	0	0	0	0	0	0	0	3	0	42	0	0	2	9
ENSRNOG00000017403	Apobr	protein_coding	23	0	5000	9	0	3481	0	0	4504	2	0	1023	0	0	8	0	0	8	38	0	5000	6	0	1085	0	0	29	23	0	2	6	0	0	0	0	0	0	0	3	0	38	6	0	2	9
ENSRNOG00000025797	ENSRNOG00000025797	protein_coding	15	0	5000	9	0	975	9	0	996	0	0	21	0	0	6	0	0	6	10	0	5000	0	0	0	0	0	0	15	0	0	6	0	0	0	0	0	0	0	3	0	10	0	0	2	9
ENSRNOG00000026585	Lrrc66	protein_coding	1	0	5000	9	0	2598	80	0	22276	71	0	19678	0	0	6	0	0	6	6	0	5000	0	0	0	0	0	0	1	0	71	6	0	0	0	0	0	0	0	3	0	6	0	0	2	9
ENSRNOG00000027820	ENSRNOG00000027820	protein_coding	33	0	5000	9	0	1485	10	0	1539	1	0	54	1	0	17	1	0	17	43	0	5000	0	0	0	0	0	0	33	0	1	6	0	1	1	0	0	0	0	3	0	43	0	0	2	9
ENSRNOG00000029734	ENSRNOG00000029734	protein_coding	7	0	5000	9	0	1005	305	0	45395	296	0	44390	0	0	8	1	0	8	75	0	5000	0	0	3	0	0	0	7	0	296	6	0	0	1	0	0	0	0	3	0	75	0	0	2	9
ENSRNOG00000031978	ENSRNOG00000031978	protein_coding	33	0	5000	9	0	927	9	0	975	0	0	48	0	0	9	0	0	9	44	0	5000	0	0	0	0	0	0	33	0	0	6	0	0	0	0	0	0	0	3	0	44	0	0	2	9
ENSRNOG00000031987	Vom1r88	protein_coding	38	0	5000	9	0	894	9	0	894	0	0	0	0	0	0	0	0	0	48	0	5000	0	0	0	0	0	0	38	0	0	6	0	0	0	0	0	0	0	3	0	48	0	0	2	9
ENSRNOG00000033600	Zfp352	protein_coding	33	0	5000	9	0	1680	9	0	1680	0	0	0	0	0	0	0	0	0	24	0	5000	0	0	0	0	0	0	33	0	0	6	0	0	0	0	0	0	0	3	0	24	0	0	2	9
ENSRNOG00000034110	Gm11595	protein_coding	194	0	10581	9	0	2102	226	0	26424	224	0	24322	0	0	44	0	0	49	154	0	20000	0	0	0	0	0	0	194	0	224	6	0	0	0	0	0	0	0	3	0	154	0	0	2	9
ENSRNOG00000037047	ENSRNOG00000037047	protein_coding	46	0	5000	9	0	600	0	0	620	0	0	20	0	0	10	0	0	10	44	0	5000	0	0	0	0	0	0	46	0	0	6	0	0	0	0	0	0	0	3	0	44	0	0	2	9
ENSRNOG00000040196	ENSRNOG00000040196	protein_coding	10	0	5000	10	0	558	10	0	576	0	0	18	0	0	6	0	0	6	62	0	5000	0	0	0	0	0	0	10	0	0	6	0	0	0	0	0	1	0	3	0	62	0	0	2	9
ENSRNOG00000045854	Zfp277	protein_coding	13	0	5000	9	0	1950	394	0	126718	390	0	124768	0	0	26	0	0	28	85	0	10000	0	0	192	0	0	5	13	0	390	6	0	0	0	0	0	0	0	3	0	85	0	0	2	9
ENSRNOG00000047536	Zfp677	protein_coding	80	0	5000	9	0	1881	49	0	6423	40	0	4542	0	0	2	0	0	2	43	0	5000	0	0	0	0	0	0	80	0	40	6	0	0	0	0	0	0	0	3	0	43	0	0	2	9
ENSRNOG00000048887	ENSRNOG00000048887	protein_coding	2	0	5000	10	0	2862	67	0	18291	56	0	15429	0	0	37	0	0	37	0	0	5000	1	0	474	0	0	0	2	0	56	6	0	0	0	0	0	1	0	3	0	0	1	0	2	9
ENSRNOG00000049024	ENSRNOG00000049024	protein_coding	35	0	5000	9	0	351	9	0	351	0	0	0	0	0	0	0	0	0	107	0	5000	0	0	0	0	0	0	35	0	0	6	0	0	0	0	0	0	0	3	0	107	0	0	2	9
ENSRNOG00000049915	Thsd4	protein_coding	10	0	5000	7	0	2332	276	0	95141	272	0	92809	0	0	57	1	0	56	22	0	5000	0	0	0	0	0	0	10	0	272	6	0	0	1	0	0	0	0	3	0	22	0	0	2	9
ENSRNOG00000050654	Olr526	protein_coding	39	0	5000	8	0	966	8	0	966	0	0	0	0	0	0	0	0	0	53	0	5000	0	0	0	0	0	0	39	0	0	6	0	0	0	0	0	0	0	3	0	53	0	0	2	9
ENSRNOG00000050893	ENSRNOG00000050893	protein_coding	46	0	5000	9	0	720	30	0	3995	21	0	3275	0	0	10	0	0	10	42	0	5000	0	0	0	0	0	0	46	0	21	6	0	0	0	0	0	0	0	3	0	42	0	0	2	9
ENSRNOG00000000034	Nuak2	protein_coding	27	0	5000	6	0	2875	43	0	16745	35	0	13870	0	0	12	0	0	12	6	0	5000	2	0	910	0	0	72	27	0	35	4	0	0	0	0	0	0	0	2	0	6	2	0	2	6
ENSRNOG00000000417	Numa1	protein_coding	10	0	5000	6	0	6972	53	0	29808	47	0	22836	0	0	46	0	0	46	13	0	10000	0	0	693	3	0	418	10	0	47	4	0	0	0	0	0	0	0	2	0	13	0	3	2	6
ENSRNOG00000001357	Mblac1	protein_coding	12	0	5000	6	0	1262	0	0	1262	0	0	0	0	0	0	0	0	0	21	0	5000	0	0	414	1	0	92	12	0	0	4	0	0	0	0	0	0	0	2	0	21	0	1	2	6
ENSRNOG00000001595	ENSRNOG00000001595	protein_coding	21	0	5000	6	0	1308	6	0	1329	0	0	21	0	0	8	0	0	8	15	0	5000	0	0	0	0	0	0	21	0	0	4	0	0	0	0	0	0	0	2	0	15	0	0	2	6
ENSRNOG00000001622	Impg2	protein_coding	4	0	5000	6	0	4370	129	0	78034	122	0	73664	0	0	38	0	0	38	4	0	5000	1	0	461	0	0	189	4	0	122	4	0	0	0	0	0	0	0	2	0	4	1	0	2	6
ENSRNOG00000001916	Tmprss15	protein_coding	28	0	5000	6	0	4070	550	0	123854	538	0	119784	0	0	52	0	0	52	34	0	5000	3	0	809	3	0	681	28	0	538	4	0	0	0	1	0	0	0	2	0	34	3	2	2	6
ENSRNOG00000002948	Abcc3	protein_coding	6	0	5000	7	0	4627	57	0	58161	50	0	53534	0	0	64	0	0	64	3	0	5000	0	0	0	0	0	58	6	0	50	4	0	0	0	0	0	0	0	2	1	3	0	0	2	6
ENSRNOG00000003104	Trpv2	protein_coding	2	0	5000	6	0	2734	0	0	21427	0	0	18693	0	0	28	0	0	28	7	0	5000	1	0	106	0	0	342	2	0	0	4	0	0	0	0	0	0	0	2	0	7	1	0	2	6
ENSRNOG00000003667	Utrn	protein_coding	21	0	5000	6	0	6351	1513	0	631961	1507	0	625610	0	0	82	0	0	82	1	0	5000	0	0	0	0	0	0	21	0	1507	4	0	0	0	0	0	0	0	2	0	1	0	0	2	6
ENSRNOG00000004057	Ccdc88a	protein_coding	5	0	5000	6	0	5628	0	0	159759	0	0	154131	0	0	68	0	0	68	12	0	5000	0	0	0	0	0	0	5	0	0	4	0	0	0	0	0	0	0	2	0	12	0	0	2	6
ENSRNOG00000004342	Ahr	protein_coding	8	0	5000	6	0	3660	118	0	36100	110	0	32440	0	0	22	1	0	22	26	0	5000	2	0	1069	0	0	29	8	0	110	4	0	0	1	0	0	0	0	2	0	26	2	0	2	6
ENSRNOG00000004660	Fzd6	protein_coding	19	0	5000	6	0	4202	109	0	31708	91	0	27506	0	0	12	0	0	12	12	0	5000	11	0	1769	1	0	300	19	0	91	4	0	0	0	0	0	0	0	2	0	12	11	1	2	6
ENSRNOG00000004667	Gen1	protein_coding	17	0	5000	6	0	4285	172	0	30194	160	0	25909	0	0	26	0	0	26	7	0	5000	5	0	1315	1	0	243	17	0	160	4	0	0	0	1	0	0	0	2	0	7	5	0	2	6
ENSRNOG00000004704	Dcstamp	protein_coding	4	0	5000	6	0	1032	6	0	1032	0	0	0	0	0	0	0	0	0	31	0	5000	0	0	0	0	0	0	4	0	0	4	0	0	0	0	0	0	0	2	0	31	0	0	2	6
ENSRNOG00000005418	Trap1	protein_coding	13	0	5000	6	0	2235	96	0	33650	90	0	31415	0	0	34	0	0	34	9	0	5000	0	0	96	0	0	18	13	0	90	4	0	0	0	0	0	0	0	2	0	9	0	0	2	6
ENSRNOG00000005826	ENSRNOG00000005826	protein_coding	26	0	5000	6	0	570	6	0	570	0	0	0	0	0	0	0	0	0	32	0	5000	0	0	0	0	0	0	26	0	0	4	0	0	0	0	0	0	0	2	0	32	0	0	2	6
ENSRNOG00000005950	Olr608	protein_coding	35	0	5000	6	0	981	6	0	981	0	0	0	0	0	0	0	0	0	26	0	5000	0	0	0	0	0	0	35	0	0	4	0	0	0	0	0	0	0	2	0	26	0	0	2	6
ENSRNOG00000006028	Tubgcp6	protein_coding	13	0	5000	6	0	6444	39	0	20807	28	0	14363	0	0	48	0	0	48	6	0	5000	5	0	1152	0	0	0	13	0	28	4	0	0	0	0	0	0	0	2	0	6	5	0	2	6
ENSRNOG00000006183	Olr1330	protein_coding	28	0	5000	6	0	930	0	0	930	0	0	0	0	0	0	0	0	0	49	0	5000	0	0	0	0	0	0	28	0	0	4	0	0	0	0	0	0	0	2	0	49	0	0	2	6
ENSRNOG00000006947	Pdhx	protein_coding	18	0	5000	7	0	1660	66	0	23751	59	0	22091	0	0	18	0	0	18	14	0	5000	0	0	0	0	0	40	18	0	59	4	0	0	0	0	0	1	0	2	0	14	0	0	2	6
ENSRNOG00000007202	Sema3d	protein_coding	5	0	5000	6	0	4912	883	0	190096	873	0	185184	0	0	34	0	0	34	12	0	5000	3	0	2033	1	0	545	5	0	873	4	0	0	0	0	0	0	0	2	0	12	3	1	2	6
ENSRNOG00000007214	Oma1	protein_coding	21	0	5000	6	0	1839	202	0	52535	193	0	50696	0	0	16	0	0	16	31	0	5000	3	0	246	0	0	78	21	0	193	4	0	0	0	0	0	0	0	2	0	31	3	0	2	6
ENSRNOG00000007939	Naprt1	protein_coding	12	0	5000	6	0	1833	1	0	3440	1	0	1607	0	0	24	0	0	24	8	0	5000	0	0	138	0	0	78	12	0	1	4	0	0	0	0	0	0	0	2	0	8	0	0	2	6
ENSRNOG00000007943	Gsdma	protein_coding	17	0	5000	6	0	2910	36	0	12491	21	0	9581	0	0	22	0	0	22	16	0	5000	8	0	1473	1	0	96	17	0	21	4	0	0	0	0	0	0	0	2	0	16	8	1	2	6
ENSRNOG00000008274	Xpc	protein_coding	13	0	5000	6	0	3633	54	0	27529	46	0	23896	0	0	30	0	0	30	3	0	5000	2	0	772	0	0	59	13	0	46	4	0	0	0	0	0	0	0	2	0	3	2	0	2	6
ENSRNOG00000008736	Slamf8	protein_coding	45	0	5000	6	0	1600	93	0	8980	74	0	7380	0	0	8	0	0	8	42	0	5000	13	0	675	0	0	85	45	0	74	4	0	0	0	0	0	0	0	2	0	42	13	0	2	6
ENSRNOG00000008816	Gpnmb	protein_coding	23	0	5000	6	0	2306	76	0	21077	67	0	18771	0	0	20	0	0	20	25	0	5000	3	0	473	0	0	114	23	0	67	4	0	0	0	0	0	0	0	2	0	25	3	0	2	6
ENSRNOG00000008868	Dusp19	protein_coding	32	0	5000	6	0	984	62	0	12510	53	0	11526	0	0	6	0	0	6	42	0	5000	1	0	163	2	0	158	32	0	53	4	0	0	0	0	0	0	0	2	0	42	1	2	2	6
ENSRNOG00000009016	ENSRNOG00000009016	protein_coding	20	0	5027	6	0	471	33	0	1984	28	0	1513	0	0	6	0	0	6	75	0	6372	0	0	0	0	0	0	20	0	28	4	0	0	0	0	0	0	0	2	0	75	0	0	2	6
ENSRNOG00000009855	Serpina5	protein_coding	21	0	5000	6	0	2100	14	0	4448	8	0	2348	0	0	8	0	0	8	20	0	5000	1	0	763	0	0	8	21	0	8	4	0	0	0	0	0	0	0	2	0	20	1	0	2	6
ENSRNOG00000009881	Fam161a	protein_coding	33	0	5000	6	0	1908	49	0	13794	42	0	11886	0	0	6	0	0	6	7	0	5000	1	0	181	0	0	236	33	0	42	4	0	0	0	0	0	0	0	2	0	7	1	0	2	6
ENSRNOG00000011455	Slc36a4	protein_coding	7	0	5000	6	0	2973	162	0	29577	151	0	26604	0	0	20	0	0	20	13	0	5000	5	0	1445	0	0	25	7	0	151	4	0	0	0	0	0	0	0	2	0	13	5	0	2	6
ENSRNOG00000011649	Epb42	protein_coding	3	0	5000	6	0	2544	101	0	18220	92	0	15676	0	0	24	0	0	24	25	0	5000	2	0	353	1	0	121	3	0	92	4	0	0	0	0	0	0	0	2	0	25	2	1	2	6
ENSRNOG00000011710	Tgm7	protein_coding	24	0	5000	6	0	2151	151	0	27313	145	0	25162	0	0	22	0	0	22	21	0	5000	0	0	0	0	0	0	24	0	145	4	0	0	0	0	0	0	0	2	0	21	0	0	2	6
ENSRNOG00000011756	Phf3	protein_coding	10	0	5000	6	0	7863	98	0	70502	90	0	62639	0	0	28	0	0	28	8	0	5000	2	0	1454	0	0	346	10	0	90	4	0	0	0	0	0	0	0	2	0	8	2	0	2	6
ENSRNOG00000012105	RGD1563084	protein_coding	6	0	5000	6	0	3345	138	0	86761	132	0	83416	0	0	42	0	0	42	2	0	5000	0	0	0	0	0	0	6	0	132	4	0	0	0	0	0	0	0	2	0	2	0	0	2	6
ENSRNOG00000012333	Kbtbd11	protein_coding	15	0	5000	6	0	1902	6	0	1902	0	0	0	0	0	0	0	0	0	24	0	5000	0	0	0	0	0	0	15	0	0	4	0	0	0	0	0	0	0	2	0	24	0	0	2	6
ENSRNOG00000012419	RGD1559150	protein_coding	25	0	10000	6	0	2632	20	0	9470	14	0	6838	0	0	28	0	0	26	11	0	5113	0	0	0	0	0	0	25	0	14	4	0	0	0	0	0	0	0	2	0	11	0	0	2	6
ENSRNOG00000012563	Arhgap29	protein_coding	9	0	5000	6	0	4053	94	0	59491	88	0	55438	0	0	50	0	0	48	13	0	5000	0	0	29	0	0	472	9	0	88	4	0	0	0	0	0	0	0	2	0	13	0	0	2	6
ENSRNOG00000014041	Cep78	protein_coding	14	0	5000	6	0	2481	104	0	27799	98	0	25318	0	0	28	0	0	28	4	0	5000	0	0	0	0	0	111	14	0	98	4	0	0	0	0	0	0	0	2	0	4	0	0	2	6
ENSRNOG00000014081	Nmur2	protein_coding	61	0	5000	7	0	1314	77	0	13865	70	0	12551	0	0	6	0	0	6	7	0	5000	0	0	0	0	0	126	61	0	70	4	0	0	0	0	0	0	0	2	1	7	0	0	2	6
ENSRNOG00000014564	Yipf5	protein_coding	11	0	6257	7	0	3046	90	0	33783	83	0	30737	0	0	28	0	0	30	18	0	10000	1	0	820	1	0	103	11	0	83	4	0	0	0	0	0	1	0	2	0	18	1	1	2	6
ENSRNOG00000014582	Mrpl18	protein_coding	18	0	5000	6	0	939	47	0	4953	39	0	4014	0	0	6	0	0	6	22	0	5000	2	0	306	0	0	90	18	0	39	4	0	0	0	0	0	0	0	2	0	22	2	0	2	6
ENSRNOG00000014812	Nlrp12	protein_coding	6	0	5000	6	0	3438	80	0	27634	74	0	24196	0	0	18	0	0	18	12	0	5000	0	0	276	0	0	0	6	0	74	4	0	0	0	0	0	0	0	2	0	12	0	0	2	6
ENSRNOG00000015168	ENSRNOG00000015168	protein_coding	16	0	5000	6	0	2462	52	0	3802	20	0	1340	0	0	2	0	0	2	49	0	5000	0	0	0	26	0	2111	16	0	20	4	0	0	0	5	0	0	0	2	0	49	0	21	2	6
ENSRNOG00000015830	Ano9	protein_coding	9	0	5000	6	0	2241	40	0	12227	34	0	9986	0	0	44	0	0	44	16	0	5000	0	0	0	0	0	0	9	0	34	4	0	0	0	0	0	0	0	2	0	16	0	0	2	6
ENSRNOG00000018141	RGD1307443	protein_coding	8	0	5000	6	0	4098	110	0	60561	102	0	56463	0	0	40	0	0	40	9	0	5000	2	0	608	0	0	244	8	0	102	4	0	0	0	0	0	0	0	2	0	9	2	0	2	6
ENSRNOG00000018665	Bud13	protein_coding	1	0	5000	6	0	2162	31	0	15833	25	0	13671	0	0	18	0	0	18	11	0	5000	0	0	244	0	0	7	1	0	25	4	0	0	0	0	0	0	0	2	0	11	0	0	2	6
ENSRNOG00000018845	Snapc4	protein_coding	11	0	5000	6	0	3996	27	0	14878	21	0	10882	0	0	48	0	0	46	5	0	5000	0	0	0	0	0	0	11	0	21	4	0	0	0	0	0	0	0	2	0	5	0	0	2	6
ENSRNOG00000018915	Tagap	protein_coding	14	0	5000	6	0	2145	14	0	7308	8	0	5163	0	0	16	0	0	16	13	0	5000	0	0	0	0	0	0	14	0	8	4	0	0	0	0	0	0	0	2	0	13	0	0	2	6
ENSRNOG00000019528	Plekhg6	protein_coding	9	0	5000	6	0	2352	79	0	16438	73	0	14086	0	0	28	0	0	28	24	0	5000	0	0	0	0	0	0	9	0	73	4	0	0	0	0	0	0	0	2	0	24	0	0	2	6
ENSRNOG00000020285	Gprin2	protein_coding	11	0	5000	6	0	1368	6	0	1368	0	0	0	0	0	0	0	0	0	32	0	5000	0	0	0	0	0	0	11	0	0	4	0	0	0	0	0	0	0	2	0	32	0	0	2	6
ENSRNOG00000020484	Trpm5	protein_coding	15	0	5000	6	0	3471	45	0	17111	53	0	13640	0	0	46	0	0	46	12	0	5000	0	0	0	0	0	0	15	0	53	4	0	0	0	0	0	0	0	2	0	12	0	0	2	6
ENSRNOG00000020751	Rdm1	protein_coding	24	0	5000	6	0	1124	55	0	10256	47	0	9132	0	0	12	0	0	12	25	0	5000	2	0	242	0	0	36	24	0	47	4	0	0	0	0	0	0	0	2	0	25	2	0	2	6
ENSRNOG00000021003	Sac3d1	protein_coding	9	0	5000	6	0	1287	0	0	2327	4	0	1040	0	0	4	0	0	4	20	0	5000	0	0	0	0	0	0	9	0	4	4	0	0	0	0	0	0	0	2	0	20	0	0	2	6
ENSRNOG00000021855	Kcp	protein_coding	18	0	8256	6	0	4665	40	0	26535	34	0	21870	0	0	76	0	0	76	12	0	5000	0	0	0	0	0	0	18	0	34	4	0	0	0	0	0	0	0	2	0	12	0	0	2	6
ENSRNOG00000022199	Zmynd12	protein_coding	43	0	5000	6	0	1186	141	0	32246	134	0	31060	0	0	14	0	0	14	16	0	5000	1	0	76	0	0	213	43	0	134	4	0	0	0	0	0	0	0	2	0	16	1	0	2	6
ENSRNOG00000024056	Zfp715	protein_coding	28	0	6899	6	0	2713	60	0	14263	60	0	11550	0	0	19	0	0	17	59	0	10000	0	0	0	0	0	0	28	0	60	4	0	0	0	0	0	0	0	2	0	59	0	0	2	6
ENSRNOG00000024213	Golim4	protein_coding	17	0	5000	6	0	2933	348	0	91024	340	0	88091	0	0	34	0	0	36	12	0	5000	2	0	533	0	0	324	17	0	340	4	0	0	0	0	0	0	0	2	0	12	2	0	2	6
ENSRNOG00000025476	Tmem252	protein_coding	19	0	5000	6	0	2049	29	0	5257	11	0	3208	0	0	2	0	0	2	10	0	5000	12	0	1440	0	0	51	19	0	11	4	0	0	0	0	0	0	0	2	0	10	12	0	2	6
ENSRNOG00000025697	ENSRNOG00000025697	protein_coding	2	0	5000	6	0	495	6	0	510	0	0	15	0	0	6	0	0	6	23	0	5000	0	0	0	0	0	0	2	0	0	4	0	0	0	0	0	0	0	2	0	23	0	0	2	6
ENSRNOG00000025926	Heatr5b	protein_coding	10	0	5000	6	0	6732	109	0	80103	99	0	73371	0	0	71	0	0	71	29	0	5000	3	0	563	1	0	76	10	0	99	4	0	0	0	0	0	0	0	2	0	29	3	1	2	6
ENSRNOG00000026116	Sall3	protein_coding	13	0	5000	6	0	4889	11	0	6268	3	0	1379	0	0	2	0	0	2	8	0	5000	2	0	973	0	0	343	13	0	3	4	0	0	0	0	0	0	0	2	0	8	2	0	2	6
ENSRNOG00000026363	ENSRNOG00000026363	protein_coding	15	0	5000	6	0	741	0	0	803	0	0	62	0	0	10	0	0	10	8	0	5000	0	0	0	0	0	0	15	0	0	4	0	0	0	0	0	0	0	2	0	8	0	0	2	6
ENSRNOG00000027451	Mettl25	protein_coding	12	0	5000	6	0	2043	350	0	80226	343	0	78183	0	0	22	0	0	22	22	0	5000	1	0	183	0	0	57	12	0	343	4	0	0	0	0	0	0	0	2	0	22	1	0	2	6
ENSRNOG00000027502	Nmi	protein_coding	2	0	5000	6	0	758	272	0	22111	265	0	21353	0	0	12	0	0	12	20	0	5000	0	0	0	1	0	113	2	0	265	4	0	0	0	1	0	0	0	2	0	20	0	0	2	6
ENSRNOG00000027516	Ly6g5b	protein_coding	12	0	5000	6	0	585	0	0	937	6	0	352	0	0	4	0	0	4	51	0	5000	0	0	0	0	0	0	12	0	6	4	0	0	0	0	0	0	0	2	0	51	0	0	2	6
ENSRNOG00000028100	Pex11g	protein_coding	20	0	5000	6	0	1152	26	0	7090	19	0	5938	0	0	8	0	0	8	7	0	5000	1	0	377	0	0	49	20	0	19	4	0	0	0	0	0	0	0	2	0	7	1	0	2	6
ENSRNOG00000028656	Ccdc108	protein_coding	14	0	10000	6	0	5601	78	0	33211	72	0	27610	0	0	64	0	0	64	4	0	5000	0	0	0	0	0	0	14	0	72	4	0	0	0	0	0	0	0	2	0	4	0	0	2	6
ENSRNOG00000028767	ENSRNOG00000028767	protein_coding	49	0	5000	6	0	1320	7	0	1572	1	0	252	0	0	4	0	0	4	33	0	5000	0	0	0	0	0	0	49	0	1	4	0	0	0	0	0	0	0	2	0	33	0	0	2	6
ENSRNOG00000028895	Rtp4	protein_coding	48	0	5000	6	0	1928	153	0	11858	128	0	9930	0	0	6	0	0	6	41	0	5000	16	0	936	3	0	254	48	0	128	4	0	0	0	0	0	0	0	2	0	41	16	3	2	6
ENSRNOG00000029348	ENSRNOG00000029348	protein_coding	69	0	5000	6	0	414	13	0	498	5	0	84	0	0	4	0	0	4	133	0	5000	0	0	0	2	0	39	69	0	5	4	0	0	0	1	0	0	0	2	0	133	0	1	2	6
ENSRNOG00000029386	RT1-N2	protein_coding	10	0	5000	6	0	1391	10	0	3392	4	0	2001	0	0	14	0	0	14	11	0	5000	0	0	212	0	0	0	10	0	4	4	0	0	0	0	0	0	0	2	0	11	0	0	2	6
ENSRNOG00000030275	Olr84	protein_coding	41	0	5000	6	0	984	6	0	984	0	0	0	0	0	0	0	0	0	22	0	5000	0	0	0	0	0	0	41	0	0	4	0	0	0	0	0	0	0	2	0	22	0	0	2	6
ENSRNOG00000031162	Ccl24	protein_coding	40	0	5000	6	0	1455	48	0	3992	22	0	2537	0	0	4	0	0	4	18	0	5000	19	0	1045	1	0	50	40	0	22	4	0	0	0	0	0	0	0	2	0	18	19	1	2	6
ENSRNOG00000031635	Fam47e	protein_coding	14	0	5000	6	0	1038	223	0	27891	217	0	26853	0	0	22	0	0	22	2	0	5000	0	0	0	0	0	0	14	0	217	4	0	0	0	0	0	0	0	2	0	2	0	0	2	6
ENSRNOG00000032329	Fam196b	protein_coding	25	0	5000	6	0	1602	111	0	17823	105	0	16221	0	0	4	0	0	4	16	0	5000	0	0	0	0	0	0	25	0	105	4	0	0	0	0	0	0	0	2	0	16	0	0	2	6
ENSRNOG00000033025	Olr1192	protein_coding	2	0	5000	6	0	963	6	0	963	0	0	0	0	0	0	0	0	0	11	0	5000	0	0	0	0	0	0	2	0	0	4	0	0	0	0	0	0	0	2	0	11	0	0	2	6
ENSRNOG00000033028	ENSRNOG00000033028	protein_coding	29	0	5000	6	0	696	141	0	23280	135	0	22584	0	0	6	0	0	6	32	0	5000	0	0	0	0	0	0	29	0	135	4	0	0	0	0	0	0	0	2	0	32	0	0	2	6
ENSRNOG00000033732	ENSRNOG00000033732	protein_coding	17	0	5000	6	0	978	7	0	998	1	0	20	1	0	8	0	0	8	30	0	5000	0	0	0	0	0	0	17	0	1	4	0	1	0	0	0	0	0	2	0	30	0	0	2	6
ENSRNOG00000033901	Ttll2	protein_coding	18	0	5000	6	0	1623	6	0	1779	0	0	156	0	0	2	0	0	2	27	0	5000	0	0	0	0	0	0	18	0	0	4	0	0	0	0	0	0	0	2	0	27	0	0	2	6
ENSRNOG00000033921	Als2cl	protein_coding	28	0	5000	6	0	2871	55	0	14100	51	0	11229	0	0	50	0	0	50	13	0	5000	0	0	0	0	0	0	28	0	51	4	0	0	0	0	0	0	0	2	0	13	0	0	2	6
ENSRNOG00000037085	Xirp1	protein_coding	5	0	5000	6	0	3384	6	0	3772	0	0	388	0	0	2	0	0	2	8	0	5000	0	0	0	0	0	0	5	0	0	4	0	0	0	0	0	0	0	2	0	8	0	0	2	6
ENSRNOG00000038397	ENSRNOG00000038397	protein_coding	36	0	5000	6	0	795	11	0	1871	5	0	1076	0	0	10	0	0	10	29	0	5000	0	0	0	0	0	0	36	0	5	4	0	0	0	0	0	0	0	2	0	29	0	0	2	6
ENSRNOG00000038413	Olr1433	protein_coding	45	0	5000	6	0	984	6	0	1028	0	0	44	0	0	2	0	0	2	38	0	5000	0	0	0	0	0	0	45	0	0	4	0	0	0	0	0	0	0	2	0	38	0	0	2	6
ENSRNOG00000038467	ENSRNOG00000038467	protein_coding	21	0	5000	7	0	969	9	0	1160	2	0	191	0	0	6	0	0	6	38	0	5000	0	0	0	0	0	0	21	0	2	4	0	0	0	0	0	1	0	2	0	38	0	0	2	6
ENSRNOG00000039019	Vom1r21	protein_coding	26	0	5000	6	0	870	6	0	870	0	0	0	0	0	0	0	0	0	37	0	5000	0	0	0	0	0	0	26	0	0	4	0	0	0	0	0	0	0	2	0	37	0	0	2	6
ENSRNOG00000039379	RGD1562963	protein_coding	37	0	5000	6	0	1581	100	0	13499	85	0	11918	0	0	6	0	0	6	37	0	5000	9	0	1105	0	0	2	37	0	85	4	0	0	0	0	0	0	0	2	0	37	9	0	2	6
ENSRNOG00000039469	Pcdhb19	protein_coding	27	0	5000	6	0	2409	6	0	2409	0	0	0	0	0	0	0	0	0	10	0	5000	0	0	0	0	0	0	27	0	0	4	0	0	0	0	0	0	0	2	0	10	0	0	2	6
ENSRNOG00000042222	RGD1563562	protein_coding	49	0	10000	6	0	4176	145	0	64209	139	0	60033	1	0	58	0	0	56	8	0	8132	0	0	0	0	0	0	49	0	139	4	0	1	0	0	0	0	0	2	0	8	0	0	2	6
ENSRNOG00000042605	Fpr3	protein_coding	28	0	5000	6	0	1041	6	0	1041	0	0	0	0	0	0	0	0	0	20	0	5000	0	0	0	0	0	0	28	0	0	4	0	0	0	0	0	0	0	2	0	20	0	0	2	6
ENSRNOG00000042808	RGD1559644	protein_coding	27	0	5000	6	0	1224	166	0	23421	160	0	22197	0	0	6	0	0	6	7	0	5000	0	0	0	0	0	0	27	0	160	4	0	0	0	0	0	0	0	2	0	7	0	0	2	6
ENSRNOG00000045599	ENSRNOG00000045599	protein_coding	63	0	5000	6	0	396	19	0	787	13	0	391	0	0	2	0	0	2	30	0	5000	0	0	0	0	0	0	63	0	13	4	0	0	0	0	0	0	0	2	0	30	0	0	2	6
ENSRNOG00000045921	Vom1r4	protein_coding	34	0	5000	6	0	897	6	0	897	0	0	0	0	0	0	0	0	0	20	0	5000	0	0	0	0	0	0	34	0	0	4	0	0	0	0	0	0	0	2	0	20	0	0	2	6
ENSRNOG00000046032	Olr397	protein_coding	35	0	5000	6	0	930	6	0	930	0	0	0	0	0	0	0	0	0	25	0	5000	0	0	0	0	0	0	35	0	0	4	0	0	0	0	0	0	0	2	0	25	0	0	2	6
ENSRNOG00000046703	Gja8	protein_coding	11	0	5000	6	0	1323	6	0	1323	0	0	0	0	0	0	0	0	0	33	0	5000	0	0	0	0	0	0	11	0	0	4	0	0	0	0	0	0	0	2	0	33	0	0	2	6
ENSRNOG00000046903	Taar7e	protein_coding	16	0	5000	6	0	1077	6	0	1077	0	0	0	0	0	0	0	0	0	23	0	5000	0	0	0	0	0	0	16	0	0	4	0	0	0	0	0	0	0	2	0	23	0	0	2	6
ENSRNOG00000046946	Ptchd3	protein_coding	6	0	5000	6	0	2718	21	0	10557	15	0	7839	0	0	6	0	0	6	24	0	5000	0	0	0	0	0	0	6	0	15	4	0	0	0	0	0	0	0	2	0	24	0	0	2	6
ENSRNOG00000047319	Caprin2	protein_coding	20	0	10000	6	0	3212	108	0	67194	106	0	63982	0	0	54	0	0	52	20	0	5000	0	0	0	0	0	0	20	0	106	4	0	0	0	0	0	0	0	2	0	20	0	0	2	6
ENSRNOG00000047531	Ccdc57	protein_coding	2	0	5000	7	0	3048	63	0	88245	58	0	85197	0	0	50	0	0	50	12	0	5000	0	0	0	0	0	0	2	0	58	4	0	0	0	0	0	1	0	2	0	12	0	0	2	6
ENSRNOG00000048404	Olr826	protein_coding	59	0	5000	6	0	984	6	0	984	0	0	0	0	0	0	0	0	0	75	0	5000	0	0	0	0	0	0	59	0	0	4	0	0	0	0	0	0	0	2	0	75	0	0	2	6
ENSRNOG00000048636	Il2rb	protein_coding	23	0	5000	6	0	1719	69	0	14000	62	0	12281	0	0	22	0	0	22	13	0	5000	0	0	0	1	0	111	23	0	62	4	0	0	0	0	0	0	0	2	0	13	0	1	2	6
ENSRNOG00000049209	ENSRNOG00000049209	protein_coding	21	0	5000	8	0	1272	0	0	7792	0	0	6520	0	0	19	0	0	19	27	0	5000	0	0	0	0	0	0	21	0	0	4	0	0	0	0	0	2	0	2	0	27	0	0	2	6
ENSRNOG00000049354	Olr1714	protein_coding	16	0	5000	6	0	930	6	0	930	0	0	0	0	0	0	0	0	0	65	0	5000	0	0	0	0	0	0	16	0	0	4	0	0	0	0	0	0	0	2	0	65	0	0	2	6
ENSRNOG00000049385	Adamtsl4	protein_coding	5	0	5000	6	0	4150	12	0	11622	6	0	7472	0	0	34	0	0	34	6	0	5000	0	0	549	0	0	508	5	0	6	4	0	0	0	0	0	0	0	2	0	6	0	0	2	6
ENSRNOG00000049399	4930553J12Rik	protein_coding	33	0	5000	6	0	435	60	0	8823	54	0	8388	0	0	2	0	0	2	51	0	5000	0	0	0	0	0	0	33	0	54	4	0	0	0	0	0	0	0	2	0	51	0	0	2	6
ENSRNOG00000049998	B4galnt2	protein_coding	25	0	5000	6	0	1554	32	0	24473	26	0	22919	0	0	24	0	0	24	30	0	5000	0	0	0	0	0	0	25	0	26	4	0	0	0	0	0	0	0	2	0	30	0	0	2	6
ENSRNOG00000050495	ENSRNOG00000050495	protein_coding	24	0	5000	6	0	342	6	0	342	0	0	0	0	0	0	0	0	0	54	0	5000	0	0	0	0	0	0	24	0	0	4	0	0	0	0	0	0	0	2	0	54	0	0	2	6
ENSRNOG00000050513	Olr1678	protein_coding	39	0	5000	6	0	939	6	0	939	0	0	0	0	0	0	0	0	0	51	0	5000	0	0	0	0	0	0	39	0	0	4	0	0	0	0	0	0	0	2	0	51	0	0	2	6
ENSRNOG00000050559	Olr27	protein_coding	48	0	5000	6	0	942	6	0	942	0	0	0	0	0	0	0	0	0	37	0	5000	0	0	0	0	0	0	48	0	0	4	0	0	0	0	0	0	0	2	0	37	0	0	2	6
ENSRNOG00000050602	RGD1559696	protein_coding	0	0	5000	6	0	3105	173	0	54803	167	0	51698	0	0	44	0	0	44	7	0	5000	0	0	0	0	0	0	0	0	167	4	0	0	0	0	0	0	0	2	0	7	0	0	2	6
ENSRNOG00000034190	IGH-6	protein_coding	96	0	12134	44	0	3093	1068	0	239164	1024	0	236071	0	0	26	0	0	26	36	0	10319	1	0	395	0	0	0	96	0	1024	29	0	0	0	0	0	0	0	15	0	36	1	0	1.93333	44
ENSRNOG00000039152	Frem3	protein_coding	0	0	5000	41	0	6595	424	0	58478	382	0	51883	0	0	14	0	0	14	46	0	5000	1	0	220	0	0	0	0	0	382	27	0	0	0	0	0	0	0	14	0	46	1	0	1.92857	41
ENSRNOG00000004865	Pkd1l1	protein_coding	5	0	5000	29	0	7587	386	0	113580	357	0	105993	0	0	98	0	0	98	42	0	5000	0	0	0	0	0	0	5	0	357	19	0	0	0	0	0	0	0	10	0	42	0	0	1.9	29
ENSRNOG00000031211	Acsm5	protein_coding	80	0	9705	52	0	2989	859	0	35201	807	0	32212	0	0	40	0	0	38	72	0	5273	0	0	0	10	0	484	80	0	807	33	0	0	0	4	0	1	0	18	0	72	0	6	1.83333	51
ENSRNOG00000013052	Bclaf1	protein_coding	88	0	5000	19	0	4938	258	0	76557	239	0	71619	0	0	50	0	0	50	18	0	5000	0	0	0	0	0	0	88	0	239	11	0	0	0	0	1	1	0	6	0	18	0	0	1.83333	17
ENSRNOG00000028112	Gm10563	protein_coding	11	0	5000	17	0	1848	275	0	47681	258	0	45833	0	0	20	0	0	20	25	0	5000	0	0	0	0	0	0	11	0	258	11	0	0	0	0	0	0	0	6	0	25	0	0	1.83333	17
ENSRNOG00000018220	Pde4dip	protein_coding	31	0	5000	28	0	6972	517	0	133514	489	0	126542	0	0	90	0	0	90	25	0	5000	0	0	0	0	0	0	31	0	489	18	0	0	0	0	0	0	0	10	0	25	0	0	1.8	28
ENSRNOG00000007961	Klre1	protein_coding	94	0	5000	14	0	809	99	0	5914	81	0	5105	0	0	10	0	0	10	92	0	5000	4	0	128	0	0	0	94	0	81	9	0	0	0	0	0	0	0	5	0	92	4	0	1.8	14
ENSRNOG00000011015	Hivep2	protein_coding	23	0	5000	14	0	9400	55	0	23314	35	0	13914	0	0	12	0	0	12	20	0	5000	4	0	1651	2	0	435	23	0	35	9	0	0	0	0	0	0	0	5	0	20	4	2	1.8	14
ENSRNOG00000017648	ENSRNOG00000017648	protein_coding	41	0	5000	14	0	1794	250	0	43942	236	0	42148	0	0	6	0	0	6	0	0	5000	0	0	0	0	0	0	41	0	236	9	0	0	0	0	0	0	0	5	0	0	0	0	1.8	14
ENSRNOG00000031246	Olr1442	protein_coding	76	0	5000	14	0	915	14	0	915	0	0	0	0	0	0	0	0	0	45	0	5000	0	0	0	0	0	0	76	0	0	9	0	0	0	0	0	0	0	5	0	45	0	0	1.8	14
ENSRNOG00000033148	Zfp790	protein_coding	24	0	5000	14	0	2340	21	0	5139	7	0	2799	0	0	4	0	0	4	11	0	5000	0	0	0	0	0	0	24	0	7	9	0	0	0	0	0	0	0	5	0	11	0	0	1.8	14
ENSRNOG00000033150	Olr1179	protein_coding	84	0	5000	14	0	930	14	0	930	0	0	0	0	0	0	0	0	0	93	0	5000	0	0	0	0	0	0	84	0	0	9	0	0	0	0	0	0	0	5	0	93	0	0	1.8	14
ENSRNOG00000012318	Aspm	protein_coding	37	0	5000	44	0	9727	234	0	45773	190	0	36046	0	0	54	0	0	54	9	0	5000	0	0	195	0	0	130	37	0	190	28	0	0	0	0	0	0	0	16	0	9	0	0	1.75	44
ENSRNOG00000018369	Prx	protein_coding	39	0	9489	22	0	4444	58	0	15037	36	0	10593	0	0	6	0	0	6	35	0	8341	1	0	202	0	0	0	39	0	36	14	0	0	0	0	0	0	0	8	0	35	1	0	1.75	22
ENSRNOG00000002130	ENSRNOG00000002130	protein_coding	10	0	5000	11	0	1803	24	0	11393	13	0	9590	0	0	28	0	0	28	10	0	5000	0	0	0	0	0	0	10	0	13	7	0	0	0	0	0	0	0	4	0	10	0	0	1.75	11
ENSRNOG00000003950	Aqpep	protein_coding	9	0	5000	11	0	2970	178	0	73378	167	0	70408	0	0	42	0	0	42	7	0	5000	0	0	0	0	0	0	9	0	167	7	0	0	0	0	0	0	0	4	0	7	0	0	1.75	11
ENSRNOG00000006334	Txndc16	protein_coding	17	0	5000	11	0	2457	252	0	68209	241	0	65752	0	0	38	0	0	38	1	0	5000	0	0	0	0	0	0	17	0	241	7	0	0	0	0	0	0	0	4	0	1	0	0	1.75	11
ENSRNOG00000008842	Cyp4a8	protein_coding	7	0	5000	12	0	2476	195	0	29302	181	0	26826	0	0	22	0	0	22	11	0	5000	2	0	935	0	0	14	7	0	181	7	0	0	0	0	0	1	0	4	0	11	2	0	1.75	11
ENSRNOG00000013206	ENSRNOG00000013206	protein_coding	28	0	5000	12	0	1242	12	0	1274	0	0	32	0	0	10	0	0	10	39	0	5000	0	0	0	0	0	0	28	0	0	7	0	0	0	0	0	1	0	4	0	39	0	0	1.75	11
ENSRNOG00000020788	Ehbp1l1	protein_coding	1	0	5000	11	0	5661	37	0	20149	31	0	14488	0	0	38	0	0	40	8	0	5000	1	0	263	3	0	262	1	0	31	7	0	0	0	1	0	0	0	4	0	8	1	2	1.75	11
ENSRNOG00000021727	Olr1875	protein_coding	24	0	5000	11	0	927	0	0	927	0	0	0	0	0	0	0	0	0	58	0	5000	0	0	0	0	0	0	24	0	0	7	0	0	0	0	0	0	0	4	0	58	0	0	1.75	11
ENSRNOG00000022938	Ap4e1	protein_coding	23	0	5000	11	0	3448	298	0	63770	287	0	60322	0	0	40	0	0	40	28	0	5000	0	0	55	0	0	0	23	0	287	7	0	0	0	0	0	0	0	4	0	28	0	0	1.75	11
ENSRNOG00000025781	Sec31b	protein_coding	1	0	5000	11	0	3625	99	0	25545	88	0	21920	0	0	50	0	0	50	8	0	5000	0	0	0	0	0	85	1	0	88	7	0	0	0	0	0	0	0	4	0	8	0	0	1.75	11
ENSRNOG00000028542	Aldoart1	protein_coding	27	0	5000	11	0	1056	12	0	1099	1	0	43	0	0	6	0	0	6	28	0	5000	0	0	0	0	0	0	27	0	1	7	0	0	0	0	0	0	0	4	0	28	0	0	1.75	11
ENSRNOG00000030216	Abcg3l1	protein_coding	0	0	5000	11	0	2014	812	0	52512	801	0	50498	0	0	30	0	0	30	28	0	5000	0	0	0	0	0	73	0	0	801	7	0	0	0	0	0	0	0	4	0	28	0	0	1.75	11
ENSRNOG00000031916	Timeless	protein_coding	12	0	5000	12	0	4215	80	0	24034	60	0	19819	0	0	58	0	0	58	12	0	5000	8	0	507	0	0	84	12	0	60	7	0	0	0	0	0	0	0	4	1	12	8	0	1.75	11
ENSRNOG00000042129	ENSRNOG00000042129	protein_coding	44	0	5000	11	0	1182	11	0	1279	0	0	97	0	0	12	0	0	12	16	0	5000	0	0	0	0	0	0	44	0	0	7	0	0	0	0	0	0	0	4	0	16	0	0	1.75	11
ENSRNOG00000046326	Rp1l1	protein_coding	12	0	5000	11	0	5532	36	0	10389	25	0	4857	0	0	10	0	0	10	15	0	5000	0	0	0	0	0	0	12	0	25	7	0	0	0	0	0	0	0	4	0	15	0	0	1.75	11
ENSRNOG00000048967	9130008F23Rik	protein_coding	81	0	5000	11	0	1306	79	0	4180	54	0	2874	0	0	2	0	0	2	67	0	5000	14	0	744	0	0	22	81	0	54	7	0	0	0	0	0	0	0	4	0	67	14	0	1.75	11
ENSRNOG00000050325	Emr4	protein_coding	15	0	5000	11	0	1902	689	0	104740	678	0	102838	0	0	26	0	0	26	14	0	5000	0	0	29	0	0	1	15	0	678	7	0	0	0	0	0	0	0	4	0	14	0	0	1.75	11
ENSRNOG00000033938	ENSRNOG00000033938	protein_coding	93	0	5000	19	0	363	24	0	940	5	0	577	0	0	2	0	0	2	58	0	5000	0	0	0	0	0	0	93	0	5	12	0	0	0	0	0	0	0	7	0	58	0	0	1.71429	19
ENSRNOG00000017232	ENSRNOG00000017232	protein_coding	33	0	5000	28	0	2694	34	0	3145	6	0	451	1	0	28	1	0	28	17	0	5000	0	0	0	0	0	0	33	0	6	17	0	1	1	0	0	1	0	10	0	17	0	0	1.7	27
ENSRNOG00000048402	IGH-1A	protein_coding	51	0	5000	27	0	1154	0	0	157209	0	0	156055	0	0	8	0	0	8	0	0	5000	1	0	101	0	0	54	51	0	0	17	0	0	0	0	0	0	0	10	0	0	1	0	1.7	27
ENSRNOG00000025848	Sspo	protein_coding	16	0	5000	32	0	15554	167	0	53350	133	0	37796	0	0	204	0	0	204	13	0	5000	2	0	128	0	0	0	16	0	133	20	0	0	0	0	0	0	0	12	0	13	2	0	1.66667	32
ENSRNOG00000049871	Vom2r16	protein_coding	69	0	25003	34	0	10595	2258	0	786968	2256	0	776373	0	0	85	0	0	85	72	0	25000	0	0	0	0	0	0	69	0	2256	20	0	0	0	0	0	2	0	12	0	72	0	0	1.66667	32
ENSRNOG00000046541	ENSRNOG00000046541	protein_coding	165	0	5000	26	0	315	157	0	3462	131	0	3147	0	0	4	0	0	4	174	0	5000	0	0	0	0	0	0	165	0	131	15	0	0	0	0	0	2	0	9	0	174	0	0	1.66667	24
ENSRNOG00000048261	Zfp51	protein_coding	45	0	5000	25	0	2199	104	0	8888	79	0	6689	0	0	4	0	0	4	20	0	5000	0	0	0	0	0	0	45	0	79	15	0	0	0	0	0	0	1	9	0	20	0	0	1.66667	24
ENSRNOG00000008580	Nbn	protein_coding	34	0	5000	16	0	2601	235	0	34437	217	0	31836	0	0	30	0	0	30	57	0	5000	2	0	313	0	0	35	34	0	217	10	0	0	0	0	0	0	0	6	0	57	2	0	1.66667	16
ENSRNOG00000022699	ENSRNOG00000022699	protein_coding	29	0	5000	18	0	1233	27	0	2242	9	0	1009	0	0	2	0	0	2	0	0	5000	0	0	0	0	0	0	29	0	9	10	0	0	0	0	0	2	0	6	0	0	0	0	1.66667	16
ENSRNOG00000026844	Lypd8	protein_coding	40	0	5000	16	0	1087	157	0	10863	136	0	9776	0	0	12	0	0	12	34	0	5000	1	0	158	4	0	179	40	0	136	10	0	0	0	1	0	0	0	6	0	34	1	3	1.66667	16
ENSRNOG00000028137	Mki67	protein_coding	5	0	5000	16	0	9763	50	0	26308	34	0	16545	0	0	30	0	0	30	33	0	5000	0	0	268	0	0	0	5	0	34	10	0	0	0	0	0	0	0	6	0	33	0	0	1.66667	16
ENSRNOG00000032325	Olr950	protein_coding	17	0	5000	17	0	978	0	0	978	0	0	0	0	0	0	0	0	0	84	0	5000	0	0	0	0	0	0	17	0	0	10	0	0	0	0	0	1	0	6	0	84	0	0	1.66667	16
ENSRNOG00000034147	ENSRNOG00000034147	protein_coding	22	0	5000	17	0	1203	18	0	1491	1	0	288	0	0	20	0	0	20	19	0	5000	0	0	0	0	0	0	22	0	1	10	0	0	0	0	0	1	0	6	0	19	0	0	1.66667	16
ENSRNOG00000000854	Ncr3	protein_coding	77	0	5000	8	0	937	94	0	5559	79	0	4622	0	0	6	0	0	6	24	0	5000	1	0	55	6	0	294	77	0	79	5	0	0	0	0	0	0	0	3	0	24	1	6	1.66667	8
ENSRNOG00000001094	Zfp316	protein_coding	8	0	5000	8	0	4420	44	0	11962	33	0	7542	0	0	10	0	0	10	23	0	5000	3	0	1372	0	0	0	8	0	33	5	0	0	0	0	0	0	0	3	0	23	3	0	1.66667	8
ENSRNOG00000001194	Rrp1b	protein_coding	31	0	5000	8	0	2160	114	0	23355	106	0	21195	0	0	32	0	0	32	17	0	5000	0	0	0	0	0	0	31	0	106	5	0	0	0	0	0	0	0	3	0	17	0	0	1.66667	8
ENSRNOG00000002021	Son	protein_coding	25	0	10000	8	0	8695	43	0	31146	35	0	22451	0	0	24	0	0	22	12	0	5000	0	0	1046	0	0	53	25	0	35	5	0	0	0	0	0	0	0	3	0	12	0	0	1.66667	8
ENSRNOG00000002232	Aff1	protein_coding	29	0	5000	8	0	4660	434	0	98227	422	0	93567	0	0	38	0	0	38	22	0	5000	4	0	1015	0	0	132	29	0	422	5	0	0	0	0	0	0	0	3	0	22	4	0	1.66667	8
ENSRNOG00000002289	Ildr1	protein_coding	30	0	5000	8	0	2476	127	0	33074	116	0	30598	0	0	14	0	0	14	14	0	5000	2	0	770	1	0	77	30	0	116	5	0	0	0	0	0	0	0	3	0	14	2	1	1.66667	8
ENSRNOG00000003669	Myocd	protein_coding	25	0	5000	8	0	4946	269	0	94716	254	0	89770	0	0	24	0	0	24	10	0	5000	7	0	1887	0	0	242	25	0	254	5	0	0	0	0	0	0	0	3	0	10	7	0	1.66667	8
ENSRNOG00000005087	Cebpz	protein_coding	18	0	5000	8	0	4004	88	0	17685	80	0	13681	0	0	30	0	0	30	15	0	5000	6	0	855	0	0	11	18	0	80	5	0	0	0	0	0	0	0	3	0	15	6	0	1.66667	8
ENSRNOG00000006479	Lama5	protein_coding	6	0	5000	8	0	11307	93	0	48130	85	0	36823	0	0	156	0	0	156	10	0	5000	0	0	165	0	0	0	6	0	85	5	0	0	0	0	0	0	0	3	0	10	0	0	1.66667	8
ENSRNOG00000007674	Nacad	protein_coding	18	0	5000	8	0	4354	7	0	7991	4	0	3637	0	0	16	0	0	16	7	0	5000	0	0	73	1	0	30	18	0	4	5	0	0	0	1	0	0	0	3	0	7	0	0	1.66667	8
ENSRNOG00000007858	Stil	protein_coding	15	0	5000	8	0	3795	90	0	47905	82	0	44110	0	0	34	0	0	34	5	0	5000	0	0	0	0	0	0	15	0	82	5	0	0	0	0	0	0	0	3	0	5	0	0	1.66667	8
ENSRNOG00000008237	Unc13b	protein_coding	10	0	5000	8	0	7338	276	0	165062	272	0	157724	0	0	86	0	0	88	9	0	11087	0	0	149	0	0	0	10	0	272	5	0	0	0	0	0	0	0	3	0	9	0	0	1.66667	8
ENSRNOG00000008976	Cdh4	protein_coding	25	0	10000	8	0	2760	416	0	133315	410	0	130555	0	0	40	0	0	38	13	0	5000	0	0	0	0	0	0	25	0	410	5	0	0	0	0	0	0	0	3	0	13	0	0	1.66667	8
ENSRNOG00000009477	Klrc1	protein_coding	52	0	5009	8	0	1138	222	0	28012	216	0	26874	0	0	16	0	0	18	106	0	10000	0	0	37	0	0	0	52	0	216	5	0	0	0	0	0	0	0	3	0	106	0	0	1.66667	8
ENSRNOG00000009897	Clcnkb	protein_coding	28	0	5000	8	0	2358	74	0	11695	67	0	9337	1	0	40	0	0	38	9	0	5000	0	0	220	0	0	74	28	0	67	5	0	1	0	0	0	0	0	3	0	9	0	0	1.66667	8
ENSRNOG00000011877	Itga2	protein_coding	14	0	5000	8	0	3494	315	0	69799	307	0	66305	0	0	56	0	0	56	15	0	5000	0	0	14	0	0	0	14	0	307	5	0	0	0	0	0	0	0	3	0	15	0	0	1.66667	8
ENSRNOG00000011878	ENSRNOG00000011878	protein_coding	54	0	5000	8	0	591	8	0	608	0	0	17	0	0	6	0	0	6	55	0	5000	0	0	0	0	0	0	54	0	0	5	0	0	0	0	0	0	0	3	0	55	0	0	1.66667	8
ENSRNOG00000011992	Slc18a1	protein_coding	16	0	5000	8	0	2361	124	0	33186	112	0	30825	0	0	30	0	0	30	20	0	5000	2	0	559	2	0	236	16	0	112	5	0	0	0	0	0	0	0	3	0	20	2	2	1.66667	8
ENSRNOG00000012255	Ktn1	protein_coding	49	0	10000	8	0	4004	334	0	87277	327	0	83273	0	0	84	0	0	82	7	0	5000	0	0	0	0	0	0	49	0	327	5	0	0	0	0	0	0	0	3	0	7	0	0	1.66667	8
ENSRNOG00000012759	Col19a1	protein_coding	29	0	5000	8	0	3384	1461	0	329065	1453	0	325681	0	0	100	0	0	100	26	0	5000	0	0	0	0	0	0	29	0	1453	5	0	0	0	0	0	0	0	3	0	26	0	0	1.66667	8
ENSRNOG00000014275	Hook3	protein_coding	19	0	5001	8	0	2947	170	0	88718	165	0	85771	0	0	62	0	0	62	15	0	10000	3	0	314	0	0	271	19	0	165	5	0	0	0	0	0	0	0	3	0	15	3	0	1.66667	8
ENSRNOG00000015177	Sun2	protein_coding	17	0	5000	8	0	3788	51	0	17173	38	0	13385	0	0	34	0	0	34	14	0	5000	6	0	1362	0	0	233	17	0	38	5	0	0	0	0	0	0	0	3	0	14	6	0	1.66667	8
ENSRNOG00000016393	Slc14a2	protein_coding	28	0	10000	8	0	3689	208	0	64890	198	0	61201	0	0	48	0	0	50	16	0	5000	4	0	833	0	0	0	28	0	198	5	0	0	0	0	0	0	0	3	0	16	4	0	1.66667	8
ENSRNOG00000021397	Tas2r125	protein_coding	30	0	5000	8	0	933	8	0	933	0	0	0	0	0	0	0	0	0	45	0	5000	0	0	0	0	0	0	30	0	0	5	0	0	0	0	0	0	0	3	0	45	0	0	1.66667	8
ENSRNOG00000022521	RGD1559690	protein_coding	16	0	5000	8	0	3329	63	0	24300	54	0	20971	0	0	10	0	0	10	11	0	5000	1	0	505	0	0	172	16	0	54	5	0	0	0	0	0	0	0	3	0	11	1	0	1.66667	8
ENSRNOG00000022533	Micall2	protein_coding	48	0	5000	8	0	3189	106	0	28620	98	0	25431	0	0	34	0	0	34	19	0	5000	0	0	144	0	0	0	48	0	98	5	0	0	0	0	0	0	0	3	0	19	0	0	1.66667	8
ENSRNOG00000022760	RGD1304929	protein_coding	19	0	5000	8	0	2007	91	0	18352	83	0	16345	1	0	26	0	0	26	31	0	5000	0	0	0	0	0	0	19	0	83	5	0	1	0	0	0	0	0	3	0	31	0	0	1.66667	8
ENSRNOG00000023968	Fancf	protein_coding	28	0	5000	8	0	1005	8	0	1005	0	0	0	0	0	0	0	0	0	33	0	5000	0	0	0	0	0	0	28	0	0	5	0	0	0	0	0	0	0	3	0	33	0	0	1.66667	8
ENSRNOG00000025581	Vwa2-ps1	protein_coding	7	0	5000	8	0	2145	135	0	31928	127	0	29783	0	0	22	0	0	22	19	0	5000	0	0	0	0	0	0	7	0	127	5	0	0	0	0	0	0	0	3	0	19	0	0	1.66667	8
ENSRNOG00000025883	Ip6k3	protein_coding	22	0	5000	8	0	1113	65	0	11694	57	0	10581	0	0	10	0	0	10	31	0	5000	0	0	0	0	0	0	22	0	57	5	0	0	0	0	0	0	0	3	0	31	0	0	1.66667	8
ENSRNOG00000029153	Olr672	protein_coding	23	0	5000	8	0	915	8	0	915	0	0	0	0	0	0	0	0	0	10	0	5000	0	0	0	0	0	0	23	0	0	5	0	0	0	0	0	0	0	3	0	10	0	0	1.66667	8
ENSRNOG00000030466	Cyp2j13	protein_coding	44	0	5071	8	0	1299	101	0	18050	96	0	16751	0	0	14	0	0	14	4	0	5000	0	0	0	0	0	0	44	0	96	5	0	0	0	0	0	0	0	3	0	4	0	0	1.66667	8
ENSRNOG00000030784	Hbe2	protein_coding	10	0	5000	8	0	444	0	0	1629	9	0	1185	0	0	4	0	0	4	34	0	5000	0	0	0	0	0	0	10	0	9	5	0	0	0	0	0	0	0	3	0	34	0	0	1.66667	8
ENSRNOG00000030927	Grid2ip	protein_coding	35	0	5000	8	0	3450	121	0	29701	107	0	26251	0	0	40	0	0	40	28	0	5000	6	0	321	0	0	54	35	0	107	5	0	0	0	0	0	0	0	3	0	28	6	0	1.66667	8
ENSRNOG00000030929	ENSRNOG00000030929	protein_coding	37	0	5000	8	0	990	0	0	1026	0	0	36	0	0	8	0	0	8	26	0	5000	0	0	0	0	0	0	37	0	0	5	0	0	0	0	0	0	0	3	0	26	0	0	1.66667	8
ENSRNOG00000032128	ENSRNOG00000032128	protein_coding	24	0	5000	9	0	1932	9	0	2018	0	0	86	0	0	19	0	0	19	21	0	5000	0	0	0	0	0	0	24	0	0	5	0	0	0	0	0	1	0	3	0	21	0	0	1.66667	8
ENSRNOG00000032820	ENSRNOG00000032820	protein_coding	15	0	5000	8	0	1314	9	0	1389	1	0	75	0	0	8	0	0	8	35	0	5000	0	0	0	0	0	0	15	0	1	5	0	0	0	0	0	0	0	3	0	35	0	0	1.66667	8
ENSRNOG00000032995	ENSRNOG00000032995	protein_coding	38	0	5000	8	0	1671	562	0	107723	554	0	106052	0	0	16	0	0	16	43	0	5000	0	0	0	0	0	0	38	0	554	5	0	0	0	0	0	0	0	3	0	43	0	0	1.66667	8
ENSRNOG00000033665	Mrgprx2	protein_coding	72	0	5000	8	0	885	8	0	885	0	0	0	0	0	0	0	0	0	39	0	5000	0	0	0	0	0	0	72	0	0	5	0	0	0	0	0	0	0	3	0	39	0	0	1.66667	8
ENSRNOG00000036806	Psme3	protein_coding	57	0	15000	9	0	8477	178	0	74923	167	0	66446	0	0	62	0	0	64	40	0	10200	10	0	2774	3	0	277	57	0	167	5	0	0	0	0	0	1	0	3	0	40	10	3	1.66667	8
ENSRNOG00000038337	RGD1565752	protein_coding	43	0	5000	8	0	912	0	0	912	0	0	0	0	0	0	0	0	0	36	0	5000	0	0	0	0	0	0	43	0	0	5	0	0	0	0	0	0	0	3	0	36	0	0	1.66667	8
ENSRNOG00000038982	ENSRNOG00000038982	protein_coding	39	0	5000	9	0	1017	9	0	1076	0	0	59	0	0	8	0	0	8	6	0	5000	0	0	0	0	0	0	39	0	0	5	0	0	0	0	0	1	0	3	0	6	0	0	1.66667	8
ENSRNOG00000042232	RGD1559600	protein_coding	39	0	5000	9	0	583	66	0	11080	54	0	10497	0	0	2	0	0	2	38	0	5000	3	0	74	0	0	14	39	0	54	5	0	0	0	0	0	0	1	3	0	38	3	0	1.66667	8
ENSRNOG00000042785	Sesn2	protein_coding	17	0	5000	8	0	2697	64	0	18943	52	0	16246	0	0	18	0	0	18	18	0	5000	4	0	954	0	0	300	17	0	52	5	0	0	0	0	0	0	0	3	0	18	4	0	1.66667	8
ENSRNOG00000045986	Olr1499	protein_coding	20	0	5000	8	0	939	684	0	177777	680	0	176838	0	0	4	0	0	4	83	0	5000	0	0	0	0	0	0	20	0	680	5	0	0	0	0	0	0	0	3	0	83	0	0	1.66667	8
ENSRNOG00000046697	RGD1560833	protein_coding	3	0	5000	8	0	1995	58	0	13413	50	0	11418	0	0	16	0	0	16	26	0	5000	0	0	0	0	0	0	3	0	50	5	0	0	0	0	0	0	0	3	0	26	0	0	1.66667	8
ENSRNOG00000048259	Olr691	protein_coding	72	0	5000	8	0	951	8	0	951	0	0	0	0	0	0	0	0	0	41	0	5000	0	0	0	0	0	0	72	0	0	5	0	0	0	0	0	0	0	3	0	41	0	0	1.66667	8
ENSRNOG00000048539	Olr832	protein_coding	27	0	5000	8	0	933	8	0	933	0	0	0	0	0	0	0	0	0	39	0	5000	0	0	0	0	0	0	27	0	0	5	0	0	0	0	0	0	0	3	0	39	0	0	1.66667	8
ENSRNOG00000012575	Fat2	protein_coding	23	0	5000	26	0	14434	176	0	67483	143	0	53049	0	0	46	0	0	46	7	0	5000	7	0	1378	0	0	0	23	0	143	16	0	0	0	0	0	0	0	10	0	7	7	0	1.6	26
ENSRNOG00000001963	Mx2	protein_coding	0	0	5000	13	0	2553	279	0	23882	257	0	21329	0	0	26	0	0	26	41	0	5000	1	0	462	8	0	111	0	0	257	8	0	0	0	2	0	0	0	5	0	41	1	6	1.6	13
ENSRNOG00000005324	ENSRNOG00000005324	protein_coding	78	0	5000	13	0	1077	47	0	3426	34	0	2349	0	0	9	0	0	9	39	0	5000	0	0	0	0	0	0	78	0	34	8	0	0	0	0	0	0	0	5	0	39	0	0	1.6	13
ENSRNOG00000009360	Sh3bp1	protein_coding	22	0	5000	13	0	2407	98	0	12402	82	0	9995	0	0	34	0	0	34	30	0	5000	3	0	337	0	0	0	22	0	82	8	0	0	0	0	0	0	0	5	0	30	3	0	1.6	13
ENSRNOG00000010608	RGD1307365	protein_coding	2	0	5000	13	0	5440	286	0	57159	255	0	51719	0	0	50	0	0	50	10	0	5000	18	0	1228	0	0	0	2	0	255	8	0	0	0	0	0	0	0	5	0	10	18	0	1.6	13
ENSRNOG00000011042	2610034M16Rik	protein_coding	11	0	5000	13	0	3981	524	0	125329	508	0	121348	0	0	24	0	0	24	38	0	10000	3	0	255	0	0	0	11	0	508	8	0	0	0	0	0	0	0	5	0	38	3	0	1.6	13
ENSRNOG00000012134	Scn4a	protein_coding	14	0	5000	13	0	6956	221	0	49614	206	0	42658	0	0	50	0	0	50	23	0	5000	1	0	987	1	0	449	14	0	206	8	0	0	0	0	0	0	0	5	0	23	1	1	1.6	13
ENSRNOG00000012711	Kcnh8	protein_coding	32	0	5000	13	0	3739	2915	0	563918	2900	0	560179	0	0	30	0	0	30	25	0	5000	2	0	382	0	0	57	32	0	2900	8	0	0	0	0	0	0	0	5	0	25	2	0	1.6	13
ENSRNOG00000020871	Ltbp4	protein_coding	13	0	5000	13	0	5157	78	0	32284	65	0	27127	0	0	64	0	0	64	23	0	5000	0	0	261	0	0	0	13	0	65	8	0	0	0	0	0	0	0	5	0	23	0	0	1.6	13
ENSRNOG00000022174	ENSRNOG00000022174	protein_coding	21	0	5000	13	0	933	13	0	986	0	0	53	0	0	6	0	0	6	35	0	5000	0	0	0	0	0	0	21	0	0	8	0	0	0	0	0	0	0	5	0	35	0	0	1.6	13
ENSRNOG00000024000	Cd22	protein_coding	25	0	5000	13	0	3695	65	0	14861	52	0	11166	0	0	28	0	0	28	10	0	5000	0	0	647	0	0	489	25	0	52	8	0	0	0	0	0	0	0	5	0	10	0	0	1.6	13
ENSRNOG00000024200	ENSRNOG00000024200	protein_coding	24	0	5000	13	0	1509	13	0	1509	0	0	0	0	0	0	0	0	0	48	0	5000	0	0	0	0	0	0	24	0	0	8	0	0	0	0	0	0	0	5	0	48	0	0	1.6	13
ENSRNOG00000024499	Ofcc1	protein_coding	19	0	10000	13	0	2945	1652	0	350807	1639	0	347862	0	0	40	0	0	40	16	0	5000	0	0	0	0	0	0	19	0	1639	8	0	0	0	0	0	0	0	5	0	16	0	0	1.6	13
ENSRNOG00000025025	Dnttip2	protein_coding	25	0	5000	13	0	2286	71	0	11483	58	0	9197	0	0	12	0	0	12	22	0	5000	0	0	0	0	0	0	25	0	58	8	0	0	0	0	0	0	0	5	0	22	0	0	1.6	13
ENSRNOG00000028907	Ugt2b7	protein_coding	4	0	5000	13	0	1752	199	0	13486	183	0	11734	0	0	14	0	0	14	61	0	5000	3	0	174	0	0	0	4	0	183	8	0	0	0	0	0	0	0	5	0	61	3	0	1.6	13
ENSRNOG00000029304	Aggf1	protein_coding	7	0	5000	13	0	2339	79	0	25708	66	0	23369	0	0	30	0	0	30	4	0	5000	0	0	0	0	0	221	7	0	66	8	0	0	0	0	0	0	0	5	0	4	0	0	1.6	13
ENSRNOG00000036673	Sectm1b	protein_coding	5	0	5000	13	0	1039	715	0	168720	696	0	167681	0	0	8	0	0	8	6	0	5000	4	0	274	2	0	108	5	0	696	8	0	0	0	1	0	0	0	5	0	6	4	1	1.6	13
ENSRNOG00000038821	Lilrb3l	protein_coding	0	0	5000	13	0	2098	56	0	6684	43	0	4586	0	0	18	0	0	18	128	0	5000	0	0	42	0	0	16	0	0	43	8	0	0	0	0	0	0	0	5	0	128	0	0	1.6	13
ENSRNOG00000042118	2410089E03Rik	protein_coding	0	0	5000	13	0	7881	103	0	74489	90	0	66608	0	0	84	0	0	84	10	0	5000	0	0	0	0	0	0	0	0	90	8	0	0	0	0	0	0	0	5	0	10	0	0	1.6	13
ENSRNOG00000043384	Olfr883	protein_coding	5	0	5001	14	0	956	0	0	1039	0	0	83	0	0	10	0	0	10	59	0	5015	0	0	0	0	0	0	5	0	0	8	0	0	0	0	0	1	0	5	0	59	0	0	1.6	13
ENSRNOG00000048111	ENSRNOG00000048111	protein_coding	21	0	5000	13	0	3288	372	0	56657	359	0	53369	0	0	24	0	0	24	18	0	5000	0	0	0	0	0	0	21	0	359	8	0	0	0	0	0	0	0	5	0	18	0	0	1.6	13
ENSRNOG00000048673	Slfn3	protein_coding	58	0	5000	13	0	4857	109	0	26614	62	0	21757	0	0	10	0	0	10	7	0	5000	20	0	1556	14	0	1537	58	0	62	8	0	0	0	2	0	0	0	5	0	7	20	12	1.6	13
ENSRNOG00000049994	Ifi44l	protein_coding	32	0	5000	13	0	1332	180	0	13809	168	0	12477	0	0	14	0	0	14	24	0	5000	0	0	0	0	0	0	32	0	168	8	0	0	0	0	0	0	0	5	0	24	0	0	1.6	13
ENSRNOG00000050937	ENSRNOG00000050937	protein_coding	45	0	5000	13	0	1278	0	0	15955	0	0	14677	0	0	18	0	0	18	44	0	5000	0	0	0	0	0	0	45	0	0	8	0	0	0	0	0	0	0	5	0	44	0	0	1.6	13
ENSRNOG00000050947	Oas3	protein_coding	5	0	5000	14	0	3150	71	0	17715	57	0	14565	1	0	36	0	0	36	22	0	5000	0	0	93	0	0	0	5	0	57	8	0	1	0	0	0	1	0	5	0	22	0	0	1.6	13
ENSRNOG00000029212	Vcan	protein_coding	25	0	5000	31	0	11546	338	0	78042	328	0	66496	0	0	24	0	0	24	18	0	5000	8	0	2372	0	0	0	25	0	328	19	0	0	0	0	0	0	0	12	0	18	8	0	1.58333	31
ENSRNOG00000025645	Abca13	protein_coding	9	0	5000	54	0	15123	2884	0	492176	2816	0	477053	0	0	124	0	0	124	12	0	5000	14	0	4506	0	0	0	9	0	2816	33	0	0	0	0	0	0	0	21	0	12	14	0	1.57143	54
ENSRNOG00000019504	Grtp1	protein_coding	33	0	15000	36	0	7803	236	0	69161	205	0	61358	0	0	50	0	0	50	32	0	10000	0	0	3	0	0	91	33	0	205	22	0	0	0	0	0	0	0	14	0	32	0	0	1.57143	36
ENSRNOG00000033693	Naip6	protein_coding	3	0	5000	18	0	5538	168	0	35663	146	0	30125	0	0	41	0	0	38	22	0	5000	6	0	825	7	0	475	3	0	146	11	0	0	0	0	0	0	0	7	0	22	6	7	1.57143	18
ENSRNOG00000046294	RGD1624210	protein_coding	9	0	5000	18	0	1617	101	0	10314	83	0	8697	0	0	16	0	0	16	60	0	5000	0	0	0	0	0	0	9	0	83	11	0	0	0	0	0	0	0	7	0	60	0	0	1.57143	18
ENSRNOG00000047264	Olr931	protein_coding	100	0	5000	18	0	939	18	0	939	0	0	0	0	0	0	0	0	0	5	0	5000	0	0	0	0	0	0	100	0	0	11	0	0	0	0	0	0	0	7	0	5	0	0	1.57143	18
ENSRNOG00000012892	Abca4	protein_coding	30	0	5000	23	0	7163	522	0	136590	498	0	129427	0	0	98	0	0	98	20	0	5000	0	0	206	1	0	84	30	0	498	14	0	0	0	0	0	0	0	9	0	20	0	1	1.55556	23
ENSRNOG00000033215	RT1-Db1	protein_coding	127	0	5099	73	0	1270	601	0	9568	527	0	8298	1	0	12	0	0	12	186	0	5023	12	0	411	3	0	64	127	0	527	43	0	1	0	0	0	3	0	28	0	186	12	3	1.53571	71
ENSRNOG00000029889	Clca4	protein_coding	9	0	5000	133	0	2899	966	0	19255	833	0	16356	0	0	26	0	0	26	30	0	5000	0	0	31	0	0	96	9	0	833	80	0	0	0	0	0	0	0	53	0	30	0	0	1.50943	133
ENSRNOG00000026175	ENSRNOG00000026175	protein_coding	16	0	5067	25	0	4176	36	0	5666	23	0	1490	0	0	12	1	0	12	25	0	5021	0	0	0	0	0	0	16	0	23	15	0	0	1	0	0	0	0	10	0	25	0	0	1.5	25
ENSRNOG00000002154	Mepe	protein_coding	89	0	5000	20	0	1655	217	0	11547	186	0	9892	0	0	4	0	0	4	99	0	5000	10	0	286	1	0	61	89	0	186	12	0	0	0	1	0	0	0	8	0	99	10	0	1.5	20
ENSRNOG00000020578	Ceacam1	protein_coding	9	0	5000	20	0	3573	101	0	16273	76	0	12700	0	0	16	0	0	16	55	0	5000	5	0	2042	0	0	57	9	0	76	12	0	0	0	0	0	0	0	8	0	55	5	0	1.5	20
ENSRNOG00000025115	Exph5	protein_coding	27	0	5000	20	0	5820	477	0	78211	457	0	72391	0	0	12	0	0	12	21	0	5000	0	0	0	0	0	0	27	0	457	12	0	0	0	0	0	0	0	8	0	21	0	0	1.5	20
ENSRNOG00000028111	Zfyve26	protein_coding	33	0	5000	20	0	9504	277	0	62320	251	0	52816	1	0	84	0	0	84	7	0	5000	6	0	1719	0	0	156	33	0	251	12	0	1	0	0	0	0	0	8	0	7	6	0	1.5	20
ENSRNOG00000031067	Si	protein_coding	90	0	5000	20	0	5532	648	0	80107	628	0	74575	0	0	100	0	0	100	15	0	5000	0	0	0	0	0	33	90	0	628	12	0	0	0	0	0	0	0	8	0	15	0	0	1.5	20
ENSRNOG00000049102	Olr1710	protein_coding	3	0	5000	20	0	939	0	0	939	0	0	0	0	0	0	0	0	0	23	0	5000	0	0	0	0	0	0	3	0	0	12	0	0	0	0	0	0	0	8	0	23	0	0	1.5	20
ENSRNOG00000014030	Synm	protein_coding	10	0	5000	15	0	4809	121	0	27354	106	0	22545	0	0	6	0	0	6	26	0	5000	0	0	0	0	0	135	10	0	106	9	0	0	0	0	0	0	0	6	0	26	0	0	1.5	15
ENSRNOG00000030317	Cort	protein_coding	92	0	27530	16	0	9647	557	0	192125	541	0	182478	0	0	156	0	0	148	110	0	30000	6	0	644	0	0	611	92	0	541	9	0	0	0	0	0	0	1	6	0	110	6	0	1.5	15
ENSRNOG00000031639	ENSRNOG00000031639	protein_coding	71	0	5000	15	0	918	15	0	992	0	0	74	0	0	2	0	0	2	101	0	5000	0	0	0	0	0	0	71	0	0	9	0	0	0	0	0	0	0	6	0	101	0	0	1.5	15
ENSRNOG00000000495	Uhrf1bp1	protein_coding	7	0	5000	10	0	4278	138	0	40195	128	0	35917	0	0	42	0	0	42	21	0	5000	0	0	0	0	0	0	7	0	128	6	0	0	0	0	0	0	0	4	0	21	0	0	1.5	10
ENSRNOG00000001261	Ftcd	protein_coding	17	0	5000	10	0	1885	134	0	13529	122	0	11644	0	0	26	0	0	26	21	0	5000	2	0	226	0	0	33	17	0	122	6	0	0	0	0	0	0	0	4	0	21	2	0	1.5	10
ENSRNOG00000001429	Lrwd1	protein_coding	24	0	5000	10	0	2539	86	0	12968	67	0	10429	0	0	26	0	0	26	19	0	5000	9	0	1237	0	0	51	24	0	67	6	0	0	0	0	0	0	0	4	0	19	9	0	1.5	10
ENSRNOG00000001752	Lrrc33	protein_coding	16	0	5000	10	0	2472	78	0	17058	68	0	14586	0	0	4	0	0	4	26	0	5000	0	0	234	0	0	159	16	0	68	6	0	0	0	0	0	0	0	4	0	26	0	0	1.5	10
ENSRNOG00000002282	Ppef2	protein_coding	75	0	5000	10	0	3095	173	0	34087	159	0	30992	0	0	32	0	0	32	4	0	5000	3	0	532	1	0	298	75	0	159	6	0	0	0	1	0	0	0	4	0	4	3	0	1.5	10
ENSRNOG00000004104	Zfp167	protein_coding	15	0	5000	10	0	4837	52	0	17390	35	0	12553	0	0	10	0	0	10	46	0	5000	6	0	2321	1	0	344	15	0	35	6	0	0	0	0	0	0	0	4	0	46	6	1	1.5	10
ENSRNOG00000005793	Olr588	protein_coding	34	0	5000	10	0	945	10	0	945	0	0	0	0	0	0	0	0	0	58	0	5000	0	0	0	0	0	0	34	0	0	6	0	0	0	0	0	0	0	4	0	58	0	0	1.5	10
ENSRNOG00000006514	Vezt	protein_coding	22	0	5000	10	0	2879	287	0	63619	277	0	60740	0	0	22	0	0	22	20	0	5000	0	0	471	0	0	59	22	0	277	6	0	0	0	0	0	0	0	4	0	20	0	0	1.5	10
ENSRNOG00000011723	Slc44a3	protein_coding	11	0	5000	10	0	1981	346	0	74218	336	0	72237	0	0	34	0	0	34	21	0	5000	0	0	0	0	0	166	11	0	336	6	0	0	0	0	0	0	0	4	0	21	0	0	1.5	10
ENSRNOG00000014517	ENSRNOG00000014517	protein_coding	20	0	5000	10	0	960	10	0	972	0	0	12	0	0	3	0	0	3	35	0	5000	0	0	0	0	0	0	20	0	0	6	0	0	0	0	0	0	0	4	0	35	0	0	1.5	10
ENSRNOG00000015353	Prss12	protein_coding	29	0	5000	10	0	2499	492	0	59498	482	0	56999	0	0	20	0	0	20	9	0	5000	0	0	31	0	0	182	29	0	482	6	0	0	0	0	0	0	0	4	0	9	0	0	1.5	10
ENSRNOG00000015751	Cyp4f18	protein_coding	23	0	5000	10	0	2750	300	0	116414	286	0	113664	0	0	24	0	0	24	28	0	5000	4	0	1149	0	0	26	23	0	286	6	0	0	0	0	0	0	0	4	0	28	4	0	1.5	10
ENSRNOG00000015823	ENSRNOG00000015823	protein_coding	42	0	5000	10	0	804	10	0	884	0	0	80	0	0	10	0	0	10	26	0	5000	0	0	0	0	0	0	42	0	0	6	0	0	0	0	0	0	0	4	0	26	0	0	1.5	10
ENSRNOG00000017064	Tdrd1	protein_coding	36	0	5000	10	0	4905	204	0	43584	189	0	38679	0	0	50	0	0	50	30	0	5000	3	0	1166	2	0	217	36	0	189	6	0	0	0	0	0	0	0	4	0	30	3	2	1.5	10
ENSRNOG00000018741	Zfp318	protein_coding	24	0	10000	10	0	6528	87	0	35656	81	0	29128	0	0	20	0	0	18	5	0	5000	0	0	0	0	0	0	24	0	81	6	0	0	0	0	0	0	0	4	0	5	0	0	1.5	10
ENSRNOG00000018853	Slc28a3	protein_coding	32	0	5000	11	0	2118	286	0	50139	275	0	48021	0	0	34	0	0	34	8	0	5000	0	0	0	0	0	0	32	0	275	6	0	0	0	0	0	0	0	4	1	8	0	0	1.5	10
ENSRNOG00000019718	Galnt15	protein_coding	45	0	5000	10	0	1779	274	0	45319	264	0	43540	0	0	20	0	0	20	21	0	5000	0	0	0	0	0	0	45	0	264	6	0	0	0	0	0	0	0	4	0	21	0	0	1.5	10
ENSRNOG00000020479	Pik3c2a	protein_coding	18	0	5000	10	0	8316	344	0	114388	323	0	106072	0	0	66	0	0	66	39	0	5000	10	0	2962	1	0	290	18	0	323	6	0	0	0	0	0	0	0	4	0	39	10	1	1.5	10
ENSRNOG00000021290	Olr87	protein_coding	44	0	5000	11	0	939	11	0	939	0	0	0	0	0	0	0	0	0	73	0	5000	0	0	0	0	0	0	44	0	0	6	0	0	0	0	0	0	0	4	1	73	0	0	1.5	10
ENSRNOG00000023715	Lrit3	protein_coding	30	0	5000	11	0	1680	110	0	20263	100	0	18583	0	0	8	0	0	8	13	0	5000	0	0	0	0	0	0	30	0	100	6	0	0	0	0	0	1	0	4	0	13	0	0	1.5	10
ENSRNOG00000024046	Sprr3	protein_coding	40	0	5000	10	0	759	10	0	759	0	0	0	0	0	0	0	0	0	36	0	5000	0	0	0	0	0	0	40	0	0	6	0	0	0	0	0	0	0	4	0	36	0	0	1.5	10
ENSRNOG00000024931	Ccdc88b	protein_coding	13	0	5000	10	0	4464	43	0	15456	33	0	10992	0	0	58	0	0	58	11	0	5000	0	0	0	0	0	0	13	0	33	6	0	0	0	0	0	0	0	4	0	11	0	0	1.5	10
ENSRNOG00000025179	Rpl13a-ps1	protein_coding	21	0	5000	10	0	585	10	0	603	0	0	18	0	0	2	0	0	2	46	0	5000	0	0	0	0	0	0	21	0	0	6	0	0	0	0	0	0	0	4	0	46	0	0	1.5	10
ENSRNOG00000028652	RGD1308644	protein_coding	23	0	5000	10	0	2667	10	0	2667	0	0	0	0	0	0	0	0	0	36	0	5000	0	0	0	0	0	0	23	0	0	6	0	0	0	0	0	0	0	4	0	36	0	0	1.5	10
ENSRNOG00000029342	Scn7a	protein_coding	22	0	5000	10	0	5115	346	0	72694	336	0	67579	0	0	50	0	0	50	95	0	5000	0	0	0	0	0	0	22	0	336	6	0	0	0	0	0	0	0	4	0	95	0	0	1.5	10
ENSRNOG00000030568	Rgs12	protein_coding	19	0	5000	10	0	5322	142	0	71336	128	0	66014	0	0	34	0	0	34	2	0	5000	4	0	1037	1	0	1923	19	0	128	6	0	0	0	0	0	0	0	4	0	2	4	1	1.5	10
ENSRNOG00000033192	Osmr	protein_coding	18	0	5000	10	0	2889	230	0	40393	220	0	37504	0	0	33	0	0	33	23	0	5000	0	0	0	0	0	0	18	0	220	6	0	0	0	0	0	0	0	4	0	23	0	0	1.5	10
ENSRNOG00000043249	Gm3336	protein_coding	43	0	5000	10	0	1258	0	0	3743	26	0	2485	0	0	8	0	0	8	28	0	5000	5	0	566	0	0	29	43	0	26	6	0	0	0	0	0	0	0	4	0	28	5	0	1.5	10
ENSRNOG00000045627	Olr552	protein_coding	28	0	5000	10	0	939	10	0	939	0	0	0	0	0	0	0	0	0	22	0	5000	0	0	0	0	0	0	28	0	0	6	0	0	0	0	0	0	0	4	0	22	0	0	1.5	10
ENSRNOG00000047634	Olr1485	protein_coding	44	0	15011	10	0	2892	1105	0	352319	1103	0	349427	0	0	29	1	0	29	104	0	20000	0	0	0	0	0	0	44	0	1103	6	0	0	1	0	0	0	0	4	0	104	0	0	1.5	10
ENSRNOG00000048222	Nlrc5	protein_coding	32	0	5000	10	0	5736	230	0	61675	220	0	55939	0	0	102	0	0	102	24	0	5000	0	0	0	0	0	0	32	0	220	6	0	0	0	0	0	0	0	4	0	24	0	0	1.5	10
ENSRNOG00000049838	Vom2r24	protein_coding	30	0	5000	10	0	2586	188	0	30050	178	0	27464	0	0	10	0	0	10	26	0	5000	0	0	0	0	0	0	30	0	178	6	0	0	0	0	0	0	0	4	0	26	0	0	1.5	10
ENSRNOG00000050066	ENSRNOG00000050066	protein_coding	65	0	5000	10	0	366	15	0	732	5	0	366	0	0	2	0	0	2	108	0	5000	0	0	0	0	0	0	65	0	5	6	0	0	0	0	0	0	0	4	0	108	0	0	1.5	10
ENSRNOG00000026087	Igfn1-ps1	protein_coding	27	0	5000	32	0	8259	192	0	32940	175	0	24681	1	0	54	0	0	54	38	0	5000	0	0	0	0	0	0	27	0	175	19	0	1	0	0	0	0	0	13	0	38	0	0	1.46154	32
ENSRNOG00000021243	Siglec1	protein_coding	15	0	5000	27	0	6671	102	0	18506	70	0	11835	0	0	38	0	0	38	19	0	5000	3	0	1129	2	0	712	15	0	70	16	0	0	0	0	0	0	0	11	0	19	3	2	1.45455	27
ENSRNOG00000046396	ENSRNOG00000046396	protein_coding	14	0	5000	22	0	918	22	0	939	0	0	21	0	0	7	0	0	7	72	0	5000	0	0	0	0	0	0	14	0	0	13	0	0	0	0	0	0	0	9	0	72	0	0	1.44444	22
ENSRNOG00000007247	BC048546	protein_coding	1	0	5000	17	0	4386	199	0	41262	182	0	36876	0	0	70	0	0	70	0	0	5000	0	0	0	0	0	0	1	0	182	10	0	0	0	0	0	0	0	7	0	0	0	0	1.42857	17
ENSRNOG00000024986	Mmrn1	protein_coding	62	0	5000	17	0	3633	438	0	46193	421	0	42560	0	0	14	0	0	14	26	0	5000	0	0	0	0	0	0	62	0	421	10	0	0	0	0	0	0	0	7	0	26	0	0	1.42857	17
ENSRNOG00000033791	Apc2	protein_coding	18	0	5000	17	0	9594	48	0	16336	21	0	6742	0	0	26	0	0	26	18	0	5000	10	0	2748	0	0	0	18	0	21	10	0	0	0	0	0	0	0	7	0	18	10	0	1.42857	17
ENSRNOG00000047263	Olr1332	protein_coding	31	0	5000	17	0	939	0	0	939	0	0	0	0	0	0	0	0	0	54	0	5000	0	0	0	0	0	0	31	0	0	10	0	0	0	0	0	0	0	7	0	54	0	0	1.42857	17
ENSRNOG00000010865	Vps13b	protein_coding	6	0	5000	24	0	13363	1468	0	595313	1443	0	581950	0	0	122	0	0	122	9	0	5000	0	0	1116	1	0	259	6	0	1443	14	0	0	0	0	0	0	0	10	0	9	0	1	1.4	24
ENSRNOG00000000823	Gcc2	protein_coding	13	0	5000	12	0	6526	125	0	45885	106	0	39359	0	0	44	0	0	44	12	0	5000	7	0	1425	0	0	61	13	0	106	7	0	0	0	0	0	0	0	5	0	12	7	0	1.4	12
ENSRNOG00000001694	ENSRNOG00000001694	protein_coding	31	0	5000	12	0	987	0	0	1010	0	0	23	0	0	4	0	0	4	30	0	5000	0	0	0	0	0	0	31	0	0	7	0	0	0	0	0	0	0	5	0	30	0	0	1.4	12
ENSRNOG00000005003	Ptprn2	protein_coding	32	0	5000	12	0	5131	3658	0	743709	3637	0	738578	0	0	44	0	0	44	15	0	5000	9	0	2005	0	0	111	32	0	3637	7	0	0	0	0	0	0	0	5	0	15	9	0	1.4	12
ENSRNOG00000007866	Clec2dl1	protein_coding	43	0	15000	12	0	1707	399	0	217743	393	0	216036	0	0	31	0	0	29	66	0	15000	0	0	0	0	0	0	43	0	393	7	0	0	0	0	0	0	0	5	0	66	0	0	1.4	12
ENSRNOG00000012580	Ccdc141	protein_coding	10	0	5000	12	0	4593	690	0	156993	678	0	152400	0	0	46	0	0	46	16	0	5000	0	0	0	0	0	0	10	0	678	7	0	0	0	0	0	0	0	5	0	16	0	0	1.4	12
ENSRNOG00000013771	Clca2	protein_coding	36	0	5000	12	0	4049	213	0	26514	188	0	22465	0	0	26	0	0	26	12	0	5000	13	0	1027	0	0	193	36	0	188	7	0	0	0	0	0	0	0	5	0	12	13	0	1.4	12
ENSRNOG00000017980	Itgal	protein_coding	24	0	5000	12	0	4358	177	0	37911	162	0	33553	0	0	60	0	0	60	25	0	5000	3	0	798	0	0	77	24	0	162	7	0	0	0	0	0	0	0	5	0	25	3	0	1.4	12
ENSRNOG00000021726	Tlr3	protein_coding	27	0	5000	13	0	3376	109	0	13456	91	0	10080	0	0	12	0	0	12	29	0	5000	3	0	289	2	0	369	27	0	91	7	0	0	0	1	0	1	0	5	0	29	3	1	1.4	12
ENSRNOG00000029826	Cep164	protein_coding	10	0	5000	12	0	4406	185	0	56897	175	0	52491	0	0	66	0	0	66	28	0	10000	0	0	0	0	0	0	10	0	175	7	0	0	0	0	0	0	0	5	0	28	0	0	1.4	12
ENSRNOG00000033320	ENSRNOG00000033320	protein_coding	0	0	5000	12	0	585	13	0	712	1	0	127	0	0	8	0	0	8	26	0	5000	0	0	0	0	0	0	0	0	1	7	0	0	0	0	0	0	0	5	0	26	0	0	1.4	12
ENSRNOG00000037133	ENSRNOG00000037133	protein_coding	35	0	5000	12	0	1947	13	0	1967	1	0	20	0	0	7	0	0	7	15	0	5000	0	0	0	0	0	0	35	0	1	7	0	0	0	0	0	0	0	5	0	15	0	0	1.4	12
ENSRNOG00000038872	Fam115e	protein_coding	29	0	5000	12	0	3129	60	0	13366	48	0	10237	0	0	14	0	0	14	24	0	5000	0	0	339	0	0	45	29	0	48	7	0	0	0	0	0	0	0	5	0	24	0	0	1.4	12
ENSRNOG00000039310	ENSRNOG00000039310	protein_coding	10	0	5000	12	0	801	0	0	813	0	0	12	0	0	3	0	0	3	21	0	5000	0	0	0	0	0	0	10	0	0	7	0	0	0	0	0	0	0	5	0	21	0	0	1.4	12
ENSRNOG00000047818	ENSRNOG00000047818	protein_coding	25	0	5000	12	0	942	4	0	1334	0	0	392	0	0	4	0	0	4	65	0	5000	0	0	0	0	0	0	25	0	0	7	0	0	0	0	0	0	0	5	0	65	0	0	1.4	12
ENSRNOG00000048105	ENSRNOG00000048105	protein_coding	48	0	5000	12	0	411	15	0	503	3	0	92	0	0	2	0	0	2	48	0	5000	0	0	0	0	0	0	48	0	3	7	0	0	0	0	0	0	0	5	0	48	0	0	1.4	12
ENSRNOG00000049129	Olr633	protein_coding	33	0	5000	12	0	912	12	0	912	0	0	0	0	0	0	0	0	0	35	0	5000	0	0	0	0	0	0	33	0	0	7	0	0	0	0	0	0	0	5	0	35	0	0	1.4	12
ENSRNOG00000050009	Olr527	protein_coding	75	0	5000	12	0	948	12	0	948	0	0	0	0	0	0	0	0	0	41	0	5000	0	0	0	0	0	0	75	0	0	7	0	0	0	0	0	0	0	5	0	41	0	0	1.4	12
ENSRNOG00000025654	Gpr110	protein_coding	81	0	5000	19	0	2730	259	0	34824	240	0	32094	0	0	26	0	0	26	67	0	5000	0	0	0	0	0	0	81	0	240	11	0	0	0	0	0	0	0	8	0	67	0	0	1.375	19
ENSRNOG00000029591	Pkdrej	protein_coding	25	0	5000	19	0	6366	19	0	6366	0	0	0	0	0	0	0	0	0	15	0	5000	0	0	0	0	0	0	25	0	0	11	0	0	0	0	0	0	0	8	0	15	0	0	1.375	19
ENSRNOG00000037196	Spag17	protein_coding	1	0	5000	19	0	6882	1072	0	230378	1054	0	223496	0	0	104	0	0	104	27	0	5000	0	0	0	0	0	0	1	0	1054	11	0	0	0	0	0	0	0	8	0	27	0	0	1.375	19
ENSRNOG00000000860	Vwa7	protein_coding	23	0	5000	28	0	4347	65	0	10533	63	0	6186	0	0	32	0	0	32	46	0	5000	12	0	1465	4	0	203	23	0	63	16	0	0	0	1	0	0	0	12	0	46	12	3	1.33333	28
ENSRNOG00000028530	Gm22	protein_coding	10	0	5000	21	0	10881	21	0	11004	0	0	123	0	0	7	0	0	7	6	0	5000	0	0	0	0	0	0	10	0	0	12	0	0	0	0	0	0	0	9	0	6	0	0	1.33333	21
ENSRNOG00000000848	Gpank1	protein_coding	0	0	5000	14	0	1407	0	0	3044	8	0	1637	0	0	4	0	0	4	5	0	5000	1	0	165	1	0	189	0	0	8	8	0	0	0	0	0	0	0	6	0	5	1	1	1.33333	14
ENSRNOG00000008005	Akna	protein_coding	11	0	5000	14	0	5353	102	0	38600	87	0	33247	0	0	42	0	0	42	9	0	5000	1	0	895	0	0	249	11	0	87	8	0	0	0	0	0	0	0	6	0	9	1	0	1.33333	14
ENSRNOG00000008586	Aldh1l2	protein_coding	13	0	5689	13	0	3735	247	0	48886	237	0	45151	0	0	66	0	0	62	108	0	15000	2	0	730	0	0	0	13	0	237	8	0	0	0	0	0	0	0	6	0	108	2	0	1.33333	14
ENSRNOG00000009837	D930015E06Rik	protein_coding	26	0	10000	14	0	4795	337	0	133224	324	0	128429	0	0	68	0	0	68	13	0	10000	0	0	0	0	0	0	26	0	324	8	0	0	0	0	0	0	0	6	0	13	0	0	1.33333	14
ENSRNOG00000010721	Dlgap5	protein_coding	51	0	5000	14	0	2737	171	0	30526	156	0	27789	0	0	36	0	0	36	29	0	5000	1	0	240	0	0	49	51	0	156	8	0	0	0	0	0	0	0	6	0	29	1	0	1.33333	14
ENSRNOG00000014819	Hap1	protein_coding	27	0	5000	14	0	3063	57	0	8196	32	0	5133	0	0	24	0	0	24	26	0	5000	11	0	1140	0	0	33	27	0	32	8	0	0	0	0	0	0	0	6	0	26	11	0	1.33333	14
ENSRNOG00000021329	Tas2r140	protein_coding	40	0	5000	14	0	939	14	0	939	0	0	0	0	0	0	0	0	0	53	0	5000	0	0	0	0	0	0	40	0	0	8	0	0	0	0	0	0	0	6	0	53	0	0	1.33333	14
ENSRNOG00000025634	Zfhx2	protein_coding	6	0	5000	14	0	8939	41	0	32107	28	0	23168	0	0	18	0	0	18	0	0	5000	0	0	896	0	0	366	6	0	28	8	0	0	0	0	0	0	0	6	0	0	0	0	1.33333	14
ENSRNOG00000047166	ENSRNOG00000047166	protein_coding	19	0	5000	16	0	2181	16	0	2284	0	0	103	0	0	6	0	0	6	7	0	5000	0	0	0	0	0	0	19	0	0	8	0	0	0	0	0	2	0	6	0	7	0	0	1.33333	14
ENSRNOG00000000230	Lmf1	protein_coding	41	0	10000	7	0	1792	268	0	86023	261	0	84231	0	0	22	0	0	24	18	0	10000	0	0	0	0	0	0	41	0	261	4	0	0	0	0	0	0	0	3	0	18	0	0	1.33333	7
ENSRNOG00000000597	Wisp3	protein_coding	62	0	5000	7	0	2509	160	0	15690	151	0	13181	0	0	8	0	0	8	47	0	5000	3	0	1444	0	0	0	62	0	151	4	0	0	0	0	0	0	0	3	0	47	3	0	1.33333	7
ENSRNOG00000000878	Slc44a4	protein_coding	26	0	5000	7	0	2254	89	0	16253	81	0	13999	0	0	40	0	0	40	23	0	5000	1	0	123	0	0	7	26	0	81	4	0	0	0	0	0	0	0	3	0	23	1	0	1.33333	7
ENSRNOG00000001226	ENSRNOG00000001226	protein_coding	53	0	5000	8	0	471	8	0	471	0	0	0	0	0	0	0	0	0	34	0	5000	0	0	0	0	0	0	53	0	0	4	0	0	0	0	0	1	0	3	0	34	0	0	1.33333	7
ENSRNOG00000002218	Stbd1	protein_coding	23	0	5000	7	0	1933	7	0	3405	17	0	1472	0	0	2	0	0	2	17	0	5000	17	0	875	0	0	56	23	0	17	4	0	0	0	0	0	0	0	3	0	17	17	0	1.33333	7
ENSRNOG00000005328	Ighe	protein_coding	33	0	5000	7	0	1424	0	0	182410	0	0	180986	0	0	8	0	0	8	0	0	5000	0	0	81	0	0	56	33	0	0	4	0	0	0	0	0	0	0	3	0	0	0	0	1.33333	7
ENSRNOG00000005780	Adamts13	protein_coding	26	0	10000	7	0	4410	87	0	37712	80	0	33302	0	0	58	0	0	60	12	0	5000	0	0	0	0	0	0	26	0	80	4	0	0	0	0	0	0	0	3	0	12	0	0	1.33333	7
ENSRNOG00000006167	Rasal3	protein_coding	8	0	5000	7	0	3968	38	0	15359	31	0	11391	0	0	34	0	0	34	10	0	5000	0	0	866	0	0	54	8	0	31	4	0	0	0	0	0	0	0	3	0	10	0	0	1.33333	7
ENSRNOG00000007864	Vrk2	protein_coding	23	0	5000	7	0	979	437	0	132082	427	0	131103	0	0	18	0	0	18	47	0	5000	2	0	214	1	0	75	23	0	427	4	0	0	0	0	0	0	0	3	0	47	2	1	1.33333	7
ENSRNOG00000008382	RGD1564405	protein_coding	22	0	5000	8	0	1968	8	0	2333	0	0	365	0	0	2	0	0	2	14	0	5000	0	0	0	0	0	0	22	0	0	4	0	0	0	0	0	1	0	3	0	14	0	0	1.33333	7
ENSRNOG00000008417	Giot1	protein_coding	9	0	5000	7	0	1779	7	0	1779	0	0	0	0	0	0	0	0	0	14	0	5000	0	0	0	0	0	0	9	0	0	4	0	0	0	0	0	0	0	3	0	14	0	0	1.33333	7
ENSRNOG00000009341	Hivep3	protein_coding	6	0	5000	7	0	8669	138	0	67243	128	0	58574	0	0	12	0	0	12	20	0	5000	3	0	970	0	0	646	6	0	128	4	0	0	0	0	0	0	0	3	0	20	3	0	1.33333	7
ENSRNOG00000009787	Ccdc48	protein_coding	3	0	5000	7	0	1689	69	0	27364	62	0	25675	0	0	14	0	0	14	18	0	5000	0	0	0	0	0	24	3	0	62	4	0	0	0	0	0	0	0	3	0	18	0	0	1.33333	7
ENSRNOG00000010478	ENSRNOG00000010478	protein_coding	28	0	5000	7	0	1998	112	0	14095	105	0	12097	0	0	20	0	0	20	43	0	5000	0	0	0	0	0	165	28	0	105	4	0	0	0	0	0	0	0	3	0	43	0	0	1.33333	7
ENSRNOG00000010743	Fdxacb1	protein_coding	23	0	5000	7	0	1754	7	0	4430	10	0	2676	0	0	6	0	0	6	15	0	5000	1	0	49	0	0	49	23	0	10	4	0	0	0	0	0	0	0	3	0	15	1	0	1.33333	7
ENSRNOG00000010979	Gm4978	protein_coding	25	0	5000	7	0	789	7	0	806	0	0	17	0	0	4	0	0	4	42	0	5000	0	0	0	0	0	0	25	0	0	4	0	0	0	0	0	0	0	3	0	42	0	0	1.33333	7
ENSRNOG00000011085	ENSRNOG00000011085	protein_coding	26	0	5000	7	0	522	7	0	535	0	0	13	0	0	4	0	0	4	8	0	5000	0	0	0	0	0	0	26	0	0	4	0	0	0	0	0	0	0	3	0	8	0	0	1.33333	7
ENSRNOG00000011321	Rftn1	protein_coding	28	0	5000	7	0	2804	893	0	200356	882	0	197552	0	0	18	0	0	18	24	0	5000	4	0	1004	0	0	135	28	0	882	4	0	0	0	0	0	0	0	3	0	24	4	0	1.33333	7
ENSRNOG00000011688	Neil3	protein_coding	15	0	5000	7	0	1975	217	0	59062	210	0	57087	0	0	20	0	0	20	26	0	5000	0	0	44	0	0	110	15	0	210	4	0	0	0	0	0	0	0	3	0	26	0	0	1.33333	7
ENSRNOG00000012087	Ufsp2	protein_coding	34	0	5000	7	0	1513	49	0	19139	81	0	17626	0	0	22	0	0	22	12	0	5000	0	0	65	0	0	62	34	0	81	4	0	0	0	0	0	0	0	3	0	12	0	0	1.33333	7
ENSRNOG00000014350	Cyr61	protein_coding	15	0	5000	7	0	1984	9	0	2959	1	0	975	0	0	8	0	0	8	20	0	5000	1	0	659	0	0	185	15	0	1	4	0	0	0	0	0	0	0	3	0	20	1	0	1.33333	7
ENSRNOG00000014693	Btbd6	protein_coding	29	0	5000	7	0	2126	0	0	2453	0	0	327	0	0	6	0	0	6	20	0	5000	1	0	419	0	0	87	29	0	0	4	0	0	0	0	0	0	0	3	0	20	1	0	1.33333	7
ENSRNOG00000014710	Prom2	protein_coding	35	0	5000	7	0	4265	49	0	14116	40	0	9851	0	0	48	0	0	48	13	0	5000	2	0	1496	0	0	111	35	0	40	4	0	0	0	0	0	0	0	3	0	13	2	0	1.33333	7
ENSRNOG00000014712	Zfp39	protein_coding	39	0	5000	7	0	4013	110	0	23302	90	0	19289	0	0	8	0	0	8	25	0	5000	13	0	1807	0	0	52	39	0	90	4	0	0	0	0	0	0	0	3	0	25	13	0	1.33333	7
ENSRNOG00000014988	Ftmt	protein_coding	20	0	5000	7	0	1250	11	0	1250	0	0	0	0	0	0	0	0	0	2	0	5000	4	0	457	0	0	79	20	0	0	4	0	0	0	0	0	0	0	3	0	2	4	0	1.33333	7
ENSRNOG00000015381	Ttf2	protein_coding	12	0	5000	7	0	3936	100	0	34244	91	0	30308	0	0	44	0	0	44	31	0	5000	2	0	507	0	0	0	12	0	91	4	0	0	0	0	0	0	0	3	0	31	2	0	1.33333	7
ENSRNOG00000016715	Kif11	protein_coding	10	0	5000	7	0	4539	85	0	50526	76	0	45987	0	0	42	0	0	42	0	0	5000	2	0	1368	0	0	0	10	0	76	4	0	0	0	0	0	0	0	3	0	0	2	0	1.33333	7
ENSRNOG00000016926	Plekhs1	protein_coding	30	0	5000	7	0	2530	165	0	29690	156	0	27160	0	0	24	1	0	24	13	0	5000	2	0	1060	0	0	60	30	0	156	4	0	0	1	0	0	0	0	3	0	13	2	0	1.33333	7
ENSRNOG00000017214	Olr153	protein_coding	27	0	5000	7	0	975	7	0	975	0	0	0	0	0	0	0	0	0	15	0	5000	0	0	0	0	0	0	27	0	0	4	0	0	0	0	0	0	0	3	0	15	0	0	1.33333	7
ENSRNOG00000018830	Aff3	protein_coding	19	0	5000	7	0	3803	1507	0	365446	1497	0	361643	0	0	42	0	0	42	17	0	5000	0	0	128	3	0	888	19	0	1497	4	0	0	0	0	0	0	0	3	0	17	0	3	1.33333	7
ENSRNOG00000018906	Ghdc	protein_coding	14	0	5000	7	0	2160	10	0	4222	10	0	2062	0	0	16	0	0	16	25	0	5000	5	0	491	0	0	85	14	0	10	4	0	0	0	0	0	0	0	3	0	25	5	0	1.33333	7
ENSRNOG00000019481	Cyp8b1	protein_coding	6	0	5000	7	0	1500	7	0	1500	0	0	0	0	0	0	0	0	0	29	0	5000	0	0	0	0	0	0	6	0	0	4	0	0	0	0	0	0	0	3	0	29	0	0	1.33333	7
ENSRNOG00000022386	Opalin	protein_coding	146	0	5000	7	0	2689	193	0	17645	141	0	14956	0	0	10	0	0	10	19	0	5000	45	0	2236	0	0	24	146	0	141	4	0	0	0	0	0	0	0	3	0	19	45	0	1.33333	7
ENSRNOG00000023299	Hfm1	protein_coding	13	0	5000	7	0	4305	163	0	78557	156	0	74252	0	0	74	0	0	74	19	0	5000	0	0	0	0	0	0	13	0	156	4	0	0	0	0	0	0	0	3	0	19	0	0	1.33333	7
ENSRNOG00000025238	Bpifb5	protein_coding	15	0	5000	7	0	1479	0	0	18278	0	0	16799	0	0	28	0	0	28	12	0	5000	0	0	0	0	0	0	15	0	0	4	0	0	0	0	0	0	0	3	0	12	0	0	1.33333	7
ENSRNOG00000026036	Pdyn	protein_coding	28	0	5000	7	0	2439	64	0	12343	50	0	9904	0	0	6	0	0	6	31	0	5000	7	0	1457	0	0	235	28	0	50	4	0	0	0	0	0	0	0	3	0	31	7	0	1.33333	7
ENSRNOG00000026086	Calhm3	protein_coding	29	0	5000	7	0	1035	22	0	4952	15	0	3917	0	0	4	0	0	4	15	0	5000	0	0	0	0	0	0	29	0	15	4	0	0	0	0	0	0	0	3	0	15	0	0	1.33333	7
ENSRNOG00000026910	Gjb4	protein_coding	38	0	5000	7	0	798	0	0	798	0	0	0	0	0	0	0	0	0	4	0	5000	0	0	0	0	0	0	38	0	0	4	0	0	0	0	0	0	0	3	0	4	0	0	1.33333	7
ENSRNOG00000026951	Susd5	protein_coding	16	0	5000	7	0	1866	137	0	36786	130	0	34920	0	0	8	0	0	8	21	0	5000	0	0	0	0	0	0	16	0	130	4	0	0	0	0	0	0	0	3	0	21	0	0	1.33333	7
ENSRNOG00000028155	Dnaaf2	protein_coding	10	0	5000	7	0	2809	32	0	8736	19	0	5927	0	0	4	0	0	4	5	0	5000	6	0	826	0	0	0	10	0	19	4	0	0	0	0	0	0	0	3	0	5	6	0	1.33333	7
ENSRNOG00000028664	Grlf1	protein_coding	27	0	5000	7	0	1008	7	0	1008	0	0	0	0	0	0	0	0	0	27	0	5000	0	0	0	0	0	0	27	0	0	4	0	0	0	0	0	0	0	3	0	27	0	0	1.33333	7
ENSRNOG00000028892	RGD1566084	protein_coding	15	0	5000	7	0	3240	14	0	5347	7	0	2107	0	0	10	0	0	10	12	0	5000	0	0	0	0	0	0	15	0	7	4	0	0	0	0	0	0	0	3	0	12	0	0	1.33333	7
ENSRNOG00000029106	Usp26	protein_coding	20	0	5000	7	0	4037	91	0	46034	79	0	41997	0	0	6	0	0	6	14	0	5000	3	0	872	2	0	681	20	0	79	4	0	0	0	0	0	0	0	3	0	14	3	2	1.33333	7
ENSRNOG00000029884	Olr486	protein_coding	67	0	5000	7	0	960	7	0	960	0	0	0	0	0	0	0	0	0	86	0	5000	0	0	0	0	0	0	67	0	0	4	0	0	0	0	0	0	0	3	0	86	0	0	1.33333	7
ENSRNOG00000029898	ENSRNOG00000029898	protein_coding	43	0	5000	7	0	930	7	0	978	0	0	48	0	0	8	0	0	8	43	0	5000	0	0	0	0	0	0	43	0	0	4	0	0	0	0	0	0	0	3	0	43	0	0	1.33333	7
ENSRNOG00000029957	Zfp51	protein_coding	11	0	5000	7	0	2070	58	0	12156	46	0	10086	0	0	6	0	0	6	11	0	5000	2	0	144	3	0	165	11	0	46	4	0	0	0	0	0	0	0	3	0	11	2	3	1.33333	7
ENSRNOG00000030020	Alpi	protein_coding	24	0	5000	7	0	2226	0	0	3467	0	0	1241	0	0	20	0	0	20	11	0	5000	5	0	558	0	0	45	24	0	0	4	0	0	0	0	0	0	0	3	0	11	5	0	1.33333	7
ENSRNOG00000031394	Olr299	protein_coding	50	0	5000	7	0	930	7	0	930	0	0	0	0	0	0	0	0	0	27	0	5000	0	0	0	0	0	0	50	0	0	4	0	0	0	0	0	0	0	3	0	27	0	0	1.33333	7
ENSRNOG00000031551	Klra2	protein_coding	0	0	5000	7	0	1189	49	0	20690	42	0	19501	0	0	14	0	0	14	30	0	5000	0	0	261	0	0	124	0	0	42	4	0	0	0	0	0	0	0	3	0	30	0	0	1.33333	7
ENSRNOG00000031577	Rnase1	protein_coding	1	0	5000	7	0	788	9	0	1557	2	0	769	0	0	2	0	0	2	5	0	5000	0	0	260	0	0	69	1	0	2	4	0	0	0	0	0	0	0	3	0	5	0	0	1.33333	7
ENSRNOG00000031660	ENSRNOG00000031660	protein_coding	40	0	5000	7	0	672	109	0	67707	102	0	67035	0	0	12	1	0	12	58	0	5000	0	0	0	0	0	0	40	0	102	4	0	0	1	0	0	0	0	3	0	58	0	0	1.33333	7
ENSRNOG00000031865	Olr788	protein_coding	33	0	5000	8	0	939	8	0	939	0	0	0	0	0	0	0	0	0	4	0	5000	0	0	0	0	0	0	33	0	0	4	0	0	0	0	0	1	0	3	0	4	0	0	1.33333	7
ENSRNOG00000031972	ENSRNOG00000031972	protein_coding	31	0	5000	7	0	750	8	0	887	1	0	137	0	0	9	0	0	9	59	0	5000	0	0	0	0	0	0	31	0	1	4	0	0	0	0	0	0	0	3	0	59	0	0	1.33333	7
ENSRNOG00000032238	Plcd1	protein_coding	23	0	5000	7	0	2758	168	0	20768	186	0	18010	0	0	28	0	0	28	28	0	5000	2	0	267	0	0	220	23	0	186	4	0	0	0	0	0	0	0	3	0	28	2	0	1.33333	7
ENSRNOG00000032672	Vom1r77	protein_coding	29	0	5000	7	0	918	0	0	918	0	0	0	0	0	0	0	0	0	23	0	5000	0	0	0	0	0	0	29	0	0	4	0	0	0	0	0	0	0	3	0	23	0	0	1.33333	7
ENSRNOG00000033386	Itih1	protein_coding	68	0	5000	7	0	2873	106	0	14116	97	0	11243	0	0	42	0	0	42	19	0	5000	2	0	147	0	0	11	68	0	97	4	0	0	0	0	0	0	0	3	0	19	2	0	1.33333	7
ENSRNOG00000033994	Olr470	protein_coding	78	0	5000	7	0	975	7	0	975	0	0	0	0	0	0	0	0	0	89	0	5000	0	0	0	0	0	0	78	0	0	4	0	0	0	0	0	0	0	3	0	89	0	0	1.33333	7
ENSRNOG00000036665	ENSRNOG00000036665	protein_coding	20	0	5000	7	0	561	7	0	561	0	0	0	0	0	0	0	0	0	9	0	5000	0	0	0	0	0	0	20	0	0	4	0	0	0	0	0	0	0	3	0	9	0	0	1.33333	7
ENSRNOG00000037710	Calr4	protein_coding	19	0	5000	7	0	1372	187	0	33944	180	0	32572	0	0	20	0	0	20	33	0	10000	0	0	0	0	0	0	19	0	180	4	0	0	0	0	0	0	0	3	0	33	0	0	1.33333	7
ENSRNOG00000039415	Fchsd1	protein_coding	4	0	5000	7	0	4442	22	0	12220	19	0	7778	0	0	38	0	0	38	13	0	5000	2	0	2151	2	0	578	4	0	19	4	0	0	0	1	0	0	0	3	0	13	2	1	1.33333	7
ENSRNOG00000039627	ENSRNOG00000039627	protein_coding	12	0	5000	7	0	1038	7	0	1054	0	0	16	0	0	6	0	0	6	7	0	5000	0	0	0	0	0	0	12	0	0	4	0	0	0	0	0	0	0	3	0	7	0	0	1.33333	7
ENSRNOG00000039725	Ces1a	protein_coding	9	0	5000	7	0	1896	151	0	26309	139	0	24413	0	0	26	0	0	26	16	0	5000	5	0	204	0	0	0	9	0	139	4	0	0	0	0	0	0	0	3	0	16	5	0	1.33333	7
ENSRNOG00000042286	Nsl1	protein_coding	19	0	5000	7	0	2186	110	0	27239	121	0	25053	0	0	10	0	0	10	30	0	5000	3	0	1315	0	0	25	19	0	121	4	0	0	0	0	0	0	0	3	0	30	3	0	1.33333	7
ENSRNOG00000042833	ENSRNOG00000042833	protein_coding	10	0	5000	7	0	4541	235	0	55870	228	0	51329	0	0	30	0	0	30	4	0	5000	0	0	101	0	0	0	10	0	228	4	0	0	0	0	0	0	0	3	0	4	0	0	1.33333	7
ENSRNOG00000043014	Fmo13	protein_coding	27	0	5000	7	0	1611	61	0	12167	54	0	10556	0	0	14	0	0	14	1	0	5000	0	0	0	0	0	0	27	0	54	4	0	0	0	0	0	0	0	3	0	1	0	0	1.33333	7
ENSRNOG00000045761	Olr380	protein_coding	13	0	5000	7	0	948	7	0	948	0	0	0	0	0	0	0	0	0	24	0	5000	0	0	0	0	0	0	13	0	0	4	0	0	0	0	0	0	0	3	0	24	0	0	1.33333	7
ENSRNOG00000045914	Taar7d	protein_coding	30	0	5000	7	0	1077	7	0	1077	0	0	0	0	0	0	0	0	0	5	0	5000	0	0	0	0	0	0	30	0	0	4	0	0	0	0	0	0	0	3	0	5	0	0	1.33333	7
ENSRNOG00000045924	RT1-T24-3	protein_coding	71	0	5000	7	0	1458	28	0	7304	17	0	5846	0	0	10	0	0	10	0	0	5000	4	0	453	0	0	0	71	0	17	4	0	0	0	0	0	0	0	3	0	0	4	0	1.33333	7
ENSRNOG00000046228	Olr402	protein_coding	21	0	5000	7	0	939	7	0	939	0	0	0	0	0	0	0	0	0	22	0	5000	0	0	0	0	0	0	21	0	0	4	0	0	0	0	0	0	0	3	0	22	0	0	1.33333	7
ENSRNOG00000046448	Olr582	protein_coding	23	0	5000	7	0	933	7	0	933	0	0	0	0	0	0	0	0	0	8	0	5000	0	0	0	0	0	0	23	0	0	4	0	0	0	0	0	0	0	3	0	8	0	0	1.33333	7
ENSRNOG00000047060	Olr783	protein_coding	80	0	5000	7	0	939	7	0	939	0	0	0	0	0	0	0	0	0	29	0	5000	0	0	0	0	0	0	80	0	0	4	0	0	0	0	0	0	0	3	0	29	0	0	1.33333	7
ENSRNOG00000047486	Olr1331	protein_coding	42	0	5000	7	0	939	0	0	939	0	0	0	0	0	0	0	0	0	21	0	5000	0	0	0	0	0	0	42	0	0	4	0	0	0	0	0	0	0	3	0	21	0	0	1.33333	7
ENSRNOG00000048630	Klk1c6	protein_coding	34	0	5000	7	0	780	52	0	16082	60	0	15302	0	0	8	0	0	8	45	0	5000	0	0	0	0	0	0	34	0	60	4	0	0	0	0	0	0	0	3	0	45	0	0	1.33333	7
ENSRNOG00000049009	ENSRNOG00000049009	protein_coding	107	0	5000	7	0	321	35	0	1030	28	0	709	1	0	2	0	0	2	60	0	5000	0	0	0	0	0	0	107	0	28	4	0	1	0	0	0	0	0	3	0	60	0	0	1.33333	7
ENSRNOG00000049266	ENSRNOG00000049266	protein_coding	37	0	5000	7	0	744	3	0	2880	14	0	2136	0	0	9	0	0	9	24	0	5000	0	0	0	0	0	0	37	0	14	4	0	0	0	0	0	0	0	3	0	24	0	0	1.33333	7
ENSRNOG00000049448	Olr445	protein_coding	23	0	5000	7	0	945	7	0	945	0	0	0	0	0	0	0	0	0	33	0	5000	0	0	0	0	0	0	23	0	0	4	0	0	0	0	0	0	0	3	0	33	0	0	1.33333	7
ENSRNOG00000049899	Olr1321	protein_coding	68	0	10000	7	0	1329	72	0	33198	75	0	31869	0	0	7	0	0	7	38	0	5005	0	0	0	0	0	0	68	0	75	4	0	0	0	0	0	0	0	3	0	38	0	0	1.33333	7
ENSRNOG00000049946	ENSRNOG00000049946	protein_coding	24	0	5000	7	0	1764	24	0	6846	17	0	5082	0	0	20	0	0	20	0	0	5000	0	0	0	0	0	0	24	0	17	4	0	0	0	0	0	0	0	3	0	0	0	0	1.33333	7
ENSRNOG00000050185	Enpep	protein_coding	14	0	5000	7	0	3384	186	0	74129	178	0	70745	0	0	38	0	0	38	0	0	5000	1	0	543	0	0	0	14	0	178	4	0	0	0	0	0	0	0	3	0	0	1	0	1.33333	7
ENSRNOG00000050571	Olr1291	protein_coding	37	0	15000	7	0	2443	586	0	260237	579	0	257794	0	0	12	0	0	12	0	0	5000	0	0	0	0	0	0	37	0	579	4	0	0	0	0	0	0	0	3	0	0	0	0	1.33333	7
ENSRNOG00000010964	Akap13	protein_coding	6	0	5000	16	0	12229	660	0	304238	631	0	292009	0	0	76	0	0	76	3	0	5000	13	0	3830	0	0	116	6	0	631	9	0	0	0	0	0	0	0	7	0	3	13	0	1.28571	16
ENSRNOG00000014460	Hivep1	protein_coding	9	0	5000	16	0	7028	67	0	33290	51	0	26262	0	0	16	0	0	16	16	0	5000	0	0	695	0	0	0	9	0	51	9	0	0	0	0	0	0	0	7	0	16	0	0	1.28571	16
ENSRNOG00000016210	Micalcl	protein_coding	15	0	5000	16	0	2325	208	0	38939	190	0	36614	0	0	18	0	0	18	28	0	5000	2	0	112	0	0	149	15	0	190	9	0	0	0	0	0	0	0	7	0	28	2	0	1.28571	16
ENSRNOG00000031306	Zfp804b	protein_coding	31	0	5000	16	0	3936	449	0	113375	433	0	109439	0	0	4	0	0	4	95	0	5000	0	0	0	0	0	0	31	0	433	9	0	0	0	0	0	0	0	7	0	95	0	0	1.28571	16
ENSRNOG00000003388	Cenpf	protein_coding	14	0	5000	25	0	10069	145	0	46111	117	0	36042	0	0	35	0	0	35	29	0	5000	3	0	969	0	0	142	14	0	117	14	0	0	0	0	0	0	0	11	0	29	3	0	1.27273	25
ENSRNOG00000003537	Spta1	protein_coding	12	0	5000	25	0	7264	478	0	95649	453	0	88385	0	0	104	0	0	106	22	0	5000	0	0	0	0	0	0	12	0	453	14	0	0	0	0	0	0	0	11	0	22	0	0	1.27273	25
ENSRNOG00000034258	Xirp2	protein_coding	23	0	5000	25	0	12044	425	0	93444	394	0	81400	0	0	16	0	0	16	12	0	5000	6	0	1906	0	0	229	23	0	394	14	0	0	0	0	0	0	0	11	0	12	6	0	1.27273	25
ENSRNOG00000045626	Pkd1l2	protein_coding	10	0	5000	45	0	7353	540	0	84309	495	0	76956	0	0	116	0	0	116	15	0	5000	0	0	0	0	0	0	10	0	495	25	0	0	0	0	0	0	0	20	0	15	0	0	1.25	45
ENSRNOG00000047851	Vom1r71	protein_coding	114	0	30006	29	0	4524	2090	0	463648	2076	0	459124	1	0	37	1	0	37	197	0	20135	0	0	0	0	0	0	114	0	2076	15	0	1	1	0	2	0	0	12	0	197	0	0	1.25	27
ENSRNOG00000000655	Ptprc	protein_coding	24	0	5000	18	0	5050	731	0	111300	714	0	106250	0	0	64	0	0	64	31	0	5000	2	0	1111	0	0	117	24	0	714	10	0	0	0	0	0	0	0	8	0	31	2	0	1.25	18
ENSRNOG00000049339	4930432E11Rik	protein_coding	10	0	10000	18	0	8256	63	0	26949	45	0	18693	0	0	28	0	0	29	13	0	5000	0	0	0	0	0	0	10	0	45	10	0	0	0	0	0	0	0	8	0	13	0	0	1.25	18
ENSRNOG00000001337	Setd1b	protein_coding	1	0	5000	9	0	5685	91	0	20773	82	0	15088	1	0	54	0	0	52	8	0	5000	0	0	0	0	0	0	1	0	82	5	0	1	0	0	0	0	0	4	0	8	0	0	1.25	9
ENSRNOG00000001434	Zp3	protein_coding	24	0	5000	9	0	1322	43	0	6968	34	0	5646	0	0	14	0	0	14	24	0	5000	0	0	18	0	0	29	24	0	34	5	0	0	0	0	0	0	0	4	0	24	0	0	1.25	9
ENSRNOG00000003210	Olr1463	protein_coding	51	0	5000	10	0	960	10	0	960	0	0	0	0	0	0	0	0	0	18	0	5000	0	0	0	0	0	0	51	0	0	5	0	0	0	0	0	1	0	4	0	18	0	0	1.25	9
ENSRNOG00000004281	Cobl	protein_coding	11	0	5000	9	0	4777	300	0	150502	289	0	145725	0	0	20	0	0	20	32	0	5000	2	0	1368	0	0	7	11	0	289	5	0	0	0	0	0	0	0	4	0	32	2	0	1.25	9
ENSRNOG00000004692	A1bg	protein_coding	12	0	5000	9	0	1698	24	0	3726	12	0	2028	0	0	14	0	0	14	26	0	5000	1	0	127	2	0	29	12	0	12	5	0	0	0	1	0	0	0	4	0	26	1	1	1.25	9
ENSRNOG00000006368	Lrrn3	protein_coding	19	0	5000	9	0	3087	133	0	30868	120	0	27781	0	0	2	0	0	2	24	0	5000	1	0	264	3	0	699	19	0	120	5	0	0	0	1	0	0	0	4	0	24	1	2	1.25	9
ENSRNOG00000007065	Rpap3	protein_coding	41	0	5000	9	0	2002	140	0	26775	130	0	24773	0	0	34	0	0	34	21	0	5000	0	0	0	1	0	19	41	0	130	5	0	0	0	1	0	0	0	4	0	21	0	0	1.25	9
ENSRNOG00000008022	Apaf1	protein_coding	24	0	5000	9	0	4370	386	0	80167	374	0	75797	1	0	56	0	0	56	30	0	5000	0	0	0	3	0	617	24	0	374	5	0	1	0	0	0	0	0	4	0	30	0	3	1.25	9
ENSRNOG00000008138	4931429I11Rik	protein_coding	7	0	5000	9	0	2319	254	0	52713	245	0	50394	0	0	18	0	0	18	23	0	5000	0	0	0	0	0	0	7	0	245	5	0	0	0	0	0	0	0	4	0	23	0	0	1.25	9
ENSRNOG00000011022	Mep1a	protein_coding	10	0	5000	9	0	2934	128	0	28726	117	0	25792	0	0	26	0	0	26	47	0	5000	2	0	640	0	0	47	10	0	117	5	0	0	0	0	0	0	0	4	0	47	2	0	1.25	9
ENSRNOG00000015829	Trpm1	protein_coding	18	0	5000	9	0	5030	599	0	115573	590	0	110543	0	0	52	0	0	52	26	0	5000	0	0	0	0	0	143	18	0	590	5	0	0	0	0	0	0	0	4	0	26	0	0	1.25	9
ENSRNOG00000017231	Adam9	protein_coding	53	0	5000	9	0	3094	325	0	77465	323	0	74371	0	0	43	0	0	43	63	0	5000	6	0	529	0	0	27	53	0	323	5	0	0	0	0	0	0	0	4	0	63	6	0	1.25	9
ENSRNOG00000018076	Fmo5	protein_coding	9	0	5000	9	0	2056	139	0	26709	127	0	24653	0	0	16	0	0	16	19	0	5000	0	0	110	3	0	344	9	0	127	5	0	0	0	1	0	0	0	4	0	19	0	2	1.25	9
ENSRNOG00000020119	Pcdhac2	protein_coding	5	0	5000	9	0	7855	0	0	113676	0	0	105821	0	0	6	0	0	8	46	0	10000	0	0	2398	0	0	0	5	0	0	5	0	0	0	0	0	0	0	4	0	46	0	0	1.25	9
ENSRNOG00000020997	Ms4a4c	protein_coding	43	0	5000	9	0	672	0	0	11489	0	0	10817	0	0	10	0	0	10	2	0	5000	0	0	0	0	0	0	43	0	0	5	0	0	0	0	0	0	0	4	0	2	0	0	1.25	9
ENSRNOG00000023446	A830010M20Rik	protein_coding	8	0	5000	9	0	4104	31	0	16017	22	0	11913	0	0	16	0	0	16	14	0	5000	0	0	0	0	0	0	8	0	22	5	0	0	0	0	0	0	0	4	0	14	0	0	1.25	9
ENSRNOG00000025805	Ms4a14	protein_coding	11	0	5000	9	0	3782	57	0	15510	48	0	11728	0	0	10	0	0	10	21	0	5000	0	0	242	0	0	120	11	0	48	5	0	0	0	0	0	0	0	4	0	21	0	0	1.25	9
ENSRNOG00000029219	Zfp72	protein_coding	17	0	5000	9	0	1221	47	0	3906	38	0	2685	0	0	4	0	0	4	12	0	5000	0	0	0	0	0	0	17	0	38	5	0	0	0	0	0	0	0	4	0	12	0	0	1.25	9
ENSRNOG00000031607	RT1-CE3	protein_coding	36	0	5630	9	0	1818	41	0	11609	37	0	9791	0	0	20	0	0	24	73	0	10021	0	0	108	0	0	9	36	0	37	5	0	0	0	0	0	0	0	4	0	73	0	0	1.25	9
ENSRNOG00000031966	Olr1501	protein_coding	49	0	5000	9	0	936	0	0	936	0	0	0	0	0	0	0	0	0	42	0	5000	0	0	0	0	0	0	49	0	0	5	0	0	0	0	0	0	0	4	0	42	0	0	1.25	9
ENSRNOG00000032240	Gbp5	protein_coding	12	0	5000	9	0	2759	70	0	18423	57	0	15664	0	0	20	0	0	20	29	0	5000	2	0	755	2	0	243	12	0	57	5	0	0	0	1	0	0	0	4	0	29	2	1	1.25	9
ENSRNOG00000038499	Gm4847	protein_coding	8	0	5000	9	0	1617	74	0	13543	65	0	11926	0	0	14	0	0	14	7	0	5000	0	0	0	0	0	0	8	0	65	5	0	0	0	0	0	0	0	4	0	7	0	0	1.25	9
ENSRNOG00000038647	Vom1r37	protein_coding	31	0	5000	9	0	963	9	0	963	0	0	0	0	0	0	0	0	0	16	0	5000	0	0	0	0	0	0	31	0	0	5	0	0	0	0	0	0	0	4	0	16	0	0	1.25	9
ENSRNOG00000039582	RGD1561161	protein_coding	13	0	5000	10	0	5319	205	0	58971	188	0	53652	0	0	16	0	0	16	11	0	5000	7	0	1246	0	0	35	13	0	188	5	0	0	0	0	1	0	0	4	0	11	7	0	1.25	9
ENSRNOG00000040188	Lcn3	protein_coding	55	0	5000	9	0	585	27	0	2139	18	0	1554	0	0	12	0	0	12	27	0	5000	0	0	0	0	0	0	55	0	18	5	0	0	0	0	0	0	0	4	0	27	0	0	1.25	9
ENSRNOG00000046254	Emr1	protein_coding	25	0	5000	9	0	3229	798	0	158756	788	0	155527	0	0	42	0	0	42	0	0	5000	1	0	408	0	0	22	25	0	788	5	0	0	0	0	0	0	0	4	0	0	1	0	1.25	9
ENSRNOG00000047094	Olr1691	protein_coding	64	0	5000	10	0	972	10	0	972	0	0	0	0	0	0	0	0	0	12	0	5000	0	0	0	0	0	0	64	0	0	5	0	0	0	0	0	1	0	4	0	12	0	0	1.25	9
ENSRNOG00000047383	Olr1731	protein_coding	24	0	5000	9	0	894	9	0	894	0	0	0	0	0	0	0	0	0	15	0	5000	0	0	0	0	0	0	24	0	0	5	0	0	0	0	0	0	0	4	0	15	0	0	1.25	9
ENSRNOG00000048125	Nlrp1b	protein_coding	19	0	5000	9	0	3363	380	0	83721	371	0	80358	0	0	22	0	0	22	0	0	5000	0	0	0	0	0	0	19	0	371	5	0	0	0	0	0	0	0	4	0	0	0	0	1.25	9
ENSRNOG00000048756	ENSRNOG00000048756	protein_coding	57	0	5000	9	0	693	10	0	741	1	0	48	0	0	6	1	0	6	43	0	5000	0	0	0	0	0	0	57	0	1	5	0	0	1	0	0	0	0	4	0	43	0	0	1.25	9
ENSRNOG00000048769	Nek5	protein_coding	23	0	5000	9	0	1845	139	0	36347	130	0	34502	0	0	38	0	0	38	42	0	5000	0	0	0	0	0	0	23	0	130	5	0	0	0	0	0	0	0	4	0	42	0	0	1.25	9
ENSRNOG00000048850	ENSRNOG00000048850	protein_coding	32	0	6984	9	0	503	45	0	4118	36	0	3615	0	0	8	0	0	8	52	0	7011	0	0	0	0	0	0	32	0	36	5	0	0	0	0	0	0	0	4	0	52	0	0	1.25	9
ENSRNOG00000049197	Olr267	protein_coding	10	0	5000	9	0	945	1544	0	255508	1535	0	254563	0	0	7	0	0	7	41	0	5000	0	0	0	0	0	0	10	0	1535	5	0	0	0	0	0	0	0	4	0	41	0	0	1.25	9
ENSRNOG00000049299	RGD1559916	protein_coding	104	0	5000	9	0	369	12	0	553	3	0	184	0	0	2	0	0	2	109	0	5000	0	0	0	0	0	0	104	0	3	5	0	0	0	0	0	0	0	4	0	109	0	0	1.25	9
ENSRNOG00000008942	BC027072	protein_coding	19	0	5000	29	0	3792	58	0	7603	29	0	3811	0	0	4	1	0	4	28	0	5000	0	0	0	0	0	0	19	0	29	16	0	0	1	0	0	0	0	13	0	28	0	0	1.23077	29
ENSRNOG00000028622	Pnpla1	protein_coding	17	0	5000	20	0	1770	187	0	37603	167	0	35833	0	0	18	0	0	18	14	0	5000	0	0	0	0	0	0	17	0	167	11	0	0	0	0	0	0	0	9	0	14	0	0	1.22222	20
ENSRNOG00000002471	Polq	protein_coding	36	0	5000	42	0	8527	571	0	105634	521	0	97107	0	0	58	0	0	58	42	0	5000	8	0	770	0	0	113	36	0	521	23	0	0	0	0	0	0	0	19	0	42	8	0	1.21053	42
ENSRNOG00000034298	Sptbn5	protein_coding	4	0	5000	22	0	10557	94	0	36345	72	0	25788	1	0	130	1	0	130	22	0	5000	0	0	0	0	0	0	4	0	72	12	0	1	1	0	0	0	0	10	0	22	0	0	1.2	22
ENSRNOG00000000187	Csf2rb	protein_coding	9	0	5000	11	0	2894	63	0	13667	52	0	10773	0	0	24	0	0	24	39	0	5000	0	0	52	0	0	151	9	0	52	6	0	0	0	0	0	0	0	5	0	39	0	0	1.2	11
ENSRNOG00000002723	Sele	protein_coding	47	0	5000	11	0	1700	51	0	6869	39	0	5169	0	0	20	0	0	20	51	0	5000	0	0	3	1	0	47	47	0	39	6	0	0	0	1	0	0	0	5	0	51	0	0	1.2	11
ENSRNOG00000003088	Arhgap31	protein_coding	13	0	5000	11	0	4566	468	0	112738	456	0	108172	0	0	22	0	0	22	14	0	5000	1	0	60	0	0	219	13	0	456	6	0	0	0	0	0	0	0	5	0	14	1	0	1.2	11
ENSRNOG00000003218	Zfp286a	protein_coding	33	0	5000	11	0	2961	55	0	10693	39	0	7732	0	0	10	0	0	10	20	0	5000	5	0	1263	0	0	135	33	0	39	6	0	0	0	0	0	0	0	5	0	20	5	0	1.2	11
ENSRNOG00000005692	Tas2r114	protein_coding	16	0	5000	11	0	930	0	0	930	0	0	0	0	0	0	0	0	0	39	0	5000	0	0	0	0	0	0	16	0	0	6	0	0	0	0	0	0	0	5	0	39	0	0	1.2	11
ENSRNOG00000005965	Irak4	protein_coding	14	0	5000	11	0	2323	349	0	26173	332	0	23850	0	0	22	0	0	22	77	0	5000	5	0	771	1	0	166	14	0	332	6	0	0	0	0	0	0	0	5	0	77	5	1	1.2	11
ENSRNOG00000006271	Olr1338	protein_coding	31	0	5000	11	0	948	11	0	948	0	0	0	0	0	0	0	0	0	38	0	5000	0	0	0	0	0	0	31	0	0	6	0	0	0	0	0	0	0	5	0	38	0	0	1.2	11
ENSRNOG00000013647	Polm	protein_coding	47	0	5000	11	0	2866	41	0	9576	25	0	6710	0	0	20	0	0	20	20	0	5000	4	0	1126	1	0	252	47	0	25	6	0	0	0	0	0	0	0	5	0	20	4	1	1.2	11
ENSRNOG00000015854	ENSRNOG00000015854	protein_coding	7	0	5000	11	0	888	48	0	7047	37	0	6159	0	0	4	0	0	4	38	0	5000	0	0	0	0	0	0	7	0	37	6	0	0	0	0	0	0	0	5	0	38	0	0	1.2	11
ENSRNOG00000020579	Col7a1	protein_coding	1	0	5000	11	0	9170	75	0	32239	63	0	23069	0	0	234	0	0	234	4	0	5000	1	0	1403	0	0	0	1	0	63	6	0	0	0	0	0	0	0	5	0	4	1	0	1.2	11
ENSRNOG00000021553	Nckap5	protein_coding	37	0	10000	11	0	5540	1843	0	479015	1837	0	473475	0	0	26	0	0	26	24	0	5000	0	0	0	0	0	0	37	0	1837	6	0	0	0	0	0	0	0	5	0	24	0	0	1.2	11
ENSRNOG00000022536	Efcab5	protein_coding	14	0	5006	11	0	4518	393	0	105547	383	0	101029	0	0	44	0	0	46	4	0	5342	0	0	0	0	0	0	14	0	383	6	0	0	0	0	0	0	0	5	0	4	0	0	1.2	11
ENSRNOG00000024399	ENSRNOG00000024399	protein_coding	19	0	5000	11	0	1195	183	0	12706	171	0	11511	0	0	14	0	0	14	60	0	5000	1	0	256	0	0	0	19	0	171	6	0	0	0	0	0	0	0	5	0	60	1	0	1.2	11
ENSRNOG00000027197	ENSRNOG00000027197	protein_coding	23	0	5000	11	0	1446	0	0	2016	0	0	570	0	0	6	0	0	6	13	0	5000	0	0	0	0	0	0	23	0	0	6	0	0	0	0	0	0	0	5	0	13	0	0	1.2	11
ENSRNOG00000028586	Mcph1	protein_coding	20	0	5000	11	0	2451	852	0	205555	841	0	203104	0	0	26	0	0	26	12	0	5000	0	0	0	0	0	0	20	0	841	6	0	0	0	0	0	0	0	5	0	12	0	0	1.2	11
ENSRNOG00000029914	Cacna1i	protein_coding	15	0	5000	11	0	5024	181	0	58674	170	0	53650	0	0	64	0	0	64	21	0	5000	0	0	0	0	0	140	15	0	170	6	0	0	0	0	0	0	0	5	0	21	0	0	1.2	11
ENSRNOG00000032989	Lrrn4	protein_coding	26	0	5000	11	0	2208	53	0	9460	60	0	7252	0	0	6	0	0	6	0	0	5000	0	0	0	0	0	0	26	0	60	6	0	0	0	0	0	0	0	5	0	0	0	0	1.2	11
ENSRNOG00000039933	Zfp558	protein_coding	48	0	5000	11	0	744	11	0	7145	0	0	6401	0	0	15	0	0	15	53	0	5000	0	0	0	0	0	0	48	0	0	6	0	0	0	0	0	0	0	5	0	53	0	0	1.2	11
ENSRNOG00000046628	Olfr482	protein_coding	67	0	5000	11	0	966	11	0	966	0	0	0	0	0	0	0	0	0	19	0	5000	0	0	0	0	0	0	67	0	0	6	0	0	0	0	0	0	0	5	0	19	0	0	1.2	11
ENSRNOG00000048363	ENSRNOG00000048363	protein_coding	0	0	5000	11	0	10501	338	0	194753	327	0	184252	0	0	132	1	0	134	60	0	10000	0	0	0	0	0	0	0	0	327	6	0	0	1	0	0	0	0	5	0	60	0	0	1.2	11
ENSRNOG00000048961	Bhlhe41	protein_coding	3	0	5000	11	0	1194	13	0	2423	2	0	1229	0	0	12	0	0	12	2	0	5000	0	0	0	0	0	0	3	0	2	6	0	0	0	0	0	0	0	5	0	2	0	0	1.2	11
ENSRNOG00000029658	Rnf213	protein_coding	10	0	5000	35	0	15414	255	0	94308	220	0	78894	0	0	140	0	0	140	14	0	5000	0	0	0	0	0	0	10	0	220	19	0	0	0	0	0	0	0	16	0	14	0	0	1.1875	35
ENSRNOG00000027505	Abca15	protein_coding	17	0	5000	24	0	5326	0	0	106394	0	0	101068	0	0	60	0	0	60	47	0	5000	0	0	158	0	0	161	17	0	0	13	0	0	0	0	0	0	0	11	0	47	0	0	1.18182	24
ENSRNOG00000046890	Abca6	protein_coding	9	0	5000	24	0	4875	351	0	65678	327	0	60803	0	0	74	0	0	74	22	0	5000	0	0	0	0	0	0	9	0	327	13	0	0	0	0	0	0	0	11	0	22	0	0	1.18182	24
ENSRNOG00000033123	Pcdhb20	protein_coding	18	0	5000	26	0	3376	14	0	3376	0	0	0	0	0	0	0	0	0	20	0	5000	1	0	842	4	0	134	18	0	0	14	0	0	0	2	0	0	0	12	0	20	1	2	1.16667	26
ENSRNOG00000002470	Ifi47	protein_coding	44	0	5000	13	0	1874	59	0	7631	41	0	5757	0	0	4	0	0	4	11	0	5000	5	0	440	5	0	673	44	0	41	7	0	0	0	1	0	0	0	6	0	11	5	4	1.16667	13
ENSRNOG00000003681	Lct	protein_coding	15	0	5000	13	0	6117	245	0	41405	232	0	35288	0	0	32	0	0	32	14	0	5000	0	0	326	0	0	1	15	0	232	7	0	0	0	0	0	0	0	6	0	14	0	0	1.16667	13
ENSRNOG00000004391	RDH7	protein_coding	21	0	5000	13	0	1303	42	0	14347	25	0	13044	0	0	8	0	0	8	45	0	5000	4	0	550	0	0	0	21	0	25	7	0	0	0	0	0	0	0	6	0	45	4	0	1.16667	13
ENSRNOG00000005670	Art4	protein_coding	20	0	5000	13	0	2436	91	0	10337	52	0	7901	0	0	4	0	0	4	4	0	5000	26	0	1280	0	0	235	20	0	52	7	0	0	0	0	0	0	0	6	0	4	26	0	1.16667	13
ENSRNOG00000006104	Tg	protein_coding	0	0	5000	13	0	8347	350	0	185959	337	0	177612	0	0	94	0	0	94	0	0	5000	0	0	0	0	0	40	0	0	337	7	0	0	0	0	0	0	0	6	0	0	0	0	1.16667	13
ENSRNOG00000012232	Hps5	protein_coding	33	0	11214	14	0	6873	235	0	72784	218	0	65911	0	0	66	0	0	66	42	0	15000	4	0	2243	1	0	384	33	0	218	7	0	0	0	0	0	1	0	6	0	42	4	1	1.16667	13
ENSRNOG00000012436	Adh6	protein_coding	50	0	5000	13	0	1854	338	0	31250	319	0	29396	0	0	16	0	0	16	47	0	5000	6	0	672	0	0	51	50	0	319	7	0	0	0	0	0	0	0	6	0	47	6	0	1.16667	13
ENSRNOG00000020701	Brca1	protein_coding	19	0	5000	13	0	5607	265	0	58823	251	0	53216	0	0	44	0	0	44	15	0	5000	1	0	36	0	0	117	19	0	251	7	0	0	0	0	0	0	0	6	0	15	1	0	1.16667	13
ENSRNOG00000021518	Trim31	protein_coding	6	0	5000	13	0	2451	101	0	13196	86	0	10745	0	0	14	0	0	14	55	0	5000	1	0	695	1	0	232	6	0	86	7	0	0	0	1	0	0	0	6	0	55	1	0	1.16667	13
ENSRNOG00000024475	Fancd2	protein_coding	26	0	5000	13	0	4365	269	0	60714	256	0	56349	0	0	84	0	0	84	10	0	5000	0	0	0	0	0	0	26	0	256	7	0	0	0	0	0	0	0	6	0	10	0	0	1.16667	13
ENSRNOG00000026169	RGD1560146	protein_coding	12	0	5000	13	0	1530	297	0	66889	284	0	65359	0	0	18	0	0	18	25	0	5000	0	0	0	0	0	0	12	0	284	7	0	0	0	0	0	0	0	6	0	25	0	0	1.16667	13
ENSRNOG00000034282	ENSRNOG00000034282	protein_coding	36	0	5000	13	0	1362	0	0	5010	0	0	3648	0	0	17	0	0	17	0	0	5000	0	0	0	0	0	0	36	0	0	7	0	0	0	0	0	0	0	6	0	0	0	0	1.16667	13
ENSRNOG00000042057	ENSRNOG00000042057	protein_coding	21	0	5606	13	0	1007	0	0	1763	0	0	756	0	0	12	0	0	12	41	0	5009	0	0	0	0	0	0	21	0	0	7	0	0	0	0	0	0	0	6	0	41	0	0	1.16667	13
ENSRNOG00000045634	Olfr1089	protein_coding	70	0	20047	13	0	4350	1858	0	310411	1856	0	306061	0	0	34	0	0	36	65	0	15000	0	0	0	0	0	0	70	0	1856	7	0	0	0	0	0	0	0	6	0	65	0	0	1.16667	13
ENSRNOG00000045813	Olr1876	protein_coding	78	0	5000	14	0	936	14	0	936	0	0	0	0	0	0	0	0	0	18	0	5000	0	0	0	0	0	0	78	0	0	7	0	0	0	0	0	1	0	6	0	18	0	0	1.16667	13
ENSRNOG00000048635	ENSRNOG00000048635	protein_coding	23	0	5000	13	0	2337	146	0	17361	133	0	15024	0	0	8	0	0	8	14	0	5000	0	0	0	0	0	0	23	0	133	7	0	0	0	0	0	0	0	6	0	14	0	0	1.16667	13
ENSRNOG00000019779	Disc1	protein_coding	70	0	5000	28	0	2541	1244	0	239260	1216	0	236719	0	0	24	0	0	24	11	0	5000	0	0	0	0	0	0	70	0	1216	15	0	0	0	0	0	0	0	13	0	11	0	0	1.15385	28
ENSRNOG00000032247	Bank1	protein_coding	44	0	10000	28	0	3799	1475	0	269343	1454	0	265544	0	0	40	0	0	40	62	0	10000	2	0	764	0	0	0	44	0	1454	15	0	0	0	0	0	0	0	13	0	62	2	0	1.15385	28
ENSRNOG00000002053	Fras1	protein_coding	30	0	5000	43	0	9105	2229	0	381338	2186	0	372233	0	0	130	0	0	130	16	0	5000	0	0	0	0	0	0	30	0	2186	23	0	0	0	0	0	0	0	20	0	16	0	0	1.15	43
ENSRNOG00000006888	Gcfc2	protein_coding	19	0	5000	15	0	2583	219	0	37103	199	0	34520	0	0	30	0	0	30	11	0	5000	5	0	390	0	0	3	19	0	199	8	0	0	0	0	0	0	0	7	0	11	5	0	1.14286	15
ENSRNOG00000008363	ENSRNOG00000008363	protein_coding	23	0	5000	15	0	999	15	0	1032	0	0	33	0	0	4	0	0	4	47	0	5000	0	0	0	0	0	0	23	0	0	8	0	0	0	0	0	0	0	7	0	47	0	0	1.14286	15
ENSRNOG00000016218	Gtf3c1	protein_coding	23	0	5000	15	0	6469	243	0	65769	228	0	59300	0	0	73	0	0	73	22	0	5000	0	0	0	0	0	25	23	0	228	8	0	0	0	0	0	0	0	7	0	22	0	0	1.14286	15
ENSRNOG00000022637	ENSRNOG00000022637	protein_coding	22	0	10000	16	0	16763	153	0	59861	139	0	43098	0	0	90	0	0	88	32	0	10000	0	0	0	0	0	0	22	0	139	8	0	0	0	0	0	1	0	7	0	32	0	0	1.14286	15
ENSRNOG00000026942	RGD1311595	protein_coding	11	0	5000	15	0	5676	137	0	59460	122	0	53784	0	0	12	0	0	12	7	0	5000	0	0	0	0	0	0	11	0	122	8	0	0	0	0	0	0	0	7	0	7	0	0	1.14286	15
ENSRNOG00000027370	Gm5591	protein_coding	42	0	5000	15	0	2517	25	0	3719	10	0	1202	0	0	2	0	0	2	13	0	5000	0	0	0	0	0	0	42	0	10	8	0	0	0	0	0	0	0	7	0	13	0	0	1.14286	15
ENSRNOG00000028250	Lax1	protein_coding	20	0	5000	15	0	2211	98	0	10550	76	0	8339	0	0	10	0	0	10	37	0	5000	7	0	641	0	0	349	20	0	76	8	0	0	0	0	0	0	0	7	0	37	7	0	1.14286	15
ENSRNOG00000046135	ENSRNOG00000046135	protein_coding	53	0	5000	15	0	1122	17	0	1168	2	0	46	0	0	8	0	0	8	46	0	5000	0	0	0	0	0	0	53	0	2	8	0	0	0	0	0	0	0	7	0	46	0	0	1.14286	15
ENSRNOG00000046777	Olr1443	protein_coding	58	0	5000	15	0	921	15	0	921	0	0	0	0	0	0	0	0	0	33	0	5000	0	0	0	0	0	0	58	0	0	8	0	0	0	0	0	0	0	7	0	33	0	0	1.14286	15
ENSRNOG00000025998	Aim1	protein_coding	36	0	5000	35	0	5076	529	0	50097	494	0	45021	0	0	43	0	0	43	38	0	5000	0	0	0	0	0	0	36	0	494	18	0	0	0	0	0	1	0	16	0	38	0	0	1.125	34
ENSRNOG00000009702	Lmo7	protein_coding	11	0	5000	17	0	5190	696	0	215865	679	0	210675	0	0	60	0	0	60	6	0	5000	0	0	0	0	0	9	11	0	679	9	0	0	0	0	0	0	0	8	0	6	0	0	1.125	17
ENSRNOG00000039966	ENSRNOG00000039966	protein_coding	30	0	5000	19	0	822	66	0	11093	47	0	10271	0	0	8	0	0	8	16	0	5000	0	0	0	0	0	0	30	0	47	9	0	0	0	0	1	1	0	8	0	16	0	0	1.125	17
ENSRNOG00000002215	Mylk	protein_coding	22	0	5000	19	0	7764	1168	0	210202	1147	0	202438	0	0	62	0	0	62	31	0	5000	2	0	1838	0	0	40	22	0	1147	10	0	0	0	0	0	0	0	9	0	31	2	0	1.11111	19
ENSRNOG00000009764	Olr488	protein_coding	154	0	5000	21	0	927	21	0	927	0	0	0	0	0	0	0	0	0	220	0	5000	0	0	0	0	0	0	154	0	0	11	0	0	0	0	0	0	0	10	0	220	0	0	1.1	21
ENSRNOG00000023089	Gm8251	protein_coding	15	0	5000	21	0	6174	22	0	6763	1	0	589	0	0	2	0	0	2	1	0	5000	0	0	0	0	0	0	15	0	1	11	0	0	0	0	0	0	0	10	0	1	0	0	1.1	21
ENSRNOG00000023233	ENSRNOG00000023233	protein_coding	41	0	5136	21	0	2659	108	0	10093	87	0	7434	0	0	8	0	0	8	51	0	5000	0	0	0	0	0	0	41	0	87	11	0	0	0	0	0	0	0	10	0	51	0	0	1.1	21
ENSRNOG00000014471	B3gnt6	protein_coding	29	0	5000	23	0	1594	125	0	5032	92	0	3438	0	0	2	0	0	2	180	0	5000	5	0	380	5	0	35	29	0	92	12	0	0	0	0	0	0	0	11	0	180	5	5	1.09091	23
ENSRNOG00000023579	Tet2	protein_coding	8	0	5000	23	0	5784	103	0	23708	80	0	17924	0	0	18	0	0	18	16	0	5000	0	0	0	0	0	0	8	0	80	12	0	0	0	0	0	0	0	11	0	16	0	0	1.09091	23
ENSRNOG00000033507	ENSRNOG00000033507	protein_coding	51	0	5000	23	0	2562	455	0	30797	432	0	28235	0	0	10	0	0	10	86	0	5000	0	0	0	0	0	0	51	0	432	12	0	0	0	0	0	0	0	11	0	86	0	0	1.09091	23
ENSRNOG00000046077	ENSRNOG00000046077	protein_coding	211	0	5000	23	0	859	462	0	10619	442	0	9760	0	0	9	1	0	9	193	0	5321	0	0	0	0	0	0	211	0	442	12	0	0	1	0	0	0	0	11	0	193	0	0	1.09091	23
ENSRNOG00000006717	Ankrd26	protein_coding	49	0	10006	25	0	5072	511	0	67667	487	0	62595	0	0	79	0	0	77	18	0	5000	0	0	0	0	0	0	49	0	487	13	0	0	0	0	0	0	0	12	0	18	0	0	1.08333	25
ENSRNOG00000000606	Pcdh15	protein_coding	154	0	18689	27	0	6921	2360	0	384932	2356	0	378011	0	0	78	0	0	72	22	0	10000	0	0	0	0	0	0	154	0	2356	14	0	0	0	0	0	0	0	13	0	22	0	0	1.07692	27
ENSRNOG00000003738	Ush2a	protein_coding	18	0	5000	27	0	4717	1086	0	172978	1057	0	168261	0	0	36	0	0	36	30	0	5000	0	0	0	2	0	178	18	0	1057	14	0	0	0	0	0	0	0	13	0	30	0	2	1.07692	27
ENSRNOG00000031782	Col6a4	protein_coding	29	0	5000	38	0	6921	644	0	97918	606	0	90997	1	0	76	0	0	76	69	0	5000	0	0	0	0	0	0	29	0	606	19	0	1	0	0	0	0	0	19	0	69	0	0	1	38
ENSRNOG00000002168	Dspp	protein_coding	169	0	6463	33	0	2928	67	0	6041	55	0	3113	0	0	12	0	0	12	99	0	5000	0	0	0	0	0	9	169	0	55	16	0	0	0	0	0	1	0	16	0	99	0	0	1	32
ENSRNOG00000005542	Apob	protein_coding	7	0	10000	30	0	14422	123	0	48218	93	0	33796	0	0	64	0	0	62	26	0	5000	0	0	0	0	0	40	7	0	93	15	0	0	0	0	0	0	0	15	0	26	0	0	1	30
ENSRNOG00000027220	Pcdhgb8	protein_coding	31	0	5000	28	0	2587	0	0	2587	0	0	0	0	0	0	0	0	0	44	0	5000	0	0	0	0	0	172	31	0	0	14	0	0	0	0	0	0	0	14	0	44	0	0	1	28
ENSRNOG00000023985	Fan1	protein_coding	26	0	5000	26	0	3395	195	0	25910	166	0	22515	0	0	24	0	0	24	36	0	5000	3	0	332	0	0	0	26	0	166	13	0	0	0	0	0	0	0	13	0	36	3	0	1	26
ENSRNOG00000000442	Notch4	protein_coding	10	0	5000	24	0	6483	192	0	23992	167	0	17509	0	0	58	0	0	58	33	0	5000	0	0	434	1	0	163	10	0	167	12	0	0	0	0	0	0	0	12	0	33	0	1	1	24
ENSRNOG00000006030	Ptprz1	protein_coding	20	0	5000	24	0	7854	903	0	196775	876	0	188921	0	0	58	0	0	58	15	0	5000	3	0	798	0	0	936	20	0	876	12	0	0	0	0	0	0	0	12	0	15	3	0	1	24
ENSRNOG00000017208	Cspg4	protein_coding	19	0	5000	22	0	8077	118	0	35046	91	0	26969	0	0	18	0	0	18	17	0	5000	3	0	1026	2	0	70	19	0	91	11	0	0	0	0	0	0	0	11	0	17	3	2	1	22
ENSRNOG00000002815	F5	protein_coding	29	0	5000	20	0	6309	299	0	61701	278	0	55392	0	0	44	1	0	44	21	0	5000	1	0	483	0	0	0	29	0	278	10	0	0	1	0	0	0	0	10	0	21	1	0	1	20
ENSRNOG00000031569	Zfp648	protein_coding	59	0	5000	20	0	1605	20	0	1605	0	0	0	0	0	0	0	0	0	48	0	5000	0	0	0	0	0	0	59	0	0	10	0	0	0	0	0	0	0	10	0	48	0	0	1	20
ENSRNOG00000037010	ENSRNOG00000037010	protein_coding	32	0	5000	21	0	705	21	0	723	0	0	18	0	0	6	0	0	6	19	0	5000	0	0	0	0	0	0	32	0	0	10	0	0	0	0	0	1	0	10	0	19	0	0	1	20
ENSRNOG00000050335	Olr1309	protein_coding	16	0	5000	20	0	945	20	0	945	0	0	0	0	0	0	0	0	0	24	0	5000	0	0	0	0	0	0	16	0	0	10	0	0	0	0	0	0	0	10	0	24	0	0	1	20
ENSRNOG00000000918	Zbed5	protein_coding	44	0	5000	18	0	2487	45	0	6052	25	0	3565	0	0	6	0	0	6	5	0	5000	2	0	132	0	0	81	44	0	25	9	0	0	0	0	0	0	0	9	0	5	2	0	1	18
ENSRNOG00000025149	Pkhd1	protein_coding	12	0	5000	18	0	4839	330	0	70335	312	0	65496	0	0	60	0	0	60	62	0	5000	0	0	0	0	0	0	12	0	312	9	0	0	0	0	0	0	0	9	0	62	0	0	1	18
ENSRNOG00000023053	RGD1309747	protein_coding	14	0	5000	16	0	6663	105	0	38275	89	0	31612	0	0	38	0	0	38	11	0	5000	0	0	0	0	0	0	14	0	89	8	0	0	0	0	0	0	0	8	0	11	0	0	1	16
ENSRNOG00000024824	Col22a1	protein_coding	37	0	5000	16	0	4848	991	0	212494	975	0	207646	0	0	126	0	0	126	49	0	5000	0	0	0	0	0	0	37	0	975	8	0	0	0	0	0	0	0	8	0	49	0	0	1	16
ENSRNOG00000001272	Mcm3ap	protein_coding	20	0	5000	14	0	6232	105	0	38059	90	0	31827	0	0	54	0	0	54	23	0	5000	0	0	132	1	0	373	20	0	90	7	0	0	0	0	0	0	0	7	0	23	0	1	1	14
ENSRNOG00000008709	Arhgap32	protein_coding	13	0	5000	14	0	6261	524	0	148955	510	0	142694	0	0	42	0	0	42	22	0	5000	0	0	0	0	0	0	13	0	510	7	0	0	0	0	0	0	0	7	0	22	0	0	1	14
ENSRNOG00000013140	Pdzd2	protein_coding	3	0	5000	14	0	7828	459	0	102910	445	0	95082	0	0	42	0	0	42	17	0	5000	0	0	0	0	0	1	3	0	445	7	0	0	0	0	0	0	0	7	0	17	0	0	1	14
ENSRNOG00000014230	Map1a	protein_coding	6	0	5000	14	0	10110	27	0	13942	9	0	3832	0	0	10	0	0	10	14	0	5000	4	0	1325	0	0	454	6	0	9	7	0	0	0	0	0	0	0	7	0	14	4	0	1	14
ENSRNOG00000022698	Vsig10	protein_coding	8	0	5000	14	0	1677	183	0	31488	169	0	29811	0	0	22	0	0	22	25	0	5000	0	0	0	0	0	0	8	0	169	7	0	0	0	0	0	0	0	7	0	25	0	0	1	14
ENSRNOG00000031126	Tecta	protein_coding	42	0	5000	14	0	7493	266	0	74014	248	0	66521	0	0	46	0	0	46	8	0	5000	2	0	594	2	0	431	42	0	248	7	0	0	0	0	0	0	0	7	0	8	2	2	1	14
ENSRNOG00000039865	Vnn3	protein_coding	18	0	5000	14	0	1753	117	0	12263	102	0	10510	0	0	12	0	0	12	11	0	5000	0	0	133	1	0	117	18	0	102	7	0	0	0	0	0	0	0	7	0	11	0	1	1	14
ENSRNOG00000001074	Mphosph9	protein_coding	20	0	5000	12	0	3648	345	0	56157	333	0	52509	0	0	38	0	0	38	33	0	5000	0	0	489	0	0	0	20	0	333	6	0	0	0	0	0	0	0	6	0	33	0	0	1	12
ENSRNOG00000009769	Lamc3	protein_coding	5	0	5000	12	0	4797	133	0	59404	121	0	54607	0	0	60	0	0	60	0	0	5000	0	0	0	0	0	54	5	0	121	6	0	0	0	0	0	0	0	6	0	0	0	0	1	12
ENSRNOG00000014424	RGD1563354	protein_coding	52	0	10000	12	0	3664	211	0	35183	200	0	31519	0	0	32	0	0	32	33	0	5000	0	0	0	0	0	0	52	0	200	6	0	0	0	0	0	0	0	6	0	33	0	0	1	12
ENSRNOG00000016593	Pde6c	protein_coding	10	0	5000	12	0	2586	313	0	55452	301	0	52866	0	0	42	0	0	42	11	0	5000	0	0	0	0	0	0	10	0	301	6	0	0	0	0	0	0	0	6	0	11	0	0	1	12
ENSRNOG00000017487	Otoa	protein_coding	10	0	5000	12	0	3414	302	0	66822	290	0	63408	0	0	54	0	0	54	19	0	5000	0	0	0	0	0	0	10	0	290	6	0	0	0	0	0	0	0	6	0	19	0	0	1	12
ENSRNOG00000018202	Spata31	protein_coding	15	0	5000	12	0	3272	28	0	5783	16	0	2511	0	0	4	0	0	4	69	0	5000	0	0	95	0	0	30	15	0	16	6	0	0	0	0	0	0	0	6	0	69	0	0	1	12
ENSRNOG00000018413	Per3	protein_coding	23	0	5000	12	0	3504	149	0	34905	137	0	31401	0	0	40	0	0	40	17	0	5000	0	0	156	0	0	0	23	0	137	6	0	0	0	0	0	0	0	6	0	17	0	0	1	12
ENSRNOG00000022309	Frem1	protein_coding	27	0	5000	12	0	6630	496	0	117980	484	0	111350	0	0	70	0	0	70	17	0	5000	0	0	0	0	0	0	27	0	484	6	0	0	0	0	0	0	0	6	0	17	0	0	1	12
ENSRNOG00000027569	Trappc9	protein_coding	34	0	10000	12	0	4134	1090	0	321066	1077	0	316932	0	0	74	0	0	74	40	0	10000	0	0	373	1	0	277	34	0	1077	6	0	0	0	0	0	0	0	6	0	40	0	1	1	12
ENSRNOG00000031929	Olr1214	protein_coding	177	0	25004	12	0	3455	1659	0	361237	1656	0	357782	0	0	37	2	0	37	80	0	20003	0	0	0	0	0	0	177	0	1656	6	0	0	2	0	0	0	0	6	0	80	0	0	1	12
ENSRNOG00000032432	Doxl2	protein_coding	22	0	5000	12	0	2306	24	0	3787	11	0	1481	0	0	8	0	0	8	17	0	5000	0	0	105	1	0	32	22	0	11	6	0	0	0	0	0	0	0	6	0	17	0	1	1	12
ENSRNOG00000033737	Pkd1l3	protein_coding	29	0	10000	12	0	6651	192	0	64752	180	0	58101	0	0	74	0	0	72	32	0	5000	0	0	0	0	0	0	29	0	180	6	0	0	0	0	0	0	0	6	0	32	0	0	1	12
ENSRNOG00000039059	ENSRNOG00000039059	protein_coding	39	0	5000	12	0	1794	12	0	1848	0	0	54	0	0	14	0	0	14	15	0	5000	0	0	0	0	0	0	39	0	0	6	0	0	0	0	0	0	0	6	0	15	0	0	1	12
ENSRNOG00000046847	Olr753	protein_coding	42	0	5000	12	0	918	12	0	918	0	0	0	0	0	0	0	0	0	149	0	5000	0	0	0	0	0	0	42	0	0	6	0	0	0	0	0	0	0	6	0	149	0	0	1	12
ENSRNOG00000000963	Tmem132c	protein_coding	55	0	5000	10	0	3324	1199	0	315594	1189	0	312270	0	0	18	0	0	18	10	0	5000	0	0	0	0	0	0	55	0	1189	5	0	0	0	0	0	0	0	5	0	10	0	0	1	10
ENSRNOG00000002277	Ncor1	protein_coding	49	0	20000	10	0	8569	469	0	141824	469	0	133255	0	0	110	0	0	112	21	0	10000	2	0	832	0	0	234	49	0	469	5	0	0	0	0	0	0	0	5	0	21	2	0	1	10
ENSRNOG00000004062	C4bpa	protein_coding	17	0	5000	10	0	2309	332	0	35489	319	0	33180	0	0	24	0	0	24	0	0	5000	0	0	247	3	0	256	17	0	319	5	0	0	0	1	0	0	0	5	0	0	0	2	1	10
ENSRNOG00000004146	Coro7	protein_coding	32	0	5000	10	0	2892	105	0	43057	95	0	40165	0	0	44	0	0	44	1	0	5000	0	0	606	0	0	0	32	0	95	5	0	0	0	0	0	0	0	5	0	1	0	0	1	10
ENSRNOG00000004951	Kif16b	protein_coding	25	0	5000	10	0	5405	917	0	277769	903	0	272364	0	0	50	0	0	50	24	0	5000	4	0	1413	0	0	56	25	0	903	5	0	0	0	0	0	0	0	5	0	24	4	0	1	10
ENSRNOG00000006084	Cngb3	protein_coding	12	0	5000	10	0	1758	456	0	159456	446	0	157698	0	0	28	0	0	28	3	0	5000	0	0	0	0	0	0	12	0	446	5	0	0	0	0	0	0	0	5	0	3	0	0	1	10
ENSRNOG00000006378	Mga	protein_coding	13	0	10000	10	0	9144	126	0	60631	118	0	51487	0	0	48	0	0	48	8	0	5000	0	0	0	0	0	0	13	0	118	5	0	0	0	0	0	0	0	5	0	8	0	0	1	10
ENSRNOG00000006478	Gja10	protein_coding	24	0	5000	10	0	1521	10	0	1521	0	0	0	0	0	0	0	0	0	21	0	5000	0	0	0	0	0	0	24	0	0	5	0	0	0	0	0	0	0	5	0	21	0	0	1	10
ENSRNOG00000009343	Evpl	protein_coding	10	0	5000	10	0	6166	0	0	16341	0	0	10175	0	0	42	0	0	42	6	0	5000	0	0	0	0	0	76	10	0	0	5	0	0	0	0	0	0	0	5	0	6	0	0	1	10
ENSRNOG00000011619	Myo9a	protein_coding	2	0	5000	10	0	7881	164	0	161020	154	0	153139	0	0	84	0	0	84	5	0	5000	0	0	0	0	0	0	2	0	154	5	0	0	0	0	0	0	0	5	0	5	0	0	1	10
ENSRNOG00000014155	Spg20	protein_coding	11	0	5000	10	0	1879	77	0	24457	67	0	22578	0	0	16	0	0	16	6	0	5000	0	0	0	0	0	91	11	0	67	5	0	0	0	0	0	0	0	5	0	6	0	0	1	10
ENSRNOG00000014867	Synpo2	protein_coding	23	0	5000	10	0	4092	846	0	154561	836	0	150469	0	0	8	0	0	8	18	0	5000	0	0	184	0	0	119	23	0	836	5	0	0	0	0	0	0	0	5	0	18	0	0	1	10
ENSRNOG00000015082	Nlrp10	protein_coding	20	0	5000	10	0	2541	54	0	7558	42	0	5017	0	0	4	0	0	4	1	0	5000	2	0	445	0	0	86	20	0	42	5	0	0	0	0	0	0	0	5	0	1	2	0	1	10
ENSRNOG00000019885	Magi3	protein_coding	0	0	5000	10	0	5866	397	0	200139	384	0	194273	0	0	40	0	0	40	17	0	5000	3	0	1326	0	0	127	0	0	384	5	0	0	0	0	0	0	0	5	0	17	3	0	1	10
ENSRNOG00000020095	Pcdhb3	protein_coding	2	0	5000	10	0	2555	0	0	2555	0	0	0	0	0	0	0	0	0	13	0	5000	0	0	40	0	0	160	2	0	0	5	0	0	0	0	0	0	0	5	0	13	0	0	1	10
ENSRNOG00000022703	Mrgprb5	protein_coding	18	0	5000	10	0	1062	10	0	1062	0	0	0	0	0	0	0	0	0	14	0	5000	0	0	0	0	0	0	18	0	0	5	0	0	0	0	0	0	0	5	0	14	0	0	1	10
ENSRNOG00000023351	Daam2	protein_coding	10	0	5000	10	0	3252	258	0	42427	248	0	39175	0	0	50	0	0	50	14	0	5000	0	0	0	0	0	0	10	0	248	5	0	0	0	0	0	0	0	5	0	14	0	0	1	10
ENSRNOG00000025406	Iqgap2	protein_coding	8	0	5000	10	0	4728	1457	0	272678	1447	0	267950	0	0	70	0	0	70	19	0	5000	0	0	0	0	0	0	8	0	1447	5	0	0	0	0	0	0	0	5	0	19	0	0	1	10
ENSRNOG00000026787	Disp2	protein_coding	13	0	5000	10	0	6538	40	0	15496	23	0	8958	0	0	14	0	0	14	7	0	5000	7	0	2255	0	0	242	13	0	23	5	0	0	0	0	0	0	0	5	0	7	7	0	1	10
ENSRNOG00000028090	Arhgef18	protein_coding	28	0	5000	10	0	6131	406	0	105000	380	0	98869	0	0	54	0	0	54	12	0	5000	16	0	1800	0	0	776	28	0	380	5	0	0	0	0	0	0	0	5	0	12	16	0	1	10
ENSRNOG00000029308	Lrmp	protein_coding	21	0	5000	10	0	1660	135	0	39792	125	0	38132	0	0	40	0	0	40	32	0	5018	0	0	0	0	0	0	21	0	125	5	0	0	0	0	0	0	0	5	0	32	0	0	1	10
ENSRNOG00000031328	Zfp110	protein_coding	14	0	5000	10	0	2469	46	0	14440	36	0	11971	0	0	12	0	0	12	22	0	5000	0	0	0	0	0	0	14	0	36	5	0	0	0	0	0	0	0	5	0	22	0	0	1	10
ENSRNOG00000032261	Cyp2d4	protein_coding	40	0	5000	10	0	1759	25	0	9024	14	0	7265	0	0	18	0	0	18	0	0	5000	1	0	68	0	0	188	40	0	14	5	0	0	0	0	0	0	0	5	0	0	1	0	1	10
ENSRNOG00000033775	Vom2r11	protein_coding	15	0	5000	10	0	2595	113	0	19790	103	0	17195	0	0	10	0	0	10	45	0	5000	0	0	0	0	0	0	15	0	103	5	0	0	0	0	0	0	0	5	0	45	0	0	1	10
ENSRNOG00000042596	Fam205a	protein_coding	6	0	5000	10	0	3963	17	0	5750	7	0	1787	0	0	8	0	0	8	27	0	5000	0	0	0	0	0	0	6	0	7	5	0	0	0	0	0	0	0	5	0	27	0	0	1	10
ENSRNOG00000048276	Olr172	protein_coding	21	0	5000	10	0	957	10	0	957	0	0	0	0	0	0	0	0	0	25	0	5000	0	0	0	0	0	0	21	0	0	5	0	0	0	0	0	0	0	5	0	25	0	0	1	10
ENSRNOG00000049251	Olr1729	protein_coding	60	0	5000	10	0	945	15	0	1261	5	0	316	0	0	2	0	0	2	63	0	5000	0	0	0	0	0	0	60	0	5	5	0	0	0	0	0	0	0	5	0	63	0	0	1	10
ENSRNOG00000049870	ENSRNOG00000049870	protein_coding	10	0	5000	10	0	348	163	0	12304	153	0	11956	0	0	4	0	0	4	72	0	5000	0	0	0	0	0	0	10	0	153	5	0	0	0	0	0	0	0	5	0	72	0	0	1	10
ENSRNOG00000001066	Itih2	protein_coding	4	0	5000	8	0	2956	180	0	36617	171	0	33661	0	0	48	0	0	48	62	0	5000	0	0	0	1	0	103	4	0	171	4	0	0	0	0	0	0	0	4	0	62	0	1	1	8
ENSRNOG00000001162	Tff2	protein_coding	45	0	5000	8	0	579	33	0	2894	23	0	2315	0	0	6	0	0	6	60	0	5000	2	0	160	0	0	29	45	0	23	4	0	0	0	0	0	0	0	4	0	60	2	0	1	8
ENSRNOG00000001372	Oas1b	protein_coding	30	0	5000	8	0	2372	98	0	11187	78	0	8815	0	0	10	0	0	10	34	0	5000	11	0	1192	1	0	40	30	0	78	4	0	0	0	1	0	0	0	4	0	34	11	0	1	8
ENSRNOG00000001874	Slc7a4	protein_coding	11	0	5000	8	0	2271	0	0	3671	6	0	1400	0	0	8	0	0	8	35	0	5000	0	0	314	0	0	49	11	0	6	4	0	0	0	0	0	0	0	4	0	35	0	0	1	8
ENSRNOG00000002158	Ibsp	protein_coding	101	0	5000	8	0	1934	189	0	12964	168	0	11030	0	0	12	0	0	12	88	0	5000	11	0	897	2	0	77	101	0	168	4	0	0	0	1	0	0	0	4	0	88	11	1	1	8
ENSRNOG00000002783	Serpinc1	protein_coding	19	0	10000	8	0	2587	108	0	27113	101	0	24526	0	0	24	0	0	24	57	0	10000	3	0	71	1	0	81	19	0	101	4	0	0	0	0	0	0	0	4	0	57	3	1	1	8
ENSRNOG00000003785	Usp43	protein_coding	18	0	5000	8	0	3614	244	0	60760	235	0	57146	0	0	30	0	0	30	25	0	5000	1	0	385	0	0	109	18	0	235	4	0	0	0	0	0	0	0	4	0	25	1	0	1	8
ENSRNOG00000003946	Tor1aip1	protein_coding	24	0	5763	8	0	2703	112	0	34020	99	0	31317	0	0	20	0	0	20	19	0	5000	4	0	763	1	0	188	24	0	99	4	0	0	0	0	0	0	0	4	0	19	4	1	1	8
ENSRNOG00000005721	4930547C10Rik	protein_coding	34	0	5000	8	0	1989	8	0	1989	0	0	0	0	0	0	0	0	0	23	0	5000	0	0	0	0	0	0	34	0	0	4	0	0	0	0	0	0	0	4	0	23	0	0	1	8
ENSRNOG00000005758	Btbd11	protein_coding	39	0	5000	8	0	3841	1354	0	271284	1352	0	267443	1	0	88	0	0	92	62	0	15495	0	0	0	0	0	0	39	0	1352	4	0	1	0	0	0	0	0	4	0	62	0	0	1	8
ENSRNOG00000008052	Atp13a2	protein_coding	10	0	5000	8	0	3789	87	0	19346	78	0	15557	0	0	56	0	0	56	42	0	5000	1	0	240	0	0	111	10	0	78	4	0	0	0	0	0	0	0	4	0	42	1	0	1	8
ENSRNOG00000008400	Pml	protein_coding	24	0	5000	8	0	2661	60	0	29095	52	0	26434	0	0	18	0	0	18	13	0	5000	0	0	0	0	0	0	24	0	52	4	0	0	0	0	0	0	0	4	0	13	0	0	1	8
ENSRNOG00000009892	Adamts15	protein_coding	27	0	5000	8	0	6064	61	0	23378	33	0	17314	0	0	14	0	0	14	4	0	5000	19	0	2890	1	0	321	27	0	33	4	0	0	0	0	0	0	0	4	0	4	19	1	1	8
ENSRNOG00000009903	Serpini2	protein_coding	7	0	5000	7	0	1361	75	0	28450	68	0	27089	0	0	14	0	0	14	68	0	5000	0	0	124	0	0	19	7	0	68	4	0	0	0	0	0	0	0	4	0	68	0	0	1	8
ENSRNOG00000010885	Zyg11a	protein_coding	35	0	6135	8	0	2122	238	0	36188	230	0	34066	0	0	27	0	0	28	42	0	10000	0	0	0	0	0	0	35	0	230	4	0	0	0	0	0	0	0	4	0	42	0	0	1	8
ENSRNOG00000010970	Krt24	protein_coding	28	0	5000	8	0	1476	30	0	4892	22	0	3416	0	0	14	0	0	14	53	0	5000	0	0	0	0	0	0	28	0	22	4	0	0	0	0	0	0	0	4	0	53	0	0	1	8
ENSRNOG00000011446	Vill	protein_coding	30	0	5000	8	0	2662	48	0	13728	40	0	11066	0	0	36	0	0	36	17	0	5000	0	0	79	0	0	0	30	0	40	4	0	0	0	0	0	0	0	4	0	17	0	0	1	8
ENSRNOG00000011986	Krt12	protein_coding	33	0	5000	8	0	1371	93	0	6993	85	0	5622	0	0	14	0	0	14	59	0	5000	0	0	0	0	0	0	33	0	85	4	0	0	0	0	0	0	0	4	0	59	0	0	1	8
ENSRNOG00000012535	Gpr115	protein_coding	44	0	5000	8	0	3071	191	0	30096	171	0	27025	0	0	18	0	0	18	21	0	5000	10	0	707	2	0	267	44	0	171	4	0	0	0	0	0	0	0	4	0	21	10	2	1	8
ENSRNOG00000013317	RGD1565222	protein_coding	16	0	5000	8	0	2653	85	0	24970	74	0	22317	0	0	12	0	0	12	3	0	5000	3	0	639	0	0	385	16	0	74	4	0	0	0	0	0	0	0	4	0	3	3	0	1	8
ENSRNOG00000013970	Cdt1	protein_coding	11	0	5000	8	0	2239	22	0	4947	13	0	2708	0	0	18	0	0	18	25	0	5000	1	0	527	0	0	41	11	0	13	4	0	0	0	0	0	0	0	4	0	25	1	0	1	8
ENSRNOG00000014664	RGD1559904	protein_coding	2	0	5000	8	0	6084	87	0	69836	79	0	63752	0	0	46	0	0	46	5	0	5000	0	0	558	0	0	0	2	0	79	4	0	0	0	0	0	0	0	4	0	5	0	0	1	8
ENSRNOG00000015274	Ddx20	protein_coding	9	0	5000	8	0	2752	19	0	7992	11	0	5240	0	0	20	0	0	20	5	0	5000	0	0	277	0	0	0	9	0	11	4	0	0	0	0	0	0	0	4	0	5	0	0	1	8
ENSRNOG00000015354	Aox1	protein_coding	16	0	5000	8	0	4271	247	0	78150	238	0	73879	0	0	70	0	0	70	31	0	5000	1	0	221	0	0	120	16	0	238	4	0	0	0	0	0	0	0	4	0	31	1	0	1	8
ENSRNOG00000015557	Umod	protein_coding	37	0	5000	8	0	2216	147	0	13346	138	0	11130	0	0	18	0	0	18	41	0	5000	1	0	251	0	0	30	37	0	138	4	0	0	0	0	0	0	0	4	0	41	1	0	1	8
ENSRNOG00000016172	RGD1310016	protein_coding	20	0	10000	8	0	4437	360	0	92875	352	0	88438	0	0	54	1	0	54	17	0	5000	0	0	0	0	0	0	20	0	352	4	0	0	1	0	0	0	0	4	0	17	0	0	1	8
ENSRNOG00000016635	D430042O09Rik	protein_coding	5	0	5000	8	0	5549	389	0	136326	379	0	130777	0	0	52	0	0	52	17	0	5000	1	0	472	1	0	1024	5	0	379	4	0	0	0	0	0	0	0	4	0	17	1	1	1	8
ENSRNOG00000017887	Mutyh	protein_coding	9	0	5000	8	0	1683	36	0	11803	27	0	10120	0	0	32	0	0	32	6	0	5000	0	0	63	1	0	54	9	0	27	4	0	0	0	0	0	0	0	4	0	6	0	1	1	8
ENSRNOG00000020006	Wdr90	protein_coding	11	0	5000	8	0	5676	34	0	16276	26	0	10600	0	0	80	0	0	80	11	0	5000	0	0	0	0	0	0	11	0	26	4	0	0	0	0	0	0	0	4	0	11	0	0	1	8
ENSRNOG00000020657	Shc1	protein_coding	15	0	5000	8	0	3435	43	0	11563	34	0	8128	0	0	24	0	0	24	24	0	8064	3	0	1593	0	0	105	15	0	34	4	0	0	0	0	0	0	0	4	0	24	3	0	1	8
ENSRNOG00000021884	Tfdp1	protein_coding	37	0	5000	8	0	675	0	0	707	0	0	32	0	0	5	0	0	5	56	0	5000	0	0	0	0	0	0	37	0	0	4	0	0	0	0	0	0	0	4	0	56	0	0	1	8
ENSRNOG00000022838	Cnksr1	protein_coding	16	0	5000	8	0	2474	20	0	10656	27	0	8182	0	0	40	0	0	40	32	0	5000	0	0	332	0	0	27	16	0	27	4	0	0	0	0	0	0	0	4	0	32	0	0	1	8
ENSRNOG00000024597	Zfp488	protein_coding	32	0	5000	8	0	1017	8	0	1017	0	0	0	0	0	0	0	0	0	34	0	5000	0	0	0	0	0	0	32	0	0	4	0	0	0	0	0	0	0	4	0	34	0	0	1	8
ENSRNOG00000025624	Arhgap20	protein_coding	28	0	5000	8	0	3992	443	0	81155	432	0	77163	0	0	28	0	0	30	12	0	5134	3	0	253	0	0	193	28	0	432	4	0	0	0	0	0	0	0	4	0	12	3	0	1	8
ENSRNOG00000025843	Ccdc102a	protein_coding	15	0	5000	8	0	2299	64	0	15280	54	0	12981	0	0	18	0	0	18	11	0	5000	1	0	393	1	0	256	15	0	54	4	0	0	0	1	0	0	0	4	0	11	1	0	1	8
ENSRNOG00000026108	Tcof1	protein_coding	15	0	5000	8	0	4627	47	0	34164	41	0	29537	0	0	50	0	0	50	4	0	5000	2	0	313	0	0	126	15	0	41	4	0	0	0	0	0	0	0	4	0	4	2	0	1	8
ENSRNOG00000027225	Ly6g6f	protein_coding	57	0	5000	8	0	915	33	0	4869	49	0	3954	0	0	8	0	0	8	58	0	5000	0	0	0	0	0	33	57	0	49	4	0	0	0	0	0	0	0	4	0	58	0	0	1	8
ENSRNOG00000028135	Tas2r139	protein_coding	5	0	5000	8	0	960	8	0	960	0	0	0	0	0	0	0	0	0	24	0	5000	0	0	0	0	0	0	5	0	0	4	0	0	0	0	0	0	0	4	0	24	0	0	1	8
ENSRNOG00000028241	Itfg3	protein_coding	20	0	5000	8	0	2625	44	0	13094	55	0	10469	0	0	22	0	0	22	23	0	5000	4	0	832	1	0	134	20	0	55	4	0	0	0	1	0	0	0	4	0	23	4	0	1	8
ENSRNOG00000028650	RGD1308350	protein_coding	12	0	5000	8	0	4475	32	0	15642	23	0	11167	0	0	66	0	0	66	5	0	5000	1	0	659	0	0	0	12	0	23	4	0	0	0	0	0	0	0	4	0	5	1	0	1	8
ENSRNOG00000028661	Ctcfl	protein_coding	30	0	5000	8	0	1938	153	0	20871	145	0	18933	0	0	18	0	0	18	21	0	5000	0	0	0	0	0	0	30	0	145	4	0	0	0	0	0	0	0	4	0	21	0	0	1	8
ENSRNOG00000029059	ENSRNOG00000029059	protein_coding	24	0	5000	8	0	1338	8	0	1355	0	0	17	0	0	5	0	0	5	20	0	5000	0	0	0	0	0	0	24	0	0	4	0	0	0	0	0	0	0	4	0	20	0	0	1	8
ENSRNOG00000030212	ENSRNOG00000030212	protein_coding	1	0	5000	8	0	1146	182	0	35741	175	0	34595	0	0	20	0	0	20	16	0	5000	0	0	0	0	0	0	1	0	175	4	0	0	0	0	0	0	0	4	0	16	0	0	1	8
ENSRNOG00000030863	Olr239	protein_coding	20	0	5000	8	0	939	8	0	939	0	0	0	0	0	0	0	0	0	10	0	5000	0	0	0	0	0	0	20	0	0	4	0	0	0	0	0	0	0	4	0	10	0	0	1	8
ENSRNOG00000031628	EEF1B2L	protein_coding	21	0	5000	8	0	762	39	0	4023	31	0	3261	0	0	8	0	0	8	0	0	5000	0	0	0	0	0	0	21	0	31	4	0	0	0	0	0	0	0	4	0	0	0	0	1	8
ENSRNOG00000033022	Olr1106	protein_coding	52	0	5000	8	0	930	8	0	930	0	0	0	0	0	0	0	0	0	41	0	5000	0	0	0	0	0	0	52	0	0	4	0	0	0	0	0	0	0	4	0	41	0	0	1	8
ENSRNOG00000034115	Olr441	protein_coding	39	0	5000	8	0	945	8	0	945	0	0	0	0	0	0	0	0	0	31	0	5000	0	0	0	0	0	0	39	0	0	4	0	0	0	0	0	0	0	4	0	31	0	0	1	8
ENSRNOG00000037667	ENSRNOG00000037667	protein_coding	40	0	10000	8	0	1542	110	0	32658	102	0	31116	0	0	18	0	0	18	18	0	10000	0	0	0	0	0	0	40	0	102	4	0	0	0	0	0	0	0	4	0	18	0	0	1	8
ENSRNOG00000043387	Cpe	protein_coding	13	0	5000	9	0	1994	473	0	103155	463	0	101161	1	0	20	1	0	20	12	0	5000	1	0	572	0	0	0	13	0	463	4	0	1	1	0	0	1	0	4	0	12	1	0	1	8
ENSRNOG00000045728	ENSRNOG00000045728	protein_coding	17	0	5000	8	0	4029	160	0	47220	152	0	43191	0	0	6	0	0	6	15	0	5000	0	0	0	0	0	0	17	0	152	4	0	0	0	0	0	0	0	4	0	15	0	0	1	8
ENSRNOG00000045983	Olr307	protein_coding	46	0	5000	8	0	933	8	0	933	0	0	0	0	0	0	0	0	0	41	0	5000	0	0	0	0	0	0	46	0	0	4	0	0	0	0	0	0	0	4	0	41	0	0	1	8
ENSRNOG00000046708	Olr1687	protein_coding	106	0	5000	8	0	966	8	0	966	0	0	0	0	0	0	0	0	0	105	0	5000	0	0	0	0	0	0	106	0	0	4	0	0	0	0	0	0	0	4	0	105	0	0	1	8
ENSRNOG00000046934	Olr1449	protein_coding	33	0	5000	8	0	921	8	0	921	0	0	0	0	0	0	0	0	0	54	0	5000	0	0	0	0	0	0	33	0	0	4	0	0	0	0	0	0	0	4	0	54	0	0	1	8
ENSRNOG00000047331	Olfr397	protein_coding	13	0	5000	8	0	840	8	0	840	0	0	0	0	0	0	0	0	0	17	0	5000	0	0	0	0	0	0	13	0	0	4	0	0	0	0	0	0	0	4	0	17	0	0	1	8
ENSRNOG00000047656	Gaa	protein_coding	12	0	5000	8	0	3365	74	0	17010	63	0	13645	0	0	38	0	0	38	25	0	5000	2	0	333	1	0	170	12	0	63	4	0	0	0	0	0	0	0	4	0	25	2	1	1	8
ENSRNOG00000048828	Olr1749	protein_coding	23	0	5000	8	0	939	7	0	939	0	0	0	0	0	0	0	0	0	10	0	5000	0	0	0	0	0	0	23	0	0	4	0	0	0	0	0	0	0	4	0	10	0	0	1	8
ENSRNOG00000048909	Olr395	protein_coding	25	0	5000	8	0	939	8	0	939	0	0	0	0	0	0	0	0	0	43	0	5000	0	0	0	0	0	0	25	0	0	4	0	0	0	0	0	0	0	4	0	43	0	0	1	8
ENSRNOG00000049919	ENSRNOG00000049919	protein_coding	39	0	5000	8	0	748	20	0	2824	12	0	2076	0	0	8	0	0	8	26	0	5000	0	0	1	0	0	0	39	0	12	4	0	0	0	0	0	0	0	4	0	26	0	0	1	8
ENSRNOG00000050637	Tas2r110	protein_coding	36	0	5000	8	0	1002	8	0	1002	0	0	0	0	0	0	0	0	0	18	0	5000	0	0	0	0	0	0	36	0	0	4	0	0	0	0	0	0	0	4	0	18	0	0	1	8
ENSRNOG00000050639	Nwd1	protein_coding	22	0	5000	8	0	4155	154	0	42136	146	0	37981	0	0	34	0	0	34	6	0	5000	0	0	0	0	0	0	22	0	146	4	0	0	0	0	0	0	0	4	0	6	0	0	1	8
ENSRNOG00000000096	Pdzk1	protein_coding	22	0	5000	6	0	1980	150	0	32212	142	0	30232	0	0	16	0	0	16	7	0	5000	2	0	336	0	0	72	22	0	142	3	0	0	0	0	0	0	0	3	0	7	2	0	1	6
ENSRNOG00000000897	Rxfp2	protein_coding	24	0	5000	6	0	2214	314	0	61243	308	0	59029	0	0	34	0	0	34	59	0	5000	0	0	0	0	0	0	24	0	308	3	0	0	0	0	0	0	0	3	0	59	0	0	1	6
ENSRNOG00000001004	Ncor2	protein_coding	19	0	5000	6	0	8576	508	0	161406	497	0	152830	0	0	92	0	0	92	18	0	5000	5	0	994	0	0	163	19	0	497	3	0	0	0	0	0	0	0	3	0	18	5	0	1	6
ENSRNOG00000001397	Rbm19	protein_coding	21	0	5000	6	0	2541	109	0	27321	103	0	24780	0	0	40	0	0	40	16	0	5000	0	0	0	0	0	0	21	0	103	3	0	0	0	0	0	0	0	3	0	16	0	0	1	6
ENSRNOG00000001869	Rab44	protein_coding	37	0	5000	6	0	2169	47	0	12923	41	0	10754	0	0	14	0	0	14	37	0	5000	0	0	0	0	0	0	37	0	41	3	0	0	0	0	0	0	0	3	0	37	0	0	1	6
ENSRNOG00000002181	Helq	protein_coding	17	0	5000	6	0	3728	175	0	44062	166	0	40334	0	0	34	0	0	34	13	0	5000	3	0	329	0	0	201	17	0	166	3	0	0	0	0	0	0	0	3	0	13	3	0	1	6
ENSRNOG00000002511	Flt4	protein_coding	26	0	10000	6	0	4364	152	0	41435	146	0	37071	0	0	60	0	0	60	31	0	5000	0	0	266	0	0	0	26	0	146	3	0	0	0	0	0	0	0	3	0	31	0	0	1	6
ENSRNOG00000002542	Heatr6	protein_coding	35	0	5000	6	0	3759	88	0	28886	82	0	25127	0	0	38	0	0	38	9	0	5000	0	0	0	0	0	0	35	0	82	3	0	0	0	0	0	0	0	3	0	9	0	0	1	6
ENSRNOG00000002587	BC055324	protein_coding	23	0	5000	6	0	2904	224	0	43953	218	0	41049	0	0	46	0	0	46	11	0	5000	0	0	132	0	0	54	23	0	218	3	0	0	0	0	0	0	0	3	0	11	0	0	1	6
ENSRNOG00000002632	Naca	protein_coding	8	0	5000	6	0	6717	21	0	12416	20	0	5699	0	0	16	0	0	16	12	0	5000	0	0	124	0	0	101	8	0	20	3	0	0	0	0	0	0	0	3	0	12	0	0	1	6
ENSRNOG00000002797	Gpr156	protein_coding	22	0	5000	6	0	2379	254	0	64924	248	0	62545	0	0	16	0	0	16	10	0	5000	0	0	0	0	0	0	22	0	248	3	0	0	0	0	0	0	0	3	0	10	0	0	1	6
ENSRNOG00000002813	Dars2	protein_coding	3	0	5000	6	0	2282	67	0	27763	61	0	25481	0	0	32	0	0	32	5	0	5000	0	0	216	0	0	107	3	0	61	3	0	0	0	0	0	0	0	3	0	5	0	0	1	6
ENSRNOG00000002877	Huwe1	protein_coding	4	0	10000	6	0	13956	93	0	102170	87	0	88214	0	0	203	0	0	201	5	0	5000	0	0	1164	0	0	0	4	0	87	3	0	0	0	0	0	0	0	3	0	5	0	0	1	6
ENSRNOG00000003583	Smyd2	protein_coding	15	0	5000	6	0	1575	106	0	40651	99	0	39076	0	0	22	0	0	22	12	0	5000	1	0	239	0	0	34	15	0	99	3	0	0	0	0	0	0	0	3	0	12	1	0	1	6
ENSRNOG00000003865	Tmigd1	protein_coding	20	0	5000	6	0	1359	54	0	12045	45	0	10686	0	0	10	0	0	10	27	0	5000	3	0	550	0	0	23	20	0	45	3	0	0	0	0	0	0	0	3	0	27	3	0	1	6
ENSRNOG00000004009	Xpnpep2	protein_coding	8	0	5000	6	0	3145	76	0	28513	68	0	25368	0	0	40	0	0	40	15	0	5000	2	0	822	0	0	298	8	0	68	3	0	0	0	0	0	0	0	3	0	15	2	0	1	6
ENSRNOG00000004125	C4bpb	protein_coding	0	0	5000	6	0	1112	52	0	10718	48	0	9606	0	0	10	0	0	10	17	0	5000	0	0	49	3	0	286	0	0	48	3	0	0	0	1	0	0	0	3	0	17	0	2	1	6
ENSRNOG00000004489	Cd97	protein_coding	5	0	5000	6	0	3013	64	0	19724	73	0	16711	0	0	38	0	0	38	14	0	5000	2	0	509	1	0	26	5	0	73	3	0	0	0	0	0	0	0	3	0	14	2	1	1	6
ENSRNOG00000004498	Scin	protein_coding	5	0	5000	6	0	2148	277	0	77264	271	0	75116	0	0	30	0	0	30	25	0	5000	0	0	0	0	0	0	5	0	271	3	0	0	0	0	0	0	0	3	0	25	0	0	1	6
ENSRNOG00000004621	Rtn4	protein_coding	8	0	5000	6	0	4699	83	0	47493	83	0	42794	0	0	16	0	0	18	18	0	10000	0	0	921	0	0	252	8	0	83	3	0	0	0	0	0	0	0	3	0	18	0	0	1	6
ENSRNOG00000004743	Cdcp1	protein_coding	23	0	5000	6	0	5232	167	0	36633	146	0	31401	0	0	16	0	0	16	17	0	5000	15	0	2609	0	0	121	23	0	146	3	0	0	0	0	0	0	0	3	0	17	15	0	1	6
ENSRNOG00000004794	RTN1	protein_coding	22	0	5000	6	0	3215	785	0	219337	777	0	216122	0	0	40	0	0	42	33	0	10000	2	0	756	1	0	112	22	0	777	3	0	0	0	0	0	0	0	3	0	33	2	1	1	6
ENSRNOG00000004956	Phf15	protein_coding	8	0	5000	6	0	2712	91	0	41364	85	0	38652	0	0	22	0	0	22	4	0	5000	0	0	131	0	0	91	8	0	85	3	0	0	0	0	0	0	0	3	0	4	0	0	1	6
ENSRNOG00000005107	Recql5	protein_coding	16	0	5000	6	0	3905	78	0	39181	68	0	35276	0	0	36	0	0	36	14	0	5000	2	0	435	2	0	548	16	0	68	3	0	0	0	0	0	0	0	3	0	14	2	2	1	6
ENSRNOG00000006060	Matn2	protein_coding	24	0	5000	6	0	2865	377	0	202514	371	0	199649	0	0	34	0	0	34	4	0	5000	0	0	0	0	0	0	24	0	371	3	0	0	0	0	0	0	0	3	0	4	0	0	1	6
ENSRNOG00000006227	Ifih1	protein_coding	13	0	5000	6	0	3897	241	0	46284	230	0	42387	0	0	30	0	0	30	26	0	5000	3	0	592	2	0	221	13	0	230	3	0	0	0	0	0	0	0	3	0	26	3	2	1	6
ENSRNOG00000006231	Ptpro	protein_coding	43	0	5000	6	0	4864	494	0	210413	481	0	205549	0	0	52	0	0	52	19	0	5000	6	0	1151	1	0	62	43	0	481	3	0	0	0	1	0	0	0	3	0	19	6	0	1	6
ENSRNOG00000007185	Lmod1	protein_coding	21	0	5000	6	0	1752	83	0	39581	77	0	37829	0	0	4	0	0	4	15	0	5000	0	0	0	0	0	0	21	0	77	3	0	0	0	0	0	0	0	3	0	15	0	0	1	6
ENSRNOG00000007241	Fnbp4	protein_coding	27	0	5000	6	0	4087	104	0	40112	96	0	36025	0	0	33	0	0	33	10	0	5000	2	0	865	0	0	0	27	0	96	3	0	0	0	0	0	0	0	3	0	10	2	0	1	6
ENSRNOG00000007876	Wdr72	protein_coding	10	0	5000	6	0	3415	395	0	157250	389	0	153835	0	0	40	0	0	40	2	0	5000	0	0	262	0	0	0	10	0	389	3	0	0	0	0	0	0	0	3	0	2	0	0	1	6
ENSRNOG00000008365	Hoxb2	protein_coding	17	0	5000	6	0	1068	7	0	1809	1	0	741	0	0	2	0	0	2	10	0	5000	0	0	0	0	0	0	17	0	1	3	0	0	0	0	0	0	0	3	0	10	0	0	1	6
ENSRNOG00000008741	Camsap2	protein_coding	16	0	5000	6	0	7216	243	0	79026	234	0	71810	0	0	34	0	0	34	7	0	5000	3	0	2631	0	0	172	16	0	234	3	0	0	0	0	0	0	0	3	0	7	3	0	1	6
ENSRNOG00000008865	Stac	protein_coding	34	0	5000	6	0	1212	676	0	117895	670	0	116683	0	0	20	0	0	20	3	0	5000	0	0	0	0	0	0	34	0	670	3	0	0	0	0	0	0	0	3	0	3	0	0	1	6
ENSRNOG00000009121	ENSRNOG00000009121	protein_coding	5	0	5000	6	0	2191	47	0	21259	40	0	19068	0	0	20	0	0	20	12	0	5000	1	0	679	0	0	0	5	0	40	3	0	0	0	0	0	0	0	3	0	12	1	0	1	6
ENSRNOG00000010037	Epb4.1	protein_coding	10	0	5000	6	0	3283	432	0	131837	425	0	128554	0	0	40	0	0	40	56	0	10000	1	0	605	0	0	179	10	0	425	3	0	0	0	0	0	0	0	3	0	56	1	0	1	6
ENSRNOG00000010052	Olr555	protein_coding	29	0	5000	6	0	981	6	0	981	0	0	0	0	0	0	0	0	0	29	0	5000	0	0	0	0	0	0	29	0	0	3	0	0	0	0	0	0	0	3	0	29	0	0	1	6
ENSRNOG00000010216	Vwa8	protein_coding	38	0	15000	6	0	6605	972	0	284391	962	0	277786	0	0	90	0	0	88	24	0	10000	4	0	1080	0	0	0	38	0	962	3	0	0	0	0	0	0	0	3	0	24	4	0	1	6
ENSRNOG00000010234	Nsmaf	protein_coding	12	0	5000	6	0	2757	241	0	45926	235	0	43169	0	0	59	0	0	59	22	0	5000	0	0	15	0	0	0	12	0	235	3	0	0	0	0	0	0	0	3	0	22	0	0	1	6
ENSRNOG00000010244	Sarm1	protein_coding	13	0	5000	6	0	4039	96	0	23708	84	0	19669	0	0	16	0	0	16	9	0	5000	6	0	1737	0	0	127	13	0	84	3	0	0	0	0	0	0	0	3	0	9	6	0	1	6
ENSRNOG00000010891	Lrrcc1	protein_coding	1	0	5000	6	0	3192	68	0	28877	61	0	25685	2	0	37	0	0	37	29	0	5000	0	0	59	1	0	55	1	0	61	3	0	2	0	0	0	0	0	3	0	29	0	1	1	6
ENSRNOG00000010980	Proser1	protein_coding	5	0	5000	6	0	4431	122	0	19636	115	0	15205	0	0	24	0	0	24	2	0	5000	1	0	1102	0	0	590	5	0	115	3	0	0	0	0	0	0	0	3	0	2	1	0	1	6
ENSRNOG00000011409	Hebp2	protein_coding	63	0	5000	6	0	1257	74	0	5503	54	0	4246	0	0	6	0	0	6	6	0	5000	6	0	340	8	0	305	63	0	54	3	0	0	0	1	0	0	0	3	0	6	6	7	1	6
ENSRNOG00000011584	Gpatch1	protein_coding	22	0	5000	6	0	3073	173	0	48927	165	0	45854	0	0	38	0	0	38	22	0	5000	0	0	251	2	0	29	22	0	165	3	0	0	0	0	0	0	0	3	0	22	0	2	1	6
ENSRNOG00000011886	Myo1e	protein_coding	1	0	5000	6	0	3647	153	0	81891	147	0	78244	0	0	54	0	0	54	13	0	5000	0	0	647	0	0	0	1	0	147	3	0	0	0	0	0	0	0	3	0	13	0	0	1	6
ENSRNOG00000011967	Nphp4	protein_coding	42	0	5000	6	0	5037	236	0	85470	230	0	80433	0	0	58	0	0	58	10	0	5000	0	0	410	0	0	340	42	0	230	3	0	0	0	0	0	0	0	3	0	10	0	0	1	6
ENSRNOG00000012088	ENSRNOG00000012088	protein_coding	18	0	5000	6	0	1899	50	0	15624	44	0	13725	0	0	14	0	0	14	18	0	5000	0	0	0	0	0	0	18	0	44	3	0	0	0	0	0	0	0	3	0	18	0	0	1	6
ENSRNOG00000012286	Il20ra	protein_coding	26	0	5000	6	0	2065	188	0	42588	182	0	40523	0	0	12	0	0	12	1	0	5000	0	0	383	0	0	50	26	0	182	3	0	0	0	0	0	0	0	3	0	1	0	0	1	6
ENSRNOG00000012806	Rbbp6	protein_coding	18	0	5000	6	0	5435	91	0	31014	91	0	25579	0	0	36	0	0	36	16	0	5000	0	0	0	0	0	0	18	0	91	3	0	0	0	0	0	0	0	3	0	16	0	0	1	6
ENSRNOG00000012989	Serinc2	protein_coding	26	0	5000	6	0	1807	213	0	22172	205	0	20365	0	0	18	0	0	18	33	0	5000	2	0	409	0	0	45	26	0	205	3	0	0	0	0	0	0	0	3	0	33	2	0	1	6
ENSRNOG00000013293	Mccc1	protein_coding	9	0	5000	6	0	2383	116	0	131375	114	0	128992	0	0	36	0	0	36	17	0	5000	1	0	217	1	0	18	9	0	114	3	0	0	0	0	0	0	0	3	0	17	1	1	1	6
ENSRNOG00000013829	Chrna3	protein_coding	10	0	5000	6	0	1932	107	0	13276	100	0	11344	0	0	10	0	0	10	33	0	5000	0	0	279	1	0	153	10	0	100	3	0	0	0	0	0	0	0	3	0	33	0	1	1	6
ENSRNOG00000014119	Farsb	protein_coding	8	0	5000	6	0	2156	185	0	59178	173	0	57022	0	0	32	0	0	32	31	0	5000	6	0	377	0	0	9	8	0	173	3	0	0	0	0	0	0	0	3	0	31	6	0	1	6
ENSRNOG00000014124	Nod2	protein_coding	0	0	5000	6	0	3367	76	0	34284	68	0	30917	0	0	16	0	0	16	14	0	5000	2	0	563	0	0	8	0	0	68	3	0	0	0	0	0	0	0	3	0	14	2	0	1	6
ENSRNOG00000014331	Zfp810	protein_coding	18	0	5000	6	0	1383	41	0	7284	35	0	5901	0	0	6	0	0	6	42	0	5000	0	0	0	0	0	0	18	0	35	3	0	0	0	0	0	0	0	3	0	42	0	0	1	6
ENSRNOG00000014646	Hgsnat	protein_coding	2	0	5000	6	0	3769	133	0	33227	123	0	29458	0	0	42	1	0	42	21	0	5000	4	0	1792	0	0	0	2	0	123	3	0	0	1	0	0	0	0	3	0	21	4	0	1	6
ENSRNOG00000014660	Usp53	protein_coding	25	0	5000	6	0	6108	344	0	61585	325	0	55477	0	0	28	0	0	28	24	0	5000	9	0	2248	4	0	1742	25	0	325	3	0	0	0	0	0	0	0	3	0	24	9	4	1	6
ENSRNOG00000015024	Mcoln3	protein_coding	9	0	5000	6	0	1807	340	0	75701	333	0	73894	0	0	30	0	0	30	28	0	5000	0	0	0	1	0	151	9	0	333	3	0	0	0	0	0	0	0	3	0	28	0	1	1	6
ENSRNOG00000015117	Lrrc39	protein_coding	30	0	5000	6	0	2875	110	0	19825	106	0	16950	0	0	16	0	0	16	34	0	5000	15	0	1639	1	0	231	30	0	106	3	0	0	0	0	0	0	0	3	0	34	15	1	1	6
ENSRNOG00000015448	Fam69c	protein_coding	18	0	5000	6	0	1230	86	0	20978	80	0	19748	0	0	6	0	0	6	27	0	5000	0	0	0	0	0	0	18	0	80	3	0	0	0	0	0	0	0	3	0	27	0	0	1	6
ENSRNOG00000016097	Ccbl1	protein_coding	27	0	5000	6	0	1751	89	0	14143	80	0	12392	0	0	24	0	0	24	1	0	5000	3	0	377	0	0	0	27	0	80	3	0	0	0	0	0	0	0	3	0	1	3	0	1	6
ENSRNOG00000016173	Cyp1a2	protein_coding	39	0	9363	6	0	1865	29	0	6939	23	0	5074	0	0	14	0	0	14	11	0	5006	0	0	268	0	0	55	39	0	23	3	0	0	0	0	0	0	0	3	0	11	0	0	1	6
ENSRNOG00000016209	ENSRNOG00000016209	protein_coding	22	0	5000	6	0	483	0	0	503	0	0	20	0	0	4	0	0	4	19	0	5000	0	0	0	0	0	0	22	0	0	3	0	0	0	0	0	0	0	3	0	19	0	0	1	6
ENSRNOG00000016423	Tacc1	protein_coding	6	0	5000	6	0	7632	206	0	50964	173	0	43332	0	0	24	0	0	24	15	0	5000	27	0	5070	0	0	243	6	0	173	3	0	0	0	0	0	0	0	3	0	15	27	0	1	6
ENSRNOG00000017191	Trim5	protein_coding	21	0	5000	6	0	2423	44	0	16956	37	0	14533	0	0	14	0	0	14	11	0	5000	0	0	780	1	0	107	21	0	37	3	0	0	0	0	0	0	0	3	0	11	0	1	1	6
ENSRNOG00000017864	ENSRNOG00000017864	protein_coding	10	0	5000	6	0	2448	78	0	21957	72	0	19509	0	0	28	0	0	28	22	0	5000	0	0	0	0	0	0	10	0	72	3	0	0	0	0	0	0	0	3	0	22	0	0	1	6
ENSRNOG00000018019	Hspa12a	protein_coding	22	0	5000	6	0	6331	170	0	69408	138	0	63077	0	0	22	0	0	22	19	0	5000	25	0	3597	1	0	706	22	0	138	3	0	0	0	0	0	0	0	3	0	19	25	1	1	6
ENSRNOG00000018414	Csf1r	protein_coding	21	0	5000	6	0	3566	103	0	26398	93	0	22832	0	0	40	0	0	40	3	0	5000	4	0	629	0	0	0	21	0	93	3	0	0	0	0	0	0	0	3	0	3	4	0	1	6
ENSRNOG00000018615	Cenph	protein_coding	29	0	5000	6	0	731	159	0	12875	154	0	12144	0	0	18	0	0	18	82	0	7946	0	0	0	0	0	0	29	0	154	3	0	0	0	0	0	0	0	3	0	82	0	0	1	6
ENSRNOG00000019614	Ptpn22	protein_coding	21	0	5000	6	0	2747	188	0	48355	181	0	45608	0	0	40	0	0	40	15	0	5000	1	0	220	0	0	112	21	0	181	3	0	0	0	0	0	0	0	3	0	15	1	0	1	6
ENSRNOG00000019630	Hacl1	protein_coding	15	0	5000	6	0	2002	163	0	36045	157	0	34043	0	0	32	0	0	32	16	0	5000	0	0	158	0	0	98	15	0	157	3	0	0	0	0	0	0	0	3	0	16	0	0	1	6
ENSRNOG00000019869	Lrfn1	protein_coding	32	0	9637	6	0	2460	21	0	8271	15	0	5811	0	0	4	0	0	2	9	0	5000	0	0	13	0	0	34	32	0	15	3	0	0	0	0	0	0	0	3	0	9	0	0	1	6
ENSRNOG00000020347	Nup98	protein_coding	23	0	10000	6	0	6618	274	0	94699	265	0	88081	0	0	66	0	0	66	11	0	5000	3	0	964	0	0	180	23	0	265	3	0	0	0	0	0	0	0	3	0	11	3	0	1	6
ENSRNOG00000020421	Fndc7	protein_coding	22	0	5000	6	0	3577	169	0	35282	161	0	31705	0	0	24	0	0	24	16	0	5000	0	0	1059	2	0	304	22	0	161	3	0	0	0	0	0	0	0	3	0	16	0	2	1	6
ENSRNOG00000020678	Ifi35	protein_coding	14	0	5000	6	0	1071	75	0	8251	66	0	7180	0	0	12	0	0	12	38	0	5000	0	0	67	3	0	143	14	0	66	3	0	0	0	1	0	0	0	3	0	38	0	2	1	6
ENSRNOG00000020713	Osbpl5	protein_coding	22	0	5000	6	0	3975	153	0	54039	145	0	50064	0	0	42	0	0	42	14	0	5000	1	0	1037	1	0	241	22	0	145	3	0	0	0	1	0	0	0	3	0	14	1	0	1	6
ENSRNOG00000020906	Pola2	protein_coding	5	0	5000	6	0	2266	88	0	24042	81	0	21776	0	0	34	0	0	34	16	0	5000	1	0	332	0	0	131	5	0	81	3	0	0	0	0	0	0	0	3	0	16	1	0	1	6
ENSRNOG00000021269	Chgb	protein_coding	19	0	5000	6	0	2352	33	0	13154	26	0	10802	0	0	8	0	0	8	20	0	5000	1	0	242	0	0	82	19	0	26	3	0	0	0	0	0	0	0	3	0	20	1	0	1	6
ENSRNOG00000021536	Plxdc1	protein_coding	29	0	5000	6	0	2874	220	0	69131	207	0	66257	0	0	26	0	0	26	14	0	5000	6	0	1245	1	0	126	29	0	207	3	0	0	0	0	0	0	0	3	0	14	6	1	1	6
ENSRNOG00000022524	RGD1559841	protein_coding	27	0	10000	6	0	2882	193	0	120710	187	0	117828	0	0	32	0	0	32	3	0	5000	0	0	0	0	0	0	27	0	187	3	0	0	0	0	0	0	0	3	0	3	0	0	1	6
ENSRNOG00000022576	Nudt12	protein_coding	35	0	5000	6	0	3882	68	0	12769	40	0	8887	0	0	12	0	0	12	13	0	5000	21	0	2386	1	0	107	35	0	40	3	0	0	0	0	0	0	0	3	0	13	21	1	1	6
ENSRNOG00000022844	Pdzrn4	protein_coding	18	0	5000	6	0	3368	866	0	148326	858	0	144958	0	0	14	0	0	14	31	0	5000	2	0	798	0	0	242	18	0	858	3	0	0	0	0	0	0	0	3	0	31	2	0	1	6
ENSRNOG00000022884	Cd84	protein_coding	25	0	5000	6	0	630	24	0	3779	18	0	3149	0	0	10	0	0	10	18	0	5000	0	0	0	0	0	0	25	0	18	3	0	0	0	0	0	0	0	3	0	18	0	0	1	6
ENSRNOG00000023260	ENSRNOG00000023260	protein_coding	1	0	5000	6	0	990	0	0	1010	0	0	20	0	0	3	0	0	3	2	0	5000	0	0	0	0	0	0	1	0	0	3	0	0	0	0	0	0	0	3	0	2	0	0	1	6
ENSRNOG00000023423	Aim1l	protein_coding	7	0	5000	6	0	4530	74	0	19750	68	0	15220	0	0	38	0	0	38	4	0	5000	0	0	0	0	0	0	7	0	68	3	0	0	0	0	0	0	0	3	0	4	0	0	1	6
ENSRNOG00000023532	Ankfn1-ps1	protein_coding	10	0	5000	6	0	1212	72	0	27307	66	0	26095	0	0	6	0	0	6	11	0	5000	0	0	0	0	0	0	10	0	66	3	0	0	0	0	0	0	0	3	0	11	0	0	1	6
ENSRNOG00000024145	Trim65	protein_coding	5	0	5000	6	0	2642	6	0	6096	7	0	3454	0	0	10	0	0	10	13	0	5000	1	0	990	0	0	95	5	0	7	3	0	0	0	0	0	0	0	3	0	13	1	0	1	6
ENSRNOG00000024904	Pla2g4e	protein_coding	18	0	5000	6	0	2409	114	0	30547	108	0	28138	0	0	36	0	0	36	28	0	5000	0	0	0	0	0	0	18	0	108	3	0	0	0	0	0	0	0	3	0	28	0	0	1	6
ENSRNOG00000025097	ENSRNOG00000025097	protein_coding	7	0	5000	6	0	489	6	0	534	0	0	45	0	0	6	0	0	6	35	0	5000	0	0	0	0	0	0	7	0	0	3	0	0	0	0	0	0	0	3	0	35	0	0	1	6
ENSRNOG00000026023	Taf4b	protein_coding	22	0	5000	6	0	2406	234	0	72335	228	0	69929	0	0	28	0	0	28	17	0	5000	0	0	0	0	0	0	22	0	228	3	0	0	0	0	0	0	0	3	0	17	0	0	1	6
ENSRNOG00000026037	Plb1	protein_coding	27	0	5000	6	0	4552	312	0	128714	306	0	124162	0	0	126	0	0	126	13	0	5000	0	0	1018	0	0	0	27	0	306	3	0	0	0	0	0	0	0	3	0	13	0	0	1	6
ENSRNOG00000026117	ENSRNOG00000026117	protein_coding	23	0	5006	7	0	1244	0	0	1361	0	0	117	0	0	13	1	0	15	18	0	5000	0	0	0	0	0	0	23	0	0	3	0	0	1	0	0	1	0	3	0	18	0	0	1	6
ENSRNOG00000026572	Zfp473	protein_coding	11	0	5000	6	0	1920	21	0	8739	15	0	6819	0	0	12	0	0	12	9	0	5000	0	0	0	0	0	0	11	0	15	3	0	0	0	0	0	0	0	3	0	9	0	0	1	6
ENSRNOG00000027157	Ly6g6e	protein_coding	24	0	5000	6	0	959	0	0	1737	9	0	778	0	0	4	0	0	4	22	0	5000	10	0	495	0	0	62	24	0	9	3	0	0	0	0	0	0	0	3	0	22	10	0	1	6
ENSRNOG00000027410	Ccdc125	protein_coding	23	0	5000	6	0	2069	169	0	17782	161	0	15713	0	0	20	0	0	20	45	0	5000	2	0	542	0	0	0	23	0	161	3	0	0	0	0	0	0	0	3	0	45	2	0	1	6
ENSRNOG00000027463	Adamts3	protein_coding	27	0	5000	6	0	4204	1388	0	204312	1369	0	200108	0	0	40	0	0	40	22	0	5000	13	0	1021	0	0	450	27	0	1369	3	0	0	0	0	0	0	0	3	0	22	13	0	1	6
ENSRNOG00000027469	Pcdhb4	protein_coding	52	0	5000	6	0	2540	6	0	2540	0	0	0	0	0	0	0	0	0	4	0	5000	0	0	19	0	0	181	52	0	0	3	0	0	0	0	0	0	0	3	0	4	0	0	1	6
ENSRNOG00000027596	Mbd5	protein_coding	16	0	5000	6	0	5202	146	0	62879	140	0	57677	0	0	18	0	0	18	5	0	5000	0	0	0	0	0	0	16	0	140	3	0	0	0	0	0	0	0	3	0	5	0	0	1	6
ENSRNOG00000027623	D5Ertd579e	protein_coding	11	0	5000	6	0	6715	101	0	64818	93	0	58103	0	0	16	0	0	16	13	0	5000	2	0	2152	0	0	363	11	0	93	3	0	0	0	0	0	0	0	3	0	13	2	0	1	6
ENSRNOG00000027730	RGD1566243	protein_coding	46	0	10000	6	0	1921	93	0	34038	87	0	32117	0	0	8	0	0	8	66	0	10000	0	0	0	0	0	78	46	0	87	3	0	0	0	0	0	0	0	3	0	66	0	0	1	6
ENSRNOG00000027942	Eps8l1	protein_coding	7	0	5000	6	0	3828	23	0	14145	13	0	10317	0	0	36	0	0	36	9	0	5000	4	0	1533	0	0	141	7	0	13	3	0	0	0	0	0	0	0	3	0	9	4	0	1	6
ENSRNOG00000027971	Lrrc31	protein_coding	33	0	5000	6	0	1479	77	0	19789	71	0	18310	0	0	14	0	0	14	44	0	5000	0	0	0	0	0	0	33	0	71	3	0	0	0	0	0	0	0	3	0	44	0	0	1	6
ENSRNOG00000028016	Ncf2	protein_coding	5	0	5000	6	0	1584	106	0	30424	100	0	28840	0	0	28	0	0	28	43	0	5000	0	0	0	0	0	0	5	0	100	3	0	0	0	0	0	0	0	3	0	43	0	0	1	6
ENSRNOG00000028113	Whamm	protein_coding	14	0	5000	6	0	2849	85	0	28371	79	0	25522	0	0	18	0	0	18	21	0	5000	0	0	412	0	0	43	14	0	79	3	0	0	0	0	0	0	0	3	0	21	0	0	1	6
ENSRNOG00000028319	Cryz	protein_coding	27	0	5000	6	0	1901	123	0	27456	113	0	25555	0	0	16	0	0	16	14	0	5000	4	0	838	0	0	73	27	0	113	3	0	0	0	0	0	0	0	3	0	14	4	0	1	6
ENSRNOG00000029023	Olr851	protein_coding	19	0	5000	6	0	960	6	0	960	0	0	0	0	0	0	0	0	0	22	0	5000	0	0	0	0	0	0	19	0	0	3	0	0	0	0	0	0	0	3	0	22	0	0	1	6
ENSRNOG00000029245	Gpr179	protein_coding	12	0	10000	6	0	6945	24	0	15721	18	0	8776	0	0	28	0	0	28	5	0	5000	0	0	0	0	0	0	12	0	18	3	0	0	0	0	0	0	0	3	0	5	0	0	1	6
ENSRNOG00000029945	Cuzd1	protein_coding	55	0	5000	6	0	2262	51	0	13128	42	0	10866	0	0	16	0	0	16	5	0	5000	3	0	185	0	0	253	55	0	42	3	0	0	0	0	0	0	0	3	0	5	3	0	1	6
ENSRNOG00000030586	ENSRNOG00000030586	protein_coding	21	0	5000	6	0	594	7	0	681	1	0	87	0	0	4	0	0	4	45	0	5000	0	0	0	0	0	0	21	0	1	3	0	0	0	0	0	0	0	3	0	45	0	0	1	6
ENSRNOG00000030825	Olr533	protein_coding	38	0	5000	6	0	936	6	0	936	0	0	0	0	0	0	0	0	0	47	0	5000	0	0	0	0	0	0	38	0	0	3	0	0	0	0	0	0	0	3	0	47	0	0	1	6
ENSRNOG00000032946	Pdzd7	protein_coding	5	0	5000	6	0	3907	34	0	18541	26	0	14634	0	0	30	0	0	30	11	0	5000	2	0	680	0	0	131	5	0	26	3	0	0	0	0	0	0	0	3	0	11	2	0	1	6
ENSRNOG00000033702	ENSRNOG00000033702	protein_coding	21	0	5000	6	0	945	7	0	972	1	0	27	0	0	4	0	0	4	41	0	5000	0	0	0	0	0	0	21	0	1	3	0	0	0	0	0	0	0	3	0	41	0	0	1	6
ENSRNOG00000033755	Vom1r35	protein_coding	16	0	5000	6	0	915	6	0	915	0	0	0	0	0	0	0	0	0	19	0	5000	0	0	0	0	0	0	16	0	0	3	0	0	0	0	0	0	0	3	0	19	0	0	1	6
ENSRNOG00000033940	Eltd1	protein_coding	17	0	5000	6	0	2224	489	0	110583	483	0	108359	0	0	26	0	0	26	17	0	5000	0	0	0	0	0	235	17	0	483	3	0	0	0	0	0	0	0	3	0	17	0	0	1	6
ENSRNOG00000037437	Golga3	protein_coding	10	0	5000	6	0	5719	63	0	46254	55	0	40535	0	0	46	0	0	46	8	0	5000	1	0	853	1	0	522	10	0	55	3	0	0	0	0	0	0	0	3	0	8	1	1	1	6
ENSRNOG00000037917	ENSRNOG00000037917	protein_coding	4	0	5000	6	0	1302	9	0	2146	3	0	844	0	0	15	0	0	15	16	0	5000	0	0	0	0	0	0	4	0	3	3	0	0	0	0	0	0	0	3	0	16	0	0	1	6
ENSRNOG00000038512	Uts2d	protein_coding	59	0	5000	6	0	747	102	0	14759	90	0	14012	0	0	8	0	0	8	54	0	5000	6	0	328	0	0	62	59	0	90	3	0	0	0	0	0	0	0	3	0	54	6	0	1	6
ENSRNOG00000038574	Rassf9	protein_coding	35	0	5000	6	0	1263	6	0	1263	0	0	0	0	0	0	0	0	0	39	0	5000	0	0	0	0	0	0	35	0	0	3	0	0	0	0	0	0	0	3	0	39	0	0	1	6
ENSRNOG00000038956	ENSRNOG00000038956	protein_coding	8	0	5000	6	0	1176	6	0	1217	0	0	41	0	0	12	0	0	12	5	0	5000	0	0	0	0	0	0	8	0	0	3	0	0	0	0	0	0	0	3	0	5	0	0	1	6
ENSRNOG00000039471	Pcdhb17	protein_coding	20	0	5000	6	0	2400	0	0	2400	0	0	0	0	0	0	0	0	0	57	0	5000	0	0	0	0	0	0	20	0	0	3	0	0	0	0	0	0	0	3	0	57	0	0	1	6
ENSRNOG00000039596	Prob1	protein_coding	7	0	5000	6	0	3030	0	0	3054	0	0	24	0	0	2	0	0	2	7	0	5000	0	0	0	0	0	0	7	0	0	3	0	0	0	0	0	0	0	3	0	7	0	0	1	6
ENSRNOG00000042228	ENSRNOG00000042228	protein_coding	0	0	5000	6	0	4136	381	0	161888	375	0	157752	0	0	82	0	0	86	6	0	5000	0	0	123	0	0	0	0	0	375	3	0	0	0	0	0	0	0	3	0	6	0	0	1	6
ENSRNOG00000042701	ENSRNOG00000042701	protein_coding	41	0	5000	6	0	952	7	0	952	0	0	0	0	0	0	0	0	0	15	0	5000	1	0	364	0	0	54	41	0	0	3	0	0	0	0	0	0	0	3	0	15	1	0	1	6
ENSRNOG00000042772	ENSRNOG00000042772	protein_coding	27	0	5000	6	0	1296	0	0	5999	0	0	4703	0	0	8	0	0	8	25	0	5000	0	0	0	0	0	0	27	0	0	3	0	0	0	0	0	0	0	3	0	25	0	0	1	6
ENSRNOG00000043250	Spink10	protein_coding	23	0	5000	7	0	483	0	0	11010	0	0	10527	0	0	12	0	0	12	27	0	5000	0	0	0	0	0	0	23	0	0	3	0	0	0	0	0	0	1	3	0	27	0	0	1	6
ENSRNOG00000043393	ENSRNOG00000043393	protein_coding	24	0	5000	6	0	624	0	0	674	0	0	50	0	0	6	0	0	6	25	0	5000	0	0	0	0	0	0	24	0	0	3	0	0	0	0	0	0	0	3	0	25	0	0	1	6
ENSRNOG00000045658	ENSRNOG00000045658	protein_coding	71	0	5000	6	0	531	15	0	757	9	0	226	0	0	2	0	0	2	15	0	5000	0	0	0	0	0	0	71	0	9	3	0	0	0	0	0	0	0	3	0	15	0	0	1	6
ENSRNOG00000045661	ENSRNOG00000045661	protein_coding	9	0	5000	6	0	897	6	0	897	0	0	0	0	0	0	0	0	0	11	0	5000	0	0	0	0	0	0	9	0	0	3	0	0	0	0	0	0	0	3	0	11	0	0	1	6
ENSRNOG00000045863	Naa16	protein_coding	26	0	5000	6	0	2595	294	0	57773	288	0	55178	0	0	38	0	0	38	26	0	5000	0	0	0	0	0	0	26	0	288	3	0	0	0	0	0	0	0	3	0	26	0	0	1	6
ENSRNOG00000045950	Tmc6	protein_coding	2	0	5000	6	0	2367	28	0	14111	22	0	11744	0	0	42	0	0	42	1	0	5000	0	0	0	0	0	0	2	0	22	3	0	0	0	0	0	0	0	3	0	1	0	0	1	6
ENSRNOG00000046611	ENSRNOG00000046611	protein_coding	36	0	5000	6	0	2059	20	0	2059	0	0	0	0	0	0	0	0	0	27	0	5000	11	0	694	3	0	366	36	0	0	3	0	0	0	2	0	0	0	3	0	27	11	1	1	6
ENSRNOG00000046992	ENSRNOG00000046992	protein_coding	14	0	5000	6	0	708	38	0	12967	32	0	12259	0	0	12	0	0	12	14	0	5000	0	0	0	0	0	0	14	0	32	3	0	0	0	0	0	0	0	3	0	14	0	0	1	6
ENSRNOG00000047358	Vom2r73	protein_coding	22	0	5000	6	0	3018	43	0	17948	37	0	14930	0	0	18	0	0	20	1	0	10000	0	0	0	0	0	0	22	0	37	3	0	0	0	0	0	0	0	3	0	1	0	0	1	6
ENSRNOG00000047915	ENSRNOG00000047915	protein_coding	60	0	5000	6	0	402	9	0	607	3	0	205	0	0	2	0	0	2	86	0	5000	0	0	0	0	0	0	60	0	3	3	0	0	0	0	0	0	0	3	0	86	0	0	1	6
ENSRNOG00000047976	Olr1558	protein_coding	71	0	5000	6	0	948	6	0	948	0	0	0	0	0	0	0	0	0	27	0	5000	0	0	0	0	0	0	71	0	0	3	0	0	0	0	0	0	0	3	0	27	0	0	1	6
ENSRNOG00000047994	Olr824	protein_coding	24	0	5000	6	0	984	6	0	984	0	0	0	0	0	0	0	0	0	21	0	5000	0	0	0	0	0	0	24	0	0	3	0	0	0	0	0	0	0	3	0	21	0	0	1	6
ENSRNOG00000048241	Olr1440	protein_coding	9	0	5000	6	0	921	6	0	921	0	0	0	0	0	0	0	0	0	3	0	5000	0	0	0	0	0	0	9	0	0	3	0	0	0	0	0	0	0	3	0	3	0	0	1	6
ENSRNOG00000048457	ENSRNOG00000048457	protein_coding	33	0	5000	7	0	453	7	0	485	0	0	32	0	0	4	0	0	4	21	0	5000	0	0	0	0	0	0	33	0	0	3	0	0	0	0	0	1	0	3	0	21	0	0	1	6
ENSRNOG00000048519	Olr213	protein_coding	53	0	5000	6	0	927	6	0	927	0	0	0	0	0	0	0	0	0	25	0	5000	0	0	0	0	0	0	53	0	0	3	0	0	0	0	0	0	0	3	0	25	0	0	1	6
ENSRNOG00000048582	Olr145	protein_coding	3	0	5000	6	0	945	6	0	945	0	0	0	0	0	0	0	0	0	35	0	5000	0	0	0	0	0	0	3	0	0	3	0	0	0	0	0	0	0	3	0	35	0	0	1	6
ENSRNOG00000048693	Cts8l1	protein_coding	0	0	5000	6	0	999	24	0	7640	18	0	6641	0	0	14	0	0	14	13	0	5000	0	0	0	0	0	0	0	0	18	3	0	0	0	0	0	0	0	3	0	13	0	0	1	6
ENSRNOG00000048761	Olr829	protein_coding	28	0	5000	6	0	984	6	0	984	0	0	0	0	0	0	0	0	0	9	0	5000	0	0	0	0	0	0	28	0	0	3	0	0	0	0	0	0	0	3	0	9	0	0	1	6
ENSRNOG00000049292	Olr590	protein_coding	47	0	5000	6	0	933	6	0	933	0	0	0	0	0	0	0	0	0	56	0	5000	0	0	0	0	0	0	47	0	0	3	0	0	0	0	0	0	0	3	0	56	0	0	1	6
ENSRNOG00000049577	ENSRNOG00000049577	protein_coding	43	0	5000	6	0	300	0	0	488	1	0	188	0	0	2	0	0	2	5	0	5000	0	0	0	0	0	0	43	0	1	3	0	0	0	0	0	0	0	3	0	5	0	0	1	6
ENSRNOG00000049728	Olr714	protein_coding	26	0	5000	6	0	954	6	0	954	0	0	0	0	0	0	0	0	0	9	0	5000	0	0	0	0	0	0	26	0	0	3	0	0	0	0	0	0	0	3	0	9	0	0	1	6
ENSRNOG00000049759	Nlrp2	protein_coding	10	0	5000	6	0	3304	79	0	38292	73	0	34988	0	0	32	0	0	30	3	0	5000	0	0	0	0	0	0	10	0	73	3	0	0	0	0	0	0	0	3	0	3	0	0	1	6
ENSRNOG00000050143	ENSRNOG00000050143	protein_coding	65	0	5000	6	0	354	6	0	435	0	0	81	0	0	2	0	0	2	178	0	5000	0	0	0	0	0	0	65	0	0	3	0	0	0	0	0	0	0	3	0	178	0	0	1	6
ENSRNOG00000050244	Olr1490	protein_coding	13	0	5000	6	0	939	0	0	939	0	0	0	0	0	0	0	0	0	15	0	5000	0	0	0	0	0	0	13	0	0	3	0	0	0	0	0	0	0	3	0	15	0	0	1	6
ENSRNOG00000020072	Pcdhb9	protein_coding	12	0	5000	39	0	3171	42	0	3171	0	0	0	0	0	0	0	0	0	56	0	5000	1	0	583	2	0	191	12	0	0	19	0	0	0	0	0	0	0	20	0	56	1	2	0.95	39
ENSRNOG00000016388	Sphkap	protein_coding	18	0	5000	37	0	5198	421	0	101699	384	0	96501	0	0	22	0	0	22	35	0	5000	0	0	146	0	0	0	18	0	384	18	0	0	0	0	0	0	0	19	0	35	0	0	0.947368	37
ENSRNOG00000031331	Fpr2l	protein_coding	32	0	5000	37	0	1056	37	0	1056	0	0	0	0	0	0	0	0	0	108	0	5000	0	0	0	0	0	0	32	0	0	18	0	0	0	0	0	0	0	19	0	108	0	0	0.947368	37
ENSRNOG00000020457	Tacc2	protein_coding	6	0	5000	29	0	9192	930	0	272940	919	0	263748	0	0	42	0	0	42	0	0	5000	1	0	459	0	0	228	6	0	919	14	0	0	0	0	0	0	0	15	0	0	1	0	0.933333	29
ENSRNOG00000016544	Arhgef28	protein_coding	39	0	5000	27	0	6195	1318	0	260143	1278	0	253948	0	0	70	0	0	70	21	0	5000	13	0	1019	0	0	73	39	0	1278	13	0	0	0	0	0	0	0	14	0	21	13	0	0.928571	27
ENSRNOG00000036703	Itgax	protein_coding	19	0	5000	27	0	3507	176	0	20189	149	0	16682	0	0	58	0	0	58	64	0	5000	0	0	0	0	0	0	19	0	149	13	0	0	0	0	0	0	0	14	0	64	0	0	0.928571	27
ENSRNOG00000023400	Dtx3l	protein_coding	0	0	5000	25	0	2367	26	0	7143	47	0	4776	0	0	8	0	0	8	30	0	5000	0	0	0	1	0	114	0	0	47	12	0	0	0	0	0	0	0	13	0	30	0	1	0.923077	25
ENSRNOG00000003882	Cep350	protein_coding	22	0	10000	22	0	9243	392	0	119394	370	0	110151	0	0	74	0	0	74	40	0	10000	0	0	58	0	0	0	22	0	370	11	0	0	0	0	0	0	0	12	0	40	0	0	0.916667	23
ENSRNOG00000004841	Akap6	protein_coding	22	0	5000	21	0	8824	1975	0	434095	1945	0	425271	0	0	26	0	0	26	10	0	5000	9	0	1752	0	0	127	22	0	1945	10	0	0	0	0	0	0	0	11	0	10	9	0	0.909091	21
ENSRNOG00000016853	ENSRNOG00000016853	protein_coding	18	0	5288	21	0	3264	186	0	28312	166	0	25048	0	0	40	0	0	42	48	0	5000	0	0	0	0	0	0	18	0	166	10	0	0	0	0	0	0	0	11	0	48	0	0	0.909091	21
ENSRNOG00000002208	Shroom3	protein_coding	38	0	5000	34	0	6781	1372	0	268389	1334	0	261608	0	0	20	0	0	20	16	0	5000	4	0	820	0	0	0	38	0	1334	16	0	0	0	0	0	0	0	18	0	16	4	0	0.888889	34
ENSRNOG00000007012	Ly75	protein_coding	45	0	10000	17	0	5191	416	0	85661	399	0	80470	0	0	74	0	0	72	11	0	5000	0	0	0	0	0	0	45	0	399	8	0	0	0	0	0	0	0	9	0	11	0	0	0.888889	17
ENSRNOG00000017428	Map1b	protein_coding	36	0	5000	17	0	11866	548	0	93360	520	0	81494	0	0	12	0	0	12	49	0	5000	10	0	4316	1	0	164	36	0	520	8	0	0	0	0	0	0	0	9	0	49	10	1	0.888889	17
ENSRNOG00000026195	ENSRNOG00000026195	protein_coding	15	0	5000	17	0	4107	20	0	5427	3	0	1320	0	0	2	0	0	2	13	0	5000	0	0	0	0	0	0	15	0	3	8	0	0	0	0	0	0	0	9	0	13	0	0	0.888889	17
ENSRNOG00000030243	Lrp1b	protein_coding	64	0	5000	17	0	8732	4919	0	965394	4902	0	956662	0	0	107	0	0	107	8	0	5000	0	0	0	0	0	3365	64	0	4902	8	0	0	0	0	0	0	0	9	0	8	0	0	0.888889	17
ENSRNOG00000047390	Olr1726	protein_coding	59	0	5000	17	0	988	28	0	1487	11	0	499	0	0	4	0	0	4	39	0	5419	0	0	0	0	0	0	59	0	11	8	0	0	0	0	0	0	0	9	0	39	0	0	0.888889	17
ENSRNOG00000004171	Dnah9	protein_coding	8	0	5000	32	0	13455	1476	0	362294	1444	0	348839	0	0	136	0	0	136	11	0	5000	0	0	0	0	0	0	8	0	1444	15	0	0	0	0	0	0	0	17	0	11	0	0	0.882353	32
ENSRNOG00000003243	Wdr81	protein_coding	10	0	5000	15	0	6830	31	0	13325	12	0	6495	0	0	18	0	0	18	7	0	5000	4	0	818	0	0	210	10	0	12	7	0	0	0	0	0	0	0	8	0	7	4	0	0.875	15
ENSRNOG00000003722	Dusp27	protein_coding	26	0	5000	15	0	3899	140	0	28022	123	0	24123	0	0	8	0	0	8	5	0	5000	2	0	485	0	0	0	26	0	123	7	0	0	0	0	0	0	0	8	0	5	2	0	0.875	15
ENSRNOG00000017667	Adnp2	protein_coding	20	0	5000	15	0	3988	33	0	15246	18	0	11258	0	0	4	0	0	4	9	0	5000	0	0	562	0	0	15	20	0	18	7	0	0	0	0	0	0	0	8	0	9	0	0	0.875	15
ENSRNOG00000024503	Nbas	protein_coding	8	0	5000	15	0	7074	727	0	300714	712	0	293640	0	0	102	0	0	102	8	0	5000	0	0	0	0	0	0	8	0	712	7	0	0	0	0	0	0	0	8	0	8	0	0	0.875	15
ENSRNOG00000024671	Dmxl1	protein_coding	17	0	5000	16	0	9054	312	0	175632	296	0	166578	0	0	86	0	0	86	12	0	5000	0	0	0	0	0	0	17	0	296	7	0	0	0	0	0	1	0	8	0	12	0	0	0.875	15
ENSRNOG00000028580	Pcnxl2	protein_coding	7	0	10000	15	0	6510	557	0	148651	543	0	142141	0	0	72	0	0	72	14	0	5000	0	0	0	0	0	0	7	0	543	7	0	0	0	0	0	0	0	8	0	14	0	0	0.875	15
ENSRNOG00000050742	Dnmbp	protein_coding	9	0	5000	15	0	4765	200	0	62623	185	0	57858	0	0	31	0	0	32	15	0	10000	0	0	0	0	0	0	9	0	185	7	0	0	0	0	0	0	0	8	0	15	0	0	0.875	15
ENSRNOG00000001980	Ugt2b15	protein_coding	33	0	5000	13	0	1869	223	0	37856	210	0	35987	0	0	10	0	0	10	27	0	5000	0	0	255	0	0	21	33	0	210	6	0	0	0	0	0	0	0	7	0	27	0	0	0.857143	13
ENSRNOG00000002137	Aasdh	protein_coding	6	0	5000	13	0	3300	121	0	22791	108	0	19491	0	0	26	0	0	26	28	0	5000	0	0	0	0	0	0	6	0	108	6	0	0	0	0	0	0	0	7	0	28	0	0	0.857143	13
ENSRNOG00000002167	Dmp1	protein_coding	54	0	5000	13	0	2619	66	0	7050	41	0	4431	0	0	6	0	0	6	44	0	5000	12	0	1138	0	0	11	54	0	41	6	0	0	0	0	0	0	0	7	0	44	12	0	0.857143	13
ENSRNOG00000014142	Ogfrl1	protein_coding	34	0	5000	13	0	1705	51	0	13725	38	0	12020	0	0	15	0	0	15	39	0	5000	0	0	188	0	0	119	34	0	38	6	0	0	0	0	0	0	0	7	0	39	0	0	0.857143	13
ENSRNOG00000014845	Strc	protein_coding	18	0	5000	13	0	5430	58	0	17978	53	0	12548	0	0	56	0	0	56	18	0	5000	0	0	0	0	0	0	18	0	53	6	0	0	0	0	0	0	0	7	0	18	0	0	0.857143	13
ENSRNOG00000015025	ENSRNOG00000015025	protein_coding	11	0	5000	13	0	945	13	0	960	0	0	15	0	0	6	0	0	6	12	0	5000	0	0	0	0	0	0	11	0	0	6	0	0	0	0	0	0	0	7	0	12	0	0	0.857143	13
ENSRNOG00000016023	Kank1	protein_coding	20	0	5000	13	0	5171	389	0	119007	366	0	113836	0	0	22	0	0	22	29	0	5000	7	0	912	3	0	197	20	0	366	6	0	0	0	0	0	0	0	7	0	29	7	3	0.857143	13
ENSRNOG00000021670	Frem2	protein_coding	11	0	5000	13	0	9810	398	0	138116	385	0	128306	0	0	49	0	0	49	2	0	5000	0	0	85	0	0	248	11	0	385	6	0	0	0	0	0	0	0	7	0	2	0	0	0.857143	13
ENSRNOG00000021693	Fam149a	protein_coding	17	0	5000	13	0	2355	268	0	54942	255	0	52587	0	0	28	0	0	28	20	0	5000	0	0	0	0	0	0	17	0	255	6	0	0	0	0	0	0	0	7	0	20	0	0	0.857143	13
ENSRNOG00000031189	Ido1	protein_coding	22	0	5000	13	0	1224	173	0	12010	160	0	10786	0	0	18	0	0	18	60	0	5000	0	0	0	0	0	0	22	0	160	6	0	0	0	0	0	0	0	7	0	60	0	0	0.857143	13
ENSRNOG00000032552	Zfp799	protein_coding	17	0	5000	13	0	4457	35	0	6093	4	0	1636	0	0	4	0	0	4	25	0	5000	18	0	2510	0	0	0	17	0	4	6	0	0	0	0	0	0	0	7	0	25	18	0	0.857143	13
ENSRNOG00000023334	Parp14	protein_coding	5	0	5000	48	0	7087	344	0	32068	296	0	24981	0	0	32	0	0	32	54	0	5000	0	0	1723	0	0	0	5	0	296	22	0	0	0	0	0	0	0	26	0	54	0	0	0.846154	48
ENSRNOG00000029910	Golga4	protein_coding	13	0	5000	24	0	6777	360	0	89327	336	0	82550	0	0	46	0	0	46	14	0	5000	0	0	0	0	0	0	13	0	336	11	0	0	0	0	0	0	0	13	0	14	0	0	0.846154	24
ENSRNOG00000014276	Plce1	protein_coding	1	0	5000	22	0	8337	1410	0	303822	1387	0	295485	0	0	64	0	0	64	32	0	5000	0	0	928	1	0	563	1	0	1387	10	0	0	0	0	0	0	0	12	0	32	0	1	0.833333	22
ENSRNOG00000002202	Sowahb	protein_coding	28	0	5000	11	0	2286	11	0	2304	0	0	18	0	0	2	0	0	2	32	0	5000	0	0	0	0	0	0	28	0	0	5	0	0	0	0	0	0	0	6	0	32	0	0	0.833333	11
ENSRNOG00000005506	Arhgef5	protein_coding	22	0	5000	11	0	4686	58	0	16342	47	0	11656	0	0	28	0	0	28	16	0	5000	0	0	0	0	0	0	22	0	47	5	0	0	0	0	0	0	0	6	0	16	0	0	0.833333	11
ENSRNOG00000006487	Casp8ap2	protein_coding	13	0	5000	11	0	6781	101	0	37323	89	0	30542	0	0	20	0	0	20	20	0	5000	0	0	637	1	0	255	13	0	89	5	0	0	0	0	0	0	0	6	0	20	0	1	0.833333	11
ENSRNOG00000008765	Zfhx4	protein_coding	21	0	5000	11	0	13927	590	0	187368	578	0	173441	0	0	20	0	0	20	12	0	5000	1	0	2724	0	0	421	21	0	578	5	0	0	0	0	0	0	0	6	0	12	1	0	0.833333	11
ENSRNOG00000011659	Alpk3	protein_coding	10	0	5000	11	0	5055	186	0	47636	175	0	42581	0	0	26	0	0	26	9	0	5000	0	0	0	0	0	0	10	0	175	5	0	0	0	0	0	0	0	6	0	9	0	0	0.833333	11
ENSRNOG00000015716	Gp2	protein_coding	8	0	5000	11	0	1919	125	0	15560	110	0	13641	0	0	20	0	0	20	46	0	5000	4	0	227	0	0	99	8	0	110	5	0	0	0	0	0	0	0	6	0	46	4	0	0.833333	11
ENSRNOG00000018877	Zfp629	protein_coding	4	0	5000	11	0	5579	16	0	5713	0	0	134	0	0	2	0	0	2	6	0	5000	7	0	2978	0	0	0	4	0	0	5	0	0	0	0	0	0	0	6	0	6	7	0	0.833333	11
ENSRNOG00000018929	Kif20b	protein_coding	14	0	5000	11	0	5500	147	0	53666	136	0	48166	0	0	66	0	0	66	20	0	5000	0	0	178	0	0	0	14	0	136	5	0	0	0	0	0	0	0	6	0	20	0	0	0.833333	11
ENSRNOG00000023603	Fam123c	protein_coding	31	0	5000	11	0	2337	11	0	2355	0	0	18	0	0	2	0	0	2	48	0	5000	0	0	0	0	0	0	31	0	0	5	0	0	0	0	0	0	0	6	0	48	0	0	0.833333	11
ENSRNOG00000026613	Aadacl3	protein_coding	36	0	5000	11	0	1227	89	0	8226	78	0	6999	0	0	6	0	0	6	58	0	5000	0	0	0	0	0	0	36	0	78	5	0	0	0	0	0	0	0	6	0	58	0	0	0.833333	11
ENSRNOG00000027938	RGD1562037	protein_coding	22	0	5000	11	0	3978	132	0	24612	121	0	20634	0	0	6	0	0	6	27	0	5000	0	0	0	0	0	0	22	0	121	5	0	0	0	0	0	0	0	6	0	27	0	0	0.833333	11
ENSRNOG00000028832	Sorcs3	protein_coding	21	0	5000	11	0	3660	2419	0	641741	2408	0	638081	0	0	52	0	0	52	10	0	5000	0	0	0	0	0	0	21	0	2408	5	0	0	0	0	0	0	0	6	0	10	0	0	0.833333	11
ENSRNOG00000039777	Ttf1	protein_coding	22	0	5000	11	0	2553	91	0	18073	80	0	15520	0	0	18	0	0	18	23	0	5000	0	0	0	0	0	0	22	0	80	5	0	0	0	0	0	0	0	6	0	23	0	0	0.833333	11
ENSRNOG00000042253	Ecd	protein_coding	6	0	5000	11	0	1899	145	0	29615	134	0	27716	0	0	26	0	0	26	6	0	5000	0	0	0	0	0	0	6	0	134	5	0	0	0	0	0	0	0	6	0	6	0	0	0.833333	11
ENSRNOG00000043320	ENSRNOG00000043320	protein_coding	44	0	5000	11	0	1879	563	0	520760	547	0	518881	0	0	22	0	0	22	17	0	5000	5	0	386	0	0	17	44	0	547	5	0	0	0	0	0	0	0	6	0	17	5	0	0.833333	11
ENSRNOG00000045843	Rusc2	protein_coding	1	0	5000	11	0	4545	48	0	11648	37	0	7103	0	0	22	0	0	22	19	0	5000	0	0	0	0	0	0	1	0	37	5	0	0	0	0	0	0	0	6	0	19	0	0	0.833333	11
ENSRNOG00000048161	Tlr9	protein_coding	10	0	5000	11	0	3250	19	0	4050	6	0	800	0	0	2	0	0	2	13	0	5000	1	0	52	1	0	99	10	0	6	5	0	0	0	1	0	0	0	6	0	13	1	0	0.833333	11
ENSRNOG00000048256	Fam160a1	protein_coding	15	0	5000	11	0	1992	186	0	55940	175	0	53948	0	0	14	0	0	14	8	0	5000	0	0	0	0	0	0	15	0	175	5	0	0	0	0	0	0	0	6	0	8	0	0	0.833333	11
ENSRNOG00000048963	Vom2r23	protein_coding	35	0	5000	11	0	2872	218	0	32427	203	0	29555	0	0	12	0	0	12	23	0	5000	2	0	241	2	0	291	35	0	203	5	0	0	0	0	0	0	0	6	0	23	2	2	0.833333	11
ENSRNOG00000004398	Pkhd1l1	protein_coding	59	0	10000	40	0	11159	568	0	134339	528	0	123180	1	0	135	0	0	135	17	0	5058	3	0	531	1	0	58	59	0	528	18	0	1	0	0	0	0	0	22	0	17	3	1	0.818182	40
ENSRNOG00000013917	Igsf10	protein_coding	25	0	5000	20	0	8817	100	0	28707	79	0	19890	0	0	12	0	0	12	31	0	5000	0	0	484	1	0	539	25	0	79	9	0	0	0	0	0	0	0	11	0	31	0	1	0.818182	20
ENSRNOG00000017237	Lama1	protein_coding	11	0	5000	20	0	10570	359	0	124728	332	0	114158	0	0	124	0	0	124	6	0	5000	4	0	818	3	0	500	11	0	332	9	0	0	0	0	0	0	0	11	0	6	4	3	0.818182	20
ENSRNOG00000034228	Pik3c2g	protein_coding	20	0	5000	20	0	4628	1603	0	381406	1582	0	376778	0	0	72	0	0	72	12	0	5000	0	0	0	1	0	110	20	0	1582	9	0	0	0	0	0	0	0	11	0	12	0	1	0.818182	20
ENSRNOG00000020084	Pcdhb5	protein_coding	53	0	5000	59	0	2583	64	0	2583	0	0	0	0	0	0	0	0	0	111	0	5000	0	0	0	5	0	189	53	0	0	26	0	0	0	0	0	0	0	32	1	111	0	5	0.8125	58
ENSRNOG00000008807	Rp1	protein_coding	38	0	5000	29	0	6991	65	0	16554	33	0	9563	0	0	6	0	0	6	9	0	5000	3	0	410	0	0	203	38	0	33	13	0	0	0	0	0	0	0	16	0	9	3	0	0.8125	29
ENSRNOG00000021437	Hspg2	protein_coding	11	0	10000	29	0	11154	267	0	100108	238	0	88954	0	0	174	0	0	174	35	0	10000	0	0	0	0	0	0	11	0	238	13	0	0	0	0	0	0	0	16	0	35	0	0	0.8125	29
ENSRNOG00000012757	Nek3	protein_coding	40	0	5021	28	0	1568	274	0	20345	253	0	18777	0	0	30	0	0	36	38	0	5006	0	0	0	0	0	0	40	0	253	12	0	0	0	0	0	1	0	15	0	38	0	0	0.8	27
ENSRNOG00000022570	Pus7l	protein_coding	32	0	5000	27	0	2103	249	0	33634	222	0	31531	0	0	16	0	0	16	48	0	5000	0	0	0	0	0	0	32	0	222	12	0	0	0	0	0	0	0	15	0	48	0	0	0.8	27
ENSRNOG00000013729	RGD1306271	protein_coding	6	0	10000	18	0	5814	440	0	123275	422	0	117461	0	0	40	0	0	40	30	0	10000	0	0	0	0	0	0	6	0	422	8	0	0	0	0	0	0	0	10	0	30	0	0	0.8	18
ENSRNOG00000001099	Rbak	protein_coding	27	0	5000	9	0	2924	62	0	12208	48	0	9284	0	0	6	0	0	6	16	0	5000	5	0	788	0	0	0	27	0	48	4	0	0	0	0	0	0	0	5	0	16	5	0	0.8	9
ENSRNOG00000001236	Brat1	protein_coding	30	0	5362	9	0	2505	38	0	11392	34	0	8887	0	0	28	0	0	26	6	0	5000	0	0	0	0	0	0	30	0	34	4	0	0	0	0	0	0	0	5	0	6	0	0	0.8	9
ENSRNOG00000001469	Eln	protein_coding	8	0	5000	9	0	3587	188	0	43732	177	0	40145	0	0	76	0	0	72	19	0	5000	2	0	956	0	0	0	8	0	177	4	0	0	0	0	0	0	0	5	0	19	2	0	0.8	9
ENSRNOG00000002403	Fam129a	protein_coding	41	0	5000	9	0	3622	805	0	148496	792	0	144874	0	0	26	0	0	26	24	0	5000	4	0	777	0	0	31	41	0	792	4	0	0	0	0	0	0	0	5	0	24	4	0	0.8	9
ENSRNOG00000002659	Ciita	protein_coding	17	0	5000	9	0	4283	150	0	46287	141	0	42004	0	0	36	0	0	36	24	0	5000	0	0	739	0	0	82	17	0	141	4	0	0	0	0	0	0	0	5	0	24	0	0	0.8	9
ENSRNOG00000002858	Olr1432	protein_coding	52	0	5000	9	0	972	9	0	972	0	0	0	0	0	0	0	0	0	38	0	5000	0	0	0	0	0	0	52	0	0	4	0	0	0	0	0	0	0	5	0	38	0	0	0.8	9
ENSRNOG00000004831	Arid2	protein_coding	37	0	10000	9	0	5676	351	0	114938	342	0	109262	0	0	42	0	0	40	12	0	5000	0	0	178	0	0	0	37	0	342	4	0	0	0	0	0	0	0	5	0	12	0	0	0.8	9
ENSRNOG00000004932	Sel1l3	protein_coding	16	0	5000	9	0	3411	306	0	104877	297	0	101466	0	0	46	0	0	46	2	0	5000	0	0	0	0	0	0	16	0	297	4	0	0	0	0	0	0	0	5	0	2	0	0	0.8	9
ENSRNOG00000005868	Ttc21b	protein_coding	32	0	5000	9	0	3966	296	0	72462	287	0	68496	0	0	66	0	0	66	7	0	5000	0	0	0	0	0	0	32	0	287	4	0	0	0	0	0	0	0	5	0	7	0	0	0.8	9
ENSRNOG00000007130	Endou	protein_coding	29	0	5000	9	0	1236	80	0	20724	71	0	19488	0	0	18	0	0	18	17	0	5000	0	0	0	0	0	0	29	0	71	4	0	0	0	0	0	0	0	5	0	17	0	0	0.8	9
ENSRNOG00000007431	Shroom1	protein_coding	39	0	5000	9	0	2475	15	0	3632	7	0	1157	0	0	12	0	0	12	21	0	5000	0	0	0	0	0	0	39	0	7	4	0	0	0	0	0	0	0	5	0	21	0	0	0.8	9
ENSRNOG00000008716	Nefh	protein_coding	2	0	5000	9	0	3843	28	0	9986	18	0	6143	0	0	6	0	0	6	11	0	5000	1	0	596	0	0	52	2	0	18	4	0	0	0	0	0	0	0	5	0	11	1	0	0.8	9
ENSRNOG00000009548	Fpgt	protein_coding	28	0	5000	9	0	1771	39	0	7020	30	0	5249	0	0	12	0	0	12	18	0	5000	0	0	0	0	0	4	28	0	30	4	0	0	0	0	0	0	0	5	0	18	0	0	0.8	9
ENSRNOG00000009638	Klrk1	protein_coding	28	0	5000	9	0	1110	152	0	7872	141	0	6762	0	0	12	0	0	12	31	0	5000	2	0	415	0	0	47	28	0	141	4	0	0	0	0	0	0	0	5	0	31	2	0	0.8	9
ENSRNOG00000009759	Cln5	protein_coding	47	0	5000	9	0	2015	19	0	6833	7	0	4818	0	0	2	0	0	2	42	0	5000	3	0	998	0	0	0	47	0	7	4	0	0	0	0	0	0	0	5	0	42	3	0	0.8	9
ENSRNOG00000010078	Spag1	protein_coding	0	0	5000	9	0	3650	231	0	58582	217	0	54932	0	0	36	0	0	36	8	0	5000	1	0	679	4	0	289	0	0	217	4	0	0	0	1	0	0	0	5	0	8	1	3	0.8	9
ENSRNOG00000011504	Akap2	protein_coding	13	0	5000	9	0	3442	249	0	40319	235	0	36877	0	0	6	0	0	6	12	0	5000	4	0	653	1	0	176	13	0	235	4	0	0	0	0	0	0	0	5	0	12	4	1	0.8	9
ENSRNOG00000012624	Dnah5	protein_coding	8	0	5000	9	0	8760	551	0	175358	542	0	166598	0	0	94	0	0	94	0	0	5000	0	0	0	0	0	0	8	0	542	4	0	0	0	0	0	0	0	5	0	0	0	0	0.8	9
ENSRNOG00000014185	Tktl2	protein_coding	22	0	5000	9	0	1884	9	0	1884	0	0	0	0	0	0	0	0	0	21	0	5000	0	0	0	0	0	0	22	0	0	4	0	0	0	0	0	0	0	5	0	21	0	0	0.8	9
ENSRNOG00000014226	Plch2	protein_coding	18	0	12455	9	0	5463	72	0	28665	65	0	23202	0	0	59	0	0	65	20	0	5000	0	0	0	0	0	0	18	0	65	4	0	0	0	0	0	0	0	5	0	20	0	0	0.8	9
ENSRNOG00000014373	Trim66	protein_coding	20	0	5000	9	0	4047	248	0	52622	239	0	48575	0	0	38	0	0	38	5	0	5000	0	0	0	0	0	0	20	0	239	4	0	0	0	0	0	0	0	5	0	5	0	0	0.8	9
ENSRNOG00000015682	Kel	protein_coding	14	0	5000	9	0	2259	49	0	16892	56	0	14633	0	0	34	0	0	34	31	0	5000	1	0	117	0	0	0	14	0	56	4	0	0	0	0	0	0	0	5	0	31	1	0	0.8	9
ENSRNOG00000015806	ENSRNOG00000015806	protein_coding	22	0	5000	10	0	486	0	0	979	0	0	493	0	0	2	0	0	2	25	0	5000	0	0	0	0	0	0	22	0	0	4	0	0	0	0	0	0	1	5	0	25	0	0	0.8	9
ENSRNOG00000016714	Nrap	protein_coding	34	0	5000	9	0	5483	159	0	77004	149	0	71521	0	0	82	0	0	82	8	0	5000	1	0	147	0	0	152	34	0	149	4	0	0	0	0	0	0	0	5	0	8	1	0	0.8	9
ENSRNOG00000019262	Trak1	protein_coding	20	0	5000	9	0	4788	316	0	92969	299	0	88181	0	0	30	0	0	30	3	0	5000	8	0	1968	0	0	0	20	0	299	4	0	0	0	0	0	0	0	5	0	3	8	0	0.8	9
ENSRNOG00000021569	Tiam1	protein_coding	13	0	5000	9	0	6850	424	0	120320	414	0	113470	0	0	52	0	0	52	31	0	5000	1	0	2080	0	0	0	13	0	414	4	0	0	0	0	0	0	0	5	0	31	1	0	0.8	9
ENSRNOG00000021575	Cfhr3	protein_coding	42	0	5000	9	0	2637	381	0	52297	367	0	49660	0	0	22	0	0	24	48	0	10251	5	0	687	0	0	2	42	0	367	4	0	0	0	0	0	0	0	5	0	48	5	0	0.8	9
ENSRNOG00000022711	Slco4c1	protein_coding	27	0	5000	9	0	2175	360	0	48328	351	0	46153	0	0	24	0	0	24	13	0	5000	0	0	0	0	0	0	27	0	351	4	0	0	0	0	0	0	0	5	0	13	0	0	0.8	9
ENSRNOG00000024082	Gldn	protein_coding	19	0	5000	9	0	2383	215	0	43449	205	0	41066	0	0	18	0	0	18	26	0	5000	0	0	561	1	0	172	19	0	205	4	0	0	0	1	0	0	0	5	0	26	0	0	0.8	9
ENSRNOG00000024179	ENSRNOG00000024179	protein_coding	19	0	5000	9	0	1248	9	0	1329	0	0	81	0	0	10	0	0	10	17	0	5000	0	0	0	0	0	0	19	0	0	4	0	0	0	0	0	0	0	5	0	17	0	0	0.8	9
ENSRNOG00000024848	Fga	protein_coding	42	0	10205	9	0	2638	614	0	137691	605	0	135053	0	0	14	0	0	14	84	0	15000	1	0	916	0	0	72	42	0	605	4	0	0	0	0	0	0	0	5	0	84	1	0	0.8	9
ENSRNOG00000025318	Scyl3	protein_coding	25	0	5000	9	0	2966	133	0	23374	120	0	20408	0	0	26	0	0	26	22	0	5000	3	0	388	1	0	370	25	0	120	4	0	0	0	0	0	0	0	5	0	22	3	1	0.8	9
ENSRNOG00000026607	Tnfsf18	protein_coding	50	0	5000	9	0	522	91	0	8207	82	0	7685	0	0	4	0	0	4	34	0	5000	0	0	0	0	0	0	50	0	82	4	0	0	0	0	0	0	0	5	0	34	0	0	0.8	9
ENSRNOG00000026786	Il3	protein_coding	23	0	5000	9	0	553	54	0	2411	44	0	1858	0	0	8	0	0	8	31	0	5000	0	0	29	1	0	23	23	0	44	4	0	0	0	0	0	0	0	5	0	31	0	1	0.8	9
ENSRNOG00000026904	Slc24a1	protein_coding	15	0	5000	9	0	3637	75	0	24972	67	0	21335	0	0	30	0	0	26	8	0	5000	0	0	0	0	0	4	15	0	67	4	0	0	0	0	0	0	0	5	0	8	0	0	0.8	9
ENSRNOG00000027296	ENSRNOG00000027296	protein_coding	21	0	5000	9	0	2415	9	0	2415	0	0	0	0	0	0	0	0	0	21	0	5000	0	0	0	0	0	0	21	0	0	4	0	0	0	0	0	0	0	5	0	21	0	0	0.8	9
ENSRNOG00000027940	Lppr3	protein_coding	6	0	5000	9	0	2407	0	0	11263	0	0	8856	0	0	12	0	0	12	1	0	5000	0	0	77	0	0	179	6	0	0	4	0	0	0	0	0	0	0	5	0	1	0	0	0.8	9
ENSRNOG00000028992	Acan	protein_coding	14	0	5000	9	0	6930	196	0	61073	179	0	54143	0	0	36	0	0	36	30	0	5000	0	0	62	8	0	388	14	0	179	4	0	0	0	0	0	0	0	5	0	30	0	8	0.8	9
ENSRNOG00000029966	Xrcc4	protein_coding	26	0	5000	9	0	1437	1232	0	250118	1221	0	248681	0	0	14	0	0	14	16	0	5000	2	0	436	0	0	29	26	0	1221	4	0	0	0	0	0	0	0	5	0	16	2	0	0.8	9
ENSRNOG00000036658	Tbcd	protein_coding	6	0	5000	9	0	3576	349	0	151619	340	0	148043	0	0	74	0	0	74	5	0	5000	0	0	0	0	0	0	6	0	340	4	0	0	0	0	0	0	0	5	0	5	0	0	0.8	9
ENSRNOG00000036739	ENSRNOG00000036739	protein_coding	8	0	5000	9	0	987	0	0	1981	11	0	994	0	0	9	0	0	9	53	0	5000	0	0	0	0	0	0	8	0	11	4	0	0	0	0	0	0	0	5	0	53	0	0	0.8	9
ENSRNOG00000037712	Mfsd6l	protein_coding	24	0	5000	9	0	2094	6	0	2094	0	0	0	0	0	0	0	0	0	22	0	5000	0	0	163	0	0	140	24	0	0	4	0	0	0	0	0	0	0	5	0	22	0	0	0.8	9
ENSRNOG00000038101	Psg19	protein_coding	61	0	5000	9	0	1859	88	0	9354	77	0	7495	0	0	10	0	0	10	24	0	5000	4	0	238	0	0	196	61	0	77	4	0	0	0	0	0	0	0	5	0	24	4	0	0.8	9
ENSRNOG00000042776	Lins	protein_coding	22	0	5000	9	0	2244	20	0	5590	11	0	3346	0	0	10	0	0	10	13	0	5000	0	0	0	0	0	0	22	0	11	4	0	0	0	0	0	0	0	5	0	13	0	0	0.8	9
ENSRNOG00000045690	Olr404	protein_coding	39	0	5000	9	0	939	9	0	939	0	0	0	0	0	0	0	0	0	24	0	5000	0	0	0	0	0	0	39	0	0	4	0	0	0	0	0	0	0	5	0	24	0	0	0.8	9
ENSRNOG00000048216	ENSRNOG00000048216	protein_coding	25	0	5000	9	0	558	107	0	18141	98	0	17583	0	0	8	0	0	8	67	0	5000	0	0	0	0	0	0	25	0	98	4	0	0	0	0	0	0	0	5	0	67	0	0	0.8	9
ENSRNOG00000048436	Or51t1	protein_coding	41	0	5000	9	0	1041	0	0	1041	0	0	0	0	0	0	0	0	0	33	0	5000	0	0	0	0	0	0	41	0	0	4	0	0	0	0	0	0	0	5	0	33	0	0	0.8	9
ENSRNOG00000049509	Olr614	protein_coding	16	0	5000	9	0	951	9	0	951	0	0	0	0	0	0	0	0	0	47	0	5000	0	0	0	0	0	0	16	0	0	4	0	0	0	0	0	0	0	5	0	47	0	0	0.8	9
ENSRNOG00000049648	Olr1733	protein_coding	100	0	5000	9	0	930	0	0	930	0	0	0	0	0	0	0	0	0	65	0	5000	0	0	0	0	0	0	100	0	0	4	0	0	0	0	0	0	0	5	0	65	0	0	0.8	9
ENSRNOG00000034126	Pcdhga2	protein_coding	13	0	5000	25	0	2591	0	0	2591	0	0	0	0	0	0	0	0	0	17	0	5000	0	0	0	1	0	170	13	0	0	11	0	0	0	0	0	0	0	14	0	17	0	1	0.785714	25
ENSRNOG00000031197	F8	protein_coding	29	0	5000	41	0	8205	185	0	30917	138	0	22712	0	0	54	0	0	54	6	0	5000	6	0	1428	0	0	0	29	0	138	18	0	0	0	0	0	0	0	23	0	6	6	0	0.782609	41
ENSRNOG00000003094	Cmah	protein_coding	10	0	5000	16	0	2190	473	0	56596	457	0	54406	0	0	30	0	0	30	23	0	5000	0	0	381	0	0	72	10	0	457	7	0	0	0	0	0	0	0	9	0	23	0	0	0.777778	16
ENSRNOG00000010050	Stard9	protein_coding	15	0	5000	16	0	13617	164	0	228834	148	0	215217	0	0	70	0	0	70	13	0	5000	0	0	0	0	0	0	15	0	148	7	0	0	0	0	0	0	0	9	0	13	0	0	0.777778	16
ENSRNOG00000013267	Pric285	protein_coding	13	0	5000	16	0	9904	22	0	13266	4	0	3362	0	0	34	0	0	34	12	0	5000	2	0	1069	0	0	0	13	0	4	7	0	0	0	0	0	0	0	9	0	12	2	0	0.777778	16
ENSRNOG00000019846	Muc5b	protein_coding	16	0	5021	16	0	12751	36	0	32225	20	0	19474	0	0	106	0	0	104	7	0	7642	0	0	0	0	0	0	16	0	20	7	0	0	0	0	0	0	0	9	0	7	0	0	0.777778	16
ENSRNOG00000022178	Dcdc5	protein_coding	13	0	5000	16	0	2859	637	0	177862	621	0	175003	0	0	40	0	0	40	5	0	5000	0	0	0	0	0	0	13	0	621	7	0	0	0	0	0	0	0	9	0	5	0	0	0.777778	16
ENSRNOG00000022913	Muc19	protein_coding	4	0	10315	16	0	17820	116	0	71731	102	0	53911	1	0	174	0	0	176	28	0	11878	0	0	0	0	0	0	4	0	102	7	0	1	0	0	0	0	0	9	0	28	0	0	0.777778	16
ENSRNOG00000027894	Iqgap3	protein_coding	5	0	5000	16	0	5795	232	0	42130	204	0	36335	0	0	74	0	0	74	36	0	5000	12	0	896	0	0	0	5	0	204	7	0	0	0	0	0	0	0	9	0	36	12	0	0.777778	16
ENSRNOG00000023803	Cmya5	protein_coding	10	0	5000	56	0	11694	291	0	62608	241	0	50914	0	0	30	0	0	30	12	0	5000	0	0	0	0	0	0	10	0	241	24	0	0	0	0	0	1	0	31	0	12	0	0	0.774194	55
ENSRNOG00000011076	Ank2	protein_coding	40	0	16098	39	0	12391	1380	0	287877	1343	0	275486	0	0	108	0	0	114	58	0	15492	0	0	0	0	0	0	40	0	1343	17	0	0	0	0	0	0	0	22	0	58	0	0	0.772727	39
ENSRNOG00000048351	ENSRNOG00000048351	protein_coding	12	0	5000	44	0	15941	325	0	86835	265	0	70894	0	0	142	0	0	142	6	0	5000	0	0	0	16	0	4997	12	0	265	19	0	0	0	3	0	0	0	25	0	6	0	13	0.76	44
ENSRNOG00000028627	Hmcn1	protein_coding	26	0	5000	56	0	15570	2169	0	434330	2113	0	418760	0	0	204	0	0	204	7	0	5000	0	0	0	0	0	0	26	0	2113	24	0	0	0	0	0	0	0	32	0	7	0	0	0.75	56
ENSRNOG00000024693	RGD1565819	protein_coding	48	0	5000	21	0	4802	165	0	82530	144	0	77728	0	0	6	0	0	6	12	0	5000	0	0	155	0	0	0	48	0	144	9	0	0	0	0	0	0	0	12	0	12	0	0	0.75	21
ENSRNOG00000046496	Gpr98	protein_coding	32	0	5000	21	0	3405	155	0	30490	134	0	27085	0	0	26	0	0	26	30	0	5000	0	0	0	0	0	0	32	0	134	9	0	0	0	0	0	0	0	12	0	30	0	0	0.75	21
ENSRNOG00000005229	Sec16b	protein_coding	35	0	5000	14	0	4356	191	0	41359	172	0	37003	0	0	53	0	0	53	20	0	5000	4	0	1056	1	0	126	35	0	172	6	0	0	0	1	0	0	0	8	0	20	4	0	0.75	14
ENSRNOG00000007564	Evc	protein_coding	16	0	5000	14	0	4315	181	0	39632	158	0	35317	0	0	40	0	0	40	73	0	5000	7	0	1222	2	0	81	16	0	158	6	0	0	0	0	0	0	0	8	0	73	7	2	0.75	14
ENSRNOG00000013791	Enpp3	protein_coding	39	0	5000	14	0	2773	589	0	71167	575	0	68394	0	0	48	0	0	48	1	0	5000	0	0	86	0	0	59	39	0	575	6	0	0	0	0	0	0	0	8	0	1	0	0	0.75	14
ENSRNOG00000015058	Gucy2d	protein_coding	16	0	5000	14	0	3637	131	0	34724	113	0	31087	0	0	38	0	0	38	23	0	5000	1	0	211	3	0	93	16	0	113	6	0	0	0	0	0	0	0	8	0	23	1	3	0.75	14
ENSRNOG00000020304	Pdcd11	protein_coding	14	0	5000	14	0	6788	146	0	41112	124	0	34324	0	0	70	0	0	70	15	0	5000	5	0	1038	3	0	119	14	0	124	6	0	0	0	1	0	0	0	8	0	15	5	2	0.75	14
ENSRNOG00000023588	Dmgdh	protein_coding	1	0	5000	14	0	2978	431	0	75089	414	0	72111	0	0	30	0	0	30	14	0	5000	3	0	372	0	0	32	1	0	414	6	0	0	0	0	0	0	0	8	0	14	3	0	0.75	14
ENSRNOG00000023943	Gbp1	protein_coding	49	0	5000	14	0	1779	78	0	10654	64	0	8875	0	0	18	0	0	18	23	0	5000	0	0	0	0	0	0	49	0	64	6	0	0	0	0	0	0	0	8	0	23	0	0	0.75	14
ENSRNOG00000024402	Focad	protein_coding	35	0	10000	14	0	5424	726	0	282769	712	0	277345	0	0	84	0	0	84	22	0	10000	0	0	0	0	0	11	35	0	712	6	0	0	0	0	0	0	0	8	0	22	0	0	0.75	14
ENSRNOG00000024709	Vwde	protein_coding	50	0	5000	14	0	2781	282	0	46257	268	0	43476	0	0	26	0	0	26	29	0	5000	0	0	0	0	0	0	50	0	268	6	0	0	0	0	0	0	0	8	0	29	0	0	0.75	14
ENSRNOG00000030947	Olr193	protein_coding	94	0	5000	14	0	942	14	0	942	0	0	0	0	0	0	0	0	0	91	0	5000	0	0	0	0	0	0	94	0	0	6	0	0	0	0	0	0	0	8	0	91	0	0	0.75	14
ENSRNOG00000045543	Frat2	protein_coding	14	0	5000	14	0	693	14	0	693	0	0	0	0	0	0	0	0	0	20	0	5000	0	0	0	0	0	0	14	0	0	6	0	0	0	0	0	0	0	8	0	20	0	0	0.75	14
ENSRNOG00000046223	Olr862	protein_coding	31	0	5000	14	0	948	14	0	948	0	0	0	0	0	0	0	0	0	82	0	5000	0	0	0	0	0	0	31	0	0	6	0	0	0	0	0	0	0	8	0	82	0	0	0.75	14
ENSRNOG00000000112	Zfp828	protein_coding	29	0	5000	7	0	3977	26	0	10967	14	0	6990	0	0	2	0	0	2	0	0	5000	5	0	1437	0	0	134	29	0	14	3	0	0	0	0	0	0	0	4	0	0	5	0	0.75	7
ENSRNOG00000000275	Fam13c	protein_coding	9	0	10000	7	0	3275	486	0	117426	490	0	114151	0	0	34	0	0	32	7	0	5000	7	0	1361	0	0	0	9	0	490	3	0	0	0	0	0	0	0	4	0	7	7	0	0.75	7
ENSRNOG00000000853	Aif1	protein_coding	43	0	5097	6	0	914	14	0	1898	13	0	984	0	0	26	0	0	26	49	0	5284	0	0	113	0	0	98	43	0	13	3	0	0	0	0	0	0	0	4	0	49	0	0	0.75	7
ENSRNOG00000001271	Card6	protein_coding	7	0	5000	7	0	4239	34	0	11569	26	0	7330	0	0	6	0	0	6	17	0	5000	0	0	865	1	0	77	7	0	26	3	0	0	0	0	0	0	0	4	0	17	0	1	0.75	7
ENSRNOG00000001370	Oas1h	protein_coding	62	0	10000	7	0	1669	0	0	17242	1	0	15573	0	0	16	0	0	12	15	0	5000	4	0	497	0	0	28	62	0	1	3	0	0	0	0	0	0	0	4	0	15	4	0	0.75	7
ENSRNOG00000001866	Pi4ka	protein_coding	12	0	5000	7	0	6588	126	0	113651	117	0	107063	0	0	109	0	0	109	10	0	5000	2	0	340	0	0	113	12	0	117	3	0	0	0	0	0	0	0	4	0	10	2	0	0.75	7
ENSRNOG00000002004	Prdm8	protein_coding	32	0	5004	7	0	2070	16	0	3402	9	0	1332	0	0	6	0	0	6	21	0	5000	0	0	0	0	0	0	32	0	9	3	0	0	0	0	0	0	0	4	0	21	0	0	0.75	7
ENSRNOG00000002852	Myo19	protein_coding	14	0	5000	7	0	3841	85	0	29286	77	0	25445	0	0	50	0	0	50	11	0	5000	1	0	628	0	0	318	14	0	77	3	0	0	0	0	0	0	0	4	0	11	1	0	0.75	7
ENSRNOG00000003538	Adamts4	protein_coding	16	0	5000	7	0	3339	30	0	9490	20	0	6151	0	0	16	0	0	16	11	0	5000	3	0	783	0	0	0	16	0	20	3	0	0	0	0	0	0	0	4	0	11	3	0	0.75	7
ENSRNOG00000003679	Med13	protein_coding	5	0	5000	7	0	7024	182	0	84928	175	0	77904	0	0	56	0	0	56	8	0	5000	0	0	577	0	0	324	5	0	175	3	0	0	0	0	0	0	0	4	0	8	0	0	0.75	7
ENSRNOG00000004279	Gpr125	protein_coding	41	0	10000	7	0	4032	406	0	99711	399	0	95679	0	0	44	0	0	44	7	0	5123	0	0	0	0	0	0	41	0	399	3	0	0	0	0	0	0	0	4	0	7	0	0	0.75	7
ENSRNOG00000004735	Gzf1	protein_coding	10	0	5000	7	0	4276	32	0	12109	20	0	7833	0	0	10	0	0	10	26	0	5000	3	0	1888	2	0	264	10	0	20	3	0	0	0	0	0	0	0	4	0	26	3	2	0.75	7
ENSRNOG00000005243	Pop1	protein_coding	14	0	5000	7	0	3369	84	0	36555	75	0	33186	0	0	32	0	0	32	10	0	5000	2	0	140	0	0	94	14	0	75	3	0	0	0	0	0	0	0	4	0	10	2	0	0.75	7
ENSRNOG00000005292	Trip11	protein_coding	12	0	5000	7	0	5934	204	0	67543	197	0	61609	0	0	40	0	0	40	11	0	5000	0	0	0	0	0	0	12	0	197	3	0	0	0	0	0	0	0	4	0	11	0	0	0.75	7
ENSRNOG00000005788	Cdk5rap2	protein_coding	11	0	5000	7	0	5654	411	0	167115	404	0	161461	0	0	72	0	0	72	8	0	5000	0	0	35	0	0	156	11	0	404	3	0	0	0	0	0	0	0	4	0	8	0	0	0.75	7
ENSRNOG00000005865	Ssfa2	protein_coding	10	0	5000	7	0	5206	48	0	37275	40	0	32069	0	0	34	0	0	34	36	0	5000	0	0	1221	1	0	217	10	0	40	3	0	0	0	0	0	0	0	4	0	36	0	1	0.75	7
ENSRNOG00000006024	Olr630	protein_coding	75	0	5000	7	0	939	7	0	939	0	0	0	0	0	0	0	0	0	30	0	5000	0	0	0	0	0	0	75	0	0	3	0	0	0	0	0	0	0	4	0	30	0	0	0.75	7
ENSRNOG00000007110	Ankrd6	protein_coding	11	0	5000	7	0	4582	736	0	138144	729	0	133562	0	0	32	0	0	32	15	0	5000	7	0	2149	1	0	291	11	0	729	3	0	0	0	0	0	0	0	4	0	15	7	1	0.75	7
ENSRNOG00000007638	Loxl3	protein_coding	4	0	5000	7	0	2839	31	0	16314	24	0	13475	0	0	26	0	0	26	13	0	5000	0	0	432	0	0	142	4	0	24	3	0	0	0	0	0	0	0	4	0	13	0	0	0.75	7
ENSRNOG00000007763	Plod1	protein_coding	8	0	5000	7	0	2891	74	0	26439	62	0	23548	0	0	36	0	0	36	10	0	5000	5	0	655	0	0	49	8	0	62	3	0	0	0	0	0	0	0	4	0	10	5	0	0.75	7
ENSRNOG00000007799	Fam151a	protein_coding	58	0	5000	7	0	1884	111	0	12750	104	0	10866	0	0	14	0	0	14	49	0	5000	0	0	25	0	0	32	58	0	104	3	0	0	0	0	0	0	0	4	0	49	0	0	0.75	7
ENSRNOG00000008156	Tgs1	protein_coding	23	0	5000	7	0	4305	176	0	33526	160	0	29221	0	0	24	0	0	24	29	0	5000	8	0	1598	1	0	154	23	0	160	3	0	0	0	0	0	0	0	4	0	29	8	1	0.75	7
ENSRNOG00000008392	Sbf1	protein_coding	10	0	5000	7	0	5682	38	0	26485	31	0	20803	0	0	80	0	0	80	9	0	5000	0	0	0	0	0	0	10	0	31	3	0	0	0	0	0	0	0	4	0	9	0	0	0.75	7
ENSRNOG00000008471	Kif21b	protein_coding	9	0	5000	7	0	5206	134	0	45514	127	0	40308	0	0	68	0	0	68	16	0	5000	0	0	0	0	0	301	9	0	127	3	0	0	0	0	0	0	0	4	0	16	0	0	0.75	7
ENSRNOG00000008819	Krt84	protein_coding	25	0	5000	7	0	1674	41	0	5761	34	0	4087	0	0	16	0	0	16	15	0	5000	0	0	0	0	0	0	25	0	34	3	0	0	0	0	0	0	0	4	0	15	0	0	0.75	7
ENSRNOG00000009921	Serpina3m	protein_coding	34	0	5000	9	0	1593	74	0	5281	58	0	3688	0	0	6	0	0	6	17	0	5000	7	0	324	0	0	0	34	0	58	3	0	0	0	0	0	2	0	4	0	17	7	0	0.75	7
ENSRNOG00000009946	Ldlr	protein_coding	7	0	5000	7	0	3038	104	0	22875	96	0	19837	0	0	34	0	0	34	10	0	5000	0	0	244	1	0	154	7	0	96	3	0	0	0	1	0	0	0	4	0	10	0	0	0.75	7
ENSRNOG00000010268	Vom2r44	protein_coding	14	0	5000	7	0	2741	81	0	31949	74	0	29208	0	0	10	0	0	10	9	0	5000	0	0	92	0	0	0	14	0	74	3	0	0	0	0	0	0	0	4	0	9	0	0	0.75	7
ENSRNOG00000010748	Mtus1	protein_coding	32	0	5000	7	0	4144	343	0	53490	321	0	49346	0	0	18	0	0	20	31	0	10000	15	0	2486	0	0	281	32	0	321	3	0	0	0	0	0	0	0	4	0	31	15	0	0.75	7
ENSRNOG00000010832	Pdgfrl	protein_coding	32	0	5000	7	0	1467	163	0	63024	153	0	61557	0	0	10	0	0	10	19	0	5000	2	0	261	1	0	78	32	0	153	3	0	0	0	0	0	0	0	4	0	19	2	1	0.75	7
ENSRNOG00000011387	Tet3	protein_coding	26	0	11625	7	0	5048	123	0	40306	116	0	35258	0	0	21	0	0	21	24	0	10000	0	0	0	0	0	0	26	0	116	3	0	0	0	0	0	0	0	4	0	24	0	0	0.75	7
ENSRNOG00000012479	Impg1	protein_coding	7	0	5000	7	0	2847	525	0	145258	518	0	142411	0	0	32	0	0	32	35	0	5000	0	0	327	0	0	126	7	0	518	3	0	0	0	0	0	0	0	4	0	35	0	0	0.75	7
ENSRNOG00000012500	Ddx10	protein_coding	36	0	5000	7	0	3356	787	0	162690	774	0	159334	0	0	34	0	0	34	23	0	5000	5	0	595	1	0	136	36	0	774	3	0	0	0	0	0	0	0	4	0	23	5	1	0.75	7
ENSRNOG00000012562	Grin3b	protein_coding	10	0	5000	7	0	3163	0	0	6317	0	0	3154	0	0	17	0	0	17	6	0	5000	0	0	86	0	0	68	10	0	0	3	0	0	0	0	0	0	0	4	0	6	0	0	0.75	7
ENSRNOG00000013535	Cdh6	protein_coding	4	0	5000	7	0	3382	173	0	65731	164	0	62349	0	0	24	0	0	24	9	0	5000	2	0	1015	0	0	0	4	0	164	3	0	0	0	0	0	0	0	4	0	9	2	0	0.75	7
ENSRNOG00000013679	Sema4d	protein_coding	34	0	5000	7	0	3985	86	0	22058	72	0	18073	0	0	30	0	0	30	16	0	5000	7	0	1399	0	0	0	34	0	72	3	0	0	0	0	0	0	0	4	0	16	7	0	0.75	7
ENSRNOG00000014555	Aox4	protein_coding	41	0	5000	7	0	5390	264	0	77484	252	0	72094	0	0	72	0	0	72	8	0	5000	5	0	2555	0	0	0	41	0	252	3	0	0	0	0	0	0	0	4	0	8	5	0	0.75	7
ENSRNOG00000015093	Sparcl1	protein_coding	31	0	5000	7	0	2666	212	0	30903	197	0	28237	0	0	20	0	0	20	60	0	5000	4	0	412	4	0	349	31	0	197	3	0	0	0	0	0	0	0	4	0	60	4	4	0.75	7
ENSRNOG00000015227	ENSRNOG00000015227	protein_coding	0	0	5000	7	0	3359	715	0	146454	708	0	143095	0	0	58	1	0	58	14	0	5000	0	0	0	0	0	140	0	0	708	3	0	0	1	0	0	0	0	4	0	14	0	0	0.75	7
ENSRNOG00000015658	Sorbs1	protein_coding	9	0	5000	7	0	4569	366	0	107637	362	0	103068	0	0	58	0	0	58	33	0	5000	0	0	0	0	0	0	9	0	362	3	0	0	0	0	0	0	0	4	0	33	0	0	0.75	7
ENSRNOG00000015948	Slc1a5	protein_coding	23	0	5000	7	0	2651	65	0	14103	58	0	11452	0	0	18	0	0	16	18	0	5000	2	0	529	1	0	391	23	0	58	3	0	0	0	0	0	0	0	4	0	18	2	1	0.75	7
ENSRNOG00000016326	Cx3cl1	protein_coding	28	0	5000	7	0	3063	77	0	9492	63	0	6429	0	0	4	0	0	4	16	0	5000	7	0	1860	0	0	21	28	0	63	3	0	0	0	0	0	0	0	4	0	16	7	0	0.75	7
ENSRNOG00000016688	Ston1	protein_coding	6	0	5000	7	0	3131	67	0	16646	57	0	13515	0	0	6	0	0	6	16	0	5000	0	0	605	3	0	330	6	0	57	3	0	0	0	0	0	0	0	4	0	16	0	3	0.75	7
ENSRNOG00000016948	Nhlrc2	protein_coding	19	0	5000	7	0	4565	218	0	60289	197	0	55724	0	0	22	0	0	22	22	0	5000	11	0	1966	3	0	421	19	0	197	3	0	0	0	0	0	0	0	4	0	22	11	3	0.75	7
ENSRNOG00000017030	Arid1b	protein_coding	5	0	5000	7	0	6508	866	0	308988	856	0	302480	0	0	38	0	0	38	8	0	5000	3	0	1252	0	0	0	5	0	856	3	0	0	0	0	0	0	0	4	0	8	3	0	0.75	7
ENSRNOG00000017033	Nckap5l	protein_coding	18	0	5000	7	0	3978	22	0	11031	15	0	7053	0	0	22	0	0	22	10	0	5000	0	0	0	0	0	0	18	0	15	3	0	0	0	0	0	0	0	4	0	10	0	0	0.75	7
ENSRNOG00000017102	Ftsjd1	protein_coding	23	0	5000	7	0	3553	22	0	6832	15	0	3279	0	0	2	0	0	2	2	0	5000	0	0	1098	0	0	151	23	0	15	3	0	0	0	0	0	0	0	4	0	2	0	0	0.75	7
ENSRNOG00000017299	Phrf1	protein_coding	16	0	5000	7	0	5319	68	0	32854	61	0	27535	0	0	34	0	0	34	29	0	10000	0	0	189	1	0	103	16	0	61	3	0	0	0	0	0	0	0	4	0	29	0	1	0.75	7
ENSRNOG00000017401	Tmco4	protein_coding	29	0	5000	7	0	2751	239	0	77286	228	0	74535	0	0	28	0	0	28	23	0	5000	2	0	620	2	0	235	29	0	228	3	0	0	0	0	0	0	0	4	0	23	2	2	0.75	7
ENSRNOG00000017912	Atp2a3	protein_coding	19	0	8332	7	0	4678	24	0	30621	23	0	25943	0	0	42	0	0	40	11	0	5000	2	0	1341	1	0	131	19	0	23	3	0	0	0	0	0	0	0	4	0	11	2	1	0.75	7
ENSRNOG00000018097	Emc1	protein_coding	10	0	5000	7	0	6364	46	0	25319	33	0	18955	0	0	44	0	0	44	4	0	5000	6	0	3357	0	0	25	10	0	33	3	0	0	0	0	0	0	0	4	0	4	6	0	0.75	7
ENSRNOG00000018838	Paox	protein_coding	26	0	5000	7	0	1789	85	0	25043	78	0	23254	0	0	14	0	0	14	0	0	5000	0	0	193	0	0	0	26	0	78	3	0	0	0	0	0	0	0	4	0	0	0	0	0.75	7
ENSRNOG00000019127	Zfp606	protein_coding	17	0	5346	7	0	2376	40	0	23227	34	0	20851	0	0	12	0	0	12	34	0	10000	0	0	0	0	0	0	17	0	34	3	0	0	0	0	0	0	0	4	0	34	0	0	0.75	7
ENSRNOG00000019158	ENSRNOG00000019158	protein_coding	14	0	5000	7	0	963	9	0	1192	2	0	229	0	0	9	0	0	9	11	0	5000	0	0	0	0	0	0	14	0	2	3	0	0	0	0	0	0	0	4	0	11	0	0	0.75	7
ENSRNOG00000019486	Trpv1	protein_coding	52	0	5000	8	0	2847	95	0	25146	86	0	22299	0	0	30	0	0	30	13	0	5000	1	0	250	0	0	80	52	0	86	3	0	0	0	0	0	0	0	4	1	13	1	0	0.75	7
ENSRNOG00000020205	Agrn	protein_coding	19	0	5000	7	0	7333	49	0	21291	39	0	13958	0	0	74	0	0	74	13	0	5000	3	0	1252	0	0	201	19	0	39	3	0	0	0	0	0	0	0	4	0	13	3	0	0.75	7
ENSRNOG00000020630	Il9r	protein_coding	44	0	5000	7	0	2518	62	0	10285	44	0	7767	0	0	16	0	0	16	20	0	5000	11	0	1102	0	0	12	44	0	44	3	0	0	0	0	0	0	0	4	0	20	11	0	0.75	7
ENSRNOG00000020720	Fbxw12	protein_coding	34	0	5000	7	0	1407	142	0	20222	135	0	18815	0	0	18	0	0	18	11	0	5000	0	0	0	0	0	0	34	0	135	3	0	0	0	0	0	0	0	4	0	11	0	0	0.75	7
ENSRNOG00000021000	Naaladl1	protein_coding	8	0	5000	7	0	2552	37	0	13159	30	0	10607	0	0	34	0	0	34	12	0	5000	0	0	298	0	0	16	8	0	30	3	0	0	0	0	0	0	0	4	0	12	0	0	0.75	7
ENSRNOG00000022795	AU018091	protein_coding	29	0	5000	7	0	2488	43	0	13626	36	0	11138	0	0	22	0	0	22	19	0	5000	0	0	487	0	0	93	29	0	36	3	0	0	0	0	0	0	0	4	0	19	0	0	0.75	7
ENSRNOG00000022863	Lingo4	protein_coding	16	0	5000	7	0	1857	0	0	4168	5	0	2311	0	0	2	0	0	2	14	0	5000	0	0	0	0	0	0	16	0	5	3	0	0	0	0	0	0	0	4	0	14	0	0	0.75	7
ENSRNOG00000022937	Bpifc	protein_coding	26	0	5000	7	0	2228	435	0	57107	422	0	54879	0	0	30	0	0	30	22	0	5000	5	0	631	1	0	67	26	0	422	3	0	0	0	1	0	0	0	4	0	22	5	0	0.75	7
ENSRNOG00000023318	Tigd3	protein_coding	0	0	5000	7	0	1586	0	0	2420	7	0	834	0	0	2	0	0	2	24	0	5000	0	0	0	2	0	173	0	0	7	3	0	0	0	0	0	0	0	4	0	24	0	2	0.75	7
ENSRNOG00000023412	Tmem241	protein_coding	45	0	10000	7	0	1048	490	0	108598	483	0	107550	0	0	36	0	0	38	12	0	5000	0	0	0	0	0	0	45	0	483	3	0	0	0	0	0	0	0	4	0	12	0	0	0.75	7
ENSRNOG00000023870	Sh2d7	protein_coding	21	0	5000	7	0	1380	42	0	9712	35	0	8332	0	0	10	0	0	10	10	0	5000	0	0	0	0	0	0	21	0	35	3	0	0	0	0	0	0	0	4	0	10	0	0	0.75	7
ENSRNOG00000023969	Herc6	protein_coding	16	0	5000	7	0	4142	154	0	42344	141	0	38202	0	0	50	0	0	50	31	0	5000	6	0	1118	0	0	21	16	0	141	3	0	0	0	0	0	0	0	4	0	31	6	0	0.75	7
ENSRNOG00000024127	Atp13a5	protein_coding	5	0	5000	7	0	4464	552	0	138675	544	0	134211	0	0	58	0	0	58	13	0	5000	1	0	693	0	0	120	5	0	544	3	0	0	0	0	0	0	0	4	0	13	1	0	0.75	7
ENSRNOG00000024800	Diap2	protein_coding	34	0	15000	7	0	2816	980	0	481960	975	0	479144	0	0	64	0	0	62	23	0	10000	0	0	0	0	0	0	34	0	975	3	0	0	0	0	0	0	0	4	0	23	0	0	0.75	7
ENSRNOG00000024849	Tor1aip2	protein_coding	10	0	5000	7	0	5079	83	0	26525	68	0	21446	0	0	8	0	0	8	3	0	5000	8	0	3134	0	0	208	10	0	68	3	0	0	0	0	0	0	0	4	0	3	8	0	0.75	7
ENSRNOG00000025601	Topaz1	protein_coding	15	0	5000	7	0	4953	187	0	53835	180	0	48882	0	0	38	0	0	38	27	0	5000	0	0	0	0	0	0	15	0	180	3	0	0	0	0	0	0	0	4	0	27	0	0	0.75	7
ENSRNOG00000025691	Pla2g7	protein_coding	8	0	5000	7	0	1758	249	0	41801	252	0	40043	0	0	22	0	0	22	14	0	5000	2	0	212	2	0	223	8	0	252	3	0	0	0	0	0	0	0	4	0	14	2	2	0.75	7
ENSRNOG00000025951	Taar2	protein_coding	32	0	5000	7	0	1020	30	0	3971	23	0	2951	0	0	2	0	0	2	24	0	5000	0	0	0	0	0	0	32	0	23	3	0	0	0	0	0	0	0	4	0	24	0	0	0.75	7
ENSRNOG00000026504	Fam114a1	protein_coding	46	0	5000	7	0	1704	197	0	58879	190	0	57175	0	0	24	0	0	24	1	0	5000	0	0	0	0	0	0	46	0	190	3	0	0	0	0	0	0	0	4	0	1	0	0	0.75	7
ENSRNOG00000030015	ENSRNOG00000030015	protein_coding	20	0	5000	7	0	1857	7	0	2005	0	0	148	0	0	16	0	0	16	26	0	5000	0	0	0	0	0	0	20	0	0	3	0	0	0	0	0	0	0	4	0	26	0	0	0.75	7
ENSRNOG00000031422	Krt39	protein_coding	37	0	5000	7	0	1446	36	0	6606	29	0	5160	0	0	12	0	0	12	20	0	5000	0	0	0	0	0	0	37	0	29	3	0	0	0	0	0	0	0	4	0	20	0	0	0.75	7
ENSRNOG00000033162	Chia	protein_coding	29	0	5000	7	0	1515	201	0	47028	192	0	45513	0	0	20	0	0	20	12	0	5000	2	0	93	0	0	0	29	0	192	3	0	0	0	0	0	0	0	4	0	12	2	0	0.75	7
ENSRNOG00000033343	Prss36	protein_coding	2	0	5000	7	0	2559	46	0	15798	43	0	13239	0	0	30	0	0	30	17	0	5000	0	0	0	0	0	0	2	0	43	3	0	0	0	0	0	0	0	4	0	17	0	0	0.75	7
ENSRNOG00000033729	Zfp719	protein_coding	26	0	5000	7	0	2178	22	0	6813	15	0	4635	0	0	4	0	0	4	14	0	5000	0	0	0	0	0	0	26	0	15	3	0	0	0	0	0	0	0	4	0	14	0	0	0.75	7
ENSRNOG00000038497	Vom2r29	protein_coding	13	0	5000	7	0	2544	52	0	20887	45	0	18343	0	0	16	0	0	16	11	0	5000	0	0	0	0	0	0	13	0	45	3	0	0	0	0	0	0	0	4	0	11	0	0	0.75	7
ENSRNOG00000038743	Adam26a	protein_coding	25	0	5000	7	0	1257	50	0	15634	43	0	14377	0	0	2	0	0	2	34	0	5000	0	0	0	0	0	0	25	0	43	3	0	0	0	0	0	0	0	4	0	34	0	0	0.75	7
ENSRNOG00000038746	Bco2	protein_coding	31	0	7443	7	0	3309	125	0	33283	116	0	29974	0	0	31	0	0	29	31	0	15000	4	0	848	1	0	165	31	0	116	3	0	0	0	0	0	0	0	4	0	31	4	1	0.75	7
ENSRNOG00000038775	Tarm1	protein_coding	10	0	5000	7	0	867	50	0	12700	43	0	11833	0	0	10	2	0	10	23	0	5000	0	0	0	0	0	0	10	0	43	3	0	0	2	0	0	0	0	4	0	23	0	0	0.75	7
ENSRNOG00000039205	ENSRNOG00000039205	protein_coding	24	0	5000	7	0	774	0	0	800	0	0	26	0	0	7	0	0	7	13	0	5000	0	0	0	0	0	0	24	0	0	3	0	0	0	0	0	0	0	4	0	13	0	0	0.75	7
ENSRNOG00000039890	Abcg3l3	protein_coding	18	0	5000	7	0	2002	143	0	45620	136	0	43618	0	0	30	0	0	30	5	0	5000	0	0	0	0	0	58	18	0	136	3	0	0	0	0	0	0	0	4	0	5	0	0	0.75	7
ENSRNOG00000042030	Nlrp4a	protein_coding	8	0	5000	7	0	3930	133	0	102591	125	0	98661	0	0	16	0	0	16	6	0	5000	1	0	951	0	0	30	8	0	125	3	0	0	0	0	0	0	0	4	0	6	1	0	0.75	7
ENSRNOG00000043102	Bahcc1	protein_coding	16	0	5000	7	0	7791	51	0	33823	44	0	26032	0	0	62	0	0	62	15	0	5000	0	0	0	0	0	0	16	0	44	3	0	0	0	0	0	0	0	4	0	15	0	0	0.75	7
ENSRNOG00000045685	Olr613	protein_coding	41	0	5000	7	0	933	7	0	933	0	0	0	0	0	0	0	0	0	45	0	5000	0	0	0	0	0	0	41	0	0	3	0	0	0	0	0	0	0	4	0	45	0	0	0.75	7
ENSRNOG00000046553	Olr1297	protein_coding	55	0	5000	7	0	945	7	0	945	0	0	0	0	0	0	0	0	0	0	0	5000	0	0	0	0	0	0	55	0	0	3	0	0	0	0	0	0	0	4	0	0	0	0	0.75	7
ENSRNOG00000046759	Olr1460	protein_coding	25	0	5000	7	0	927	7	0	927	0	0	0	0	0	0	0	0	0	25	0	5000	0	0	0	0	0	0	25	0	0	3	0	0	0	0	0	0	0	4	0	25	0	0	0.75	7
ENSRNOG00000048810	Olr91	protein_coding	45	0	5000	7	0	948	7	0	948	0	0	0	0	0	0	0	0	0	47	0	5000	0	0	0	0	0	0	45	0	0	3	0	0	0	0	0	0	0	4	0	47	0	0	0.75	7
ENSRNOG00000049035	Krtap27-1	protein_coding	42	0	5000	7	0	609	7	0	609	0	0	0	0	0	0	0	0	0	68	0	5000	0	0	0	0	0	0	42	0	0	3	0	0	0	0	0	0	0	4	0	68	0	0	0.75	7
ENSRNOG00000049365	ENSRNOG00000049365	protein_coding	29	0	5004	7	0	1037	1051	0	213382	1047	0	212345	0	0	8	0	0	8	49	0	10000	0	0	0	0	0	0	29	0	1047	3	0	0	0	0	0	0	0	4	0	49	0	0	0.75	7
ENSRNOG00000050312	Ism2	protein_coding	0	0	5000	7	0	1766	45	0	19658	38	0	17892	0	0	26	0	0	26	10	0	5000	0	0	0	0	0	0	0	0	38	3	0	0	0	0	0	0	0	4	0	10	0	0	0.75	7
ENSRNOG00000050411	Olr754	protein_coding	73	0	5000	7	0	918	7	0	918	0	0	0	0	0	0	0	0	0	24	0	5000	0	0	0	0	0	0	73	0	0	3	0	0	0	0	0	0	0	4	0	24	0	0	0.75	7
ENSRNOG00000050534	Gcnt1	protein_coding	40	0	5000	7	0	4527	24	0	4527	0	0	0	0	0	0	0	0	0	12	0	5000	16	0	2443	1	0	797	40	0	0	3	0	0	0	0	0	0	0	4	0	12	16	1	0.75	7
ENSRNOG00000000457	Tap1	protein_coding	72	0	5000	33	0	2943	184	0	10634	134	0	7691	0	0	20	0	0	20	76	0	5000	10	0	439	7	0	326	72	0	134	14	0	0	0	0	0	0	0	19	0	76	10	7	0.736842	33
ENSRNOG00000018819	ENSRNOG00000018819	protein_coding	45	0	5000	26	0	960	0	0	1102	0	0	142	0	0	6	0	0	6	26	0	5000	0	0	0	0	0	0	45	0	0	11	0	0	0	0	0	0	0	15	0	26	0	0	0.733333	26
ENSRNOG00000008334	Crocc	protein_coding	16	0	5000	19	0	5976	118	0	35103	99	0	29127	0	0	70	0	0	70	39	0	6716	0	0	0	0	0	0	16	0	99	8	0	0	0	0	0	0	0	11	0	39	0	0	0.727273	19
ENSRNOG00000011407	Pragmin	protein_coding	25	0	5000	19	0	4759	241	0	52690	218	0	47931	0	0	10	0	0	10	24	0	5000	1	0	390	3	0	262	25	0	218	8	0	0	0	0	0	0	0	11	0	24	1	3	0.727273	19
ENSRNOG00000028541	Btnl2	protein_coding	68	0	5000	19	0	1542	195	0	11658	176	0	10116	0	0	14	0	0	14	42	0	5000	0	0	0	0	0	0	68	0	176	8	0	0	0	0	0	0	0	11	0	42	0	0	0.727273	19
ENSRNOG00000012207	Dst	protein_coding	63	0	15000	112	0	27611	904	0	220974	854	0	193363	0	0	208	1	0	216	48	0	15000	0	0	0	0	0	0	63	0	854	47	0	0	1	0	0	0	0	65	0	48	0	0	0.723077	112
ENSRNOG00000022790	ENSRNOG00000022790	protein_coding	31	0	10000	84	0	18017	398	0	77439	328	0	59422	0	0	162	0	0	160	12	0	5000	1	0	570	0	0	0	31	0	328	35	0	0	0	0	0	0	0	49	0	12	1	0	0.714286	84
ENSRNOG00000029773	Atm	protein_coding	2	0	5000	24	0	9756	500	0	101911	475	0	92155	0	0	124	0	0	124	6	0	5000	0	0	337	1	0	224	2	0	475	10	0	0	0	0	0	0	0	14	0	6	0	1	0.714286	24
ENSRNOG00000003972	Tshr	protein_coding	38	0	5000	12	0	4507	474	0	135830	453	0	131323	0	0	18	0	0	18	22	0	5000	9	0	2164	0	0	48	38	0	453	5	0	0	0	0	0	0	0	7	0	22	9	0	0.714286	12
ENSRNOG00000004147	Abca8a	protein_coding	73	0	5000	12	0	5479	400	0	65488	382	0	60009	0	0	74	0	0	76	24	0	5456	6	0	616	0	0	0	73	0	382	5	0	0	0	0	0	0	0	7	0	24	6	0	0.714286	12
ENSRNOG00000004430	Azi1	protein_coding	24	0	5000	12	0	3600	80	0	24366	69	0	20766	0	0	50	0	0	50	15	0	5000	1	0	212	1	0	178	24	0	69	5	0	0	0	1	0	0	0	7	0	15	1	0	0.714286	12
ENSRNOG00000008244	2700049A03Rik	protein_coding	12	0	5000	12	0	4386	412	0	103171	400	0	98785	0	0	57	0	0	57	28	0	5000	0	0	0	0	0	0	12	0	400	5	0	0	0	0	0	0	0	7	0	28	0	0	0.714286	12
ENSRNOG00000010217	Prrc2b	protein_coding	14	0	5092	12	0	6234	121	0	41043	114	0	34809	0	0	56	0	0	54	12	0	5000	0	0	0	0	0	0	14	0	114	5	0	0	0	0	0	0	0	7	0	12	0	0	0.714286	12
ENSRNOG00000010903	Crb1	protein_coding	14	0	5000	13	0	4603	1313	0	188600	1298	0	183997	0	0	22	0	0	22	101	0	5000	0	0	260	2	0	119	14	0	1298	5	0	0	0	1	1	0	0	7	0	101	0	1	0.714286	12
ENSRNOG00000012074	Ifngr1	protein_coding	17	0	5000	12	0	1854	62	0	18436	45	0	16582	0	0	12	0	0	12	4	0	5000	4	0	387	1	0	72	17	0	45	5	0	0	0	0	0	0	0	7	0	4	4	1	0.714286	12
ENSRNOG00000013611	Krt32	protein_coding	51	0	5000	12	0	1368	37	0	5426	25	0	4058	0	0	12	0	0	12	37	0	5000	0	0	0	0	0	0	51	0	25	5	0	0	0	0	0	0	0	7	0	37	0	0	0.714286	12
ENSRNOG00000014548	Nedd9	protein_coding	6	0	5000	12	0	4370	140	0	59550	121	0	55180	0	0	12	0	0	12	24	0	5000	7	0	1765	0	0	103	6	0	121	5	0	0	0	0	0	0	0	7	0	24	7	0	0.714286	12
ENSRNOG00000014610	Anpep	protein_coding	67	0	5000	12	0	3320	109	0	18457	92	0	15137	0	0	38	0	0	38	28	0	5000	5	0	403	0	0	19	67	0	92	5	0	0	0	0	0	0	0	7	0	28	5	0	0.714286	12
ENSRNOG00000015440	Wrn	protein_coding	66	0	10000	12	0	4203	419	0	105695	411	0	101492	0	0	66	0	0	66	12	0	5000	0	0	0	0	0	0	66	0	411	5	0	0	0	0	0	0	0	7	0	12	0	0	0.714286	12
ENSRNOG00000016105	Xrcc5	protein_coding	23	0	5000	12	0	2515	377	0	88407	365	0	85892	0	0	40	0	0	40	25	0	5000	0	0	218	0	0	98	23	0	365	5	0	0	0	0	0	0	0	7	0	25	0	0	0.714286	12
ENSRNOG00000023664	Lepr	protein_coding	74	0	10000	12	0	3554	420	0	101468	408	0	97914	0	0	38	0	0	36	14	0	5000	0	0	24	0	0	20	74	0	408	5	0	0	0	0	0	0	0	7	0	14	0	0	0.714286	12
ENSRNOG00000032419	Klhdc7b	protein_coding	6	0	5000	12	0	1806	0	0	1806	0	0	0	0	0	0	0	0	0	6	0	5000	0	0	0	0	0	0	6	0	0	5	0	0	0	0	0	0	0	7	0	6	0	0	0.714286	12
ENSRNOG00000032625	Zfp235	protein_coding	40	0	5000	12	0	2115	21	0	5554	9	0	3439	0	0	2	0	0	2	16	0	5000	0	0	0	0	0	0	40	0	9	5	0	0	0	0	0	0	0	7	0	16	0	0	0.714286	12
ENSRNOG00000036913	RGD1309621	protein_coding	25	0	5000	12	0	4503	23	0	8746	11	0	4243	0	0	6	0	0	6	21	0	5000	0	0	0	0	0	0	25	0	11	5	0	0	0	0	0	0	0	7	0	21	0	0	0.714286	12
ENSRNOG00000042224	Cyp2j10	protein_coding	28	0	5000	12	0	1830	878	0	115396	865	0	113566	0	0	18	0	0	18	18	0	5000	1	0	303	0	0	21	28	0	865	5	0	0	0	0	0	0	0	7	0	18	1	0	0.714286	12
ENSRNOG00000049111	Dchs2	protein_coding	17	0	5000	12	0	3648	110	0	27019	98	0	23371	0	0	12	0	0	12	11	0	5000	0	0	0	0	0	0	17	0	98	5	0	0	0	0	0	0	0	7	0	11	0	0	0.714286	12
ENSRNOG00000010983	Otog	protein_coding	10	0	5000	17	0	10037	233	0	69006	213	0	58969	0	0	110	0	0	110	6	0	5000	3	0	1286	0	0	42	10	0	213	7	0	0	0	0	0	0	0	10	0	6	3	0	0.7	17
ENSRNOG00000016148	Gtse1	protein_coding	37	0	5000	17	0	2698	165	0	16752	148	0	14054	0	0	22	0	0	22	12	0	5000	0	0	340	0	0	108	37	0	148	7	0	0	0	0	0	0	0	10	0	12	0	0	0.7	17
ENSRNOG00000019278	Fsd2	protein_coding	4	0	5000	17	0	2927	261	0	27666	240	0	24739	0	0	22	0	0	22	30	0	5000	4	0	686	0	0	0	4	0	240	7	0	0	0	0	0	0	0	10	0	30	4	0	0.7	17
ENSRNOG00000027232	Pcdhga11	protein_coding	38	0	5000	17	0	2561	0	0	2561	0	0	0	0	0	0	0	0	0	69	0	5000	0	0	0	5	0	134	38	0	0	7	0	0	0	0	0	0	0	10	0	69	0	5	0.7	17
ENSRNOG00000018865	Adamts12	protein_coding	0	0	5000	27	0	8571	1262	0	297454	1226	0	288883	0	0	46	0	0	46	17	0	5000	9	0	3532	0	0	239	0	0	1226	11	0	0	0	0	0	1	0	16	0	17	9	0	0.6875	27
ENSRNOG00000050145	Ahnak	protein_coding	13	0	5000	37	0	16326	78	0	28723	41	0	12397	0	0	12	0	0	12	15	0	5000	0	0	0	0	0	234	13	0	41	15	0	0	0	0	0	0	0	22	0	15	0	0	0.681818	37
ENSRNOG00000039454	Pcdhgb7	protein_coding	55	0	5000	50	0	2592	0	0	2592	0	0	0	0	0	0	0	0	0	27	0	5000	0	0	0	1	0	171	55	0	0	20	0	0	0	0	0	0	0	30	0	27	0	1	0.666667	50
ENSRNOG00000010431	Msh4	protein_coding	48	0	5000	20	0	2736	610	0	51043	590	0	48307	0	0	38	0	0	38	89	0	5000	0	0	0	0	0	0	48	0	590	8	0	0	0	0	0	0	0	12	0	89	0	0	0.666667	20
ENSRNOG00000017519	ENSRNOG00000017519	protein_coding	73	0	5000	20	0	2130	309	0	33576	289	0	31446	0	0	14	0	0	14	35	0	5000	0	0	0	0	0	0	73	0	289	8	0	0	0	0	0	0	0	12	0	35	0	0	0.666667	20
ENSRNOG00000020539	Muc1	protein_coding	2	0	5000	15	0	2302	7	0	4737	10	0	2435	0	0	12	0	0	12	8	0	5000	0	0	279	0	0	55	2	0	10	6	0	0	0	0	0	0	0	9	0	8	0	0	0.666667	15
ENSRNOG00000027456	Cdc42bpg	protein_coding	15	0	5000	15	0	5967	46	0	19929	29	0	13962	0	0	72	0	0	72	9	0	5000	1	0	1056	1	0	255	15	0	29	6	0	0	0	0	0	0	0	9	0	9	1	1	0.666667	15
ENSRNOG00000042899	9530053A07Rik	protein_coding	14	0	5000	15	0	7621	105	0	37806	90	0	30185	0	0	40	0	0	40	12	0	5000	0	0	0	0	0	7	14	0	90	6	0	0	0	0	0	0	0	9	0	12	0	0	0.666667	15
ENSRNOG00000000787	ENSRNOG00000000787	protein_coding	56	0	5000	10	0	843	20	0	2450	10	0	1607	0	0	4	0	0	4	35	0	5000	0	0	0	0	0	0	56	0	10	4	0	0	0	0	0	0	0	6	0	35	0	0	0.666667	10
ENSRNOG00000000833	Vars2	protein_coding	13	0	5000	10	0	4099	12	0	10847	19	0	6748	0	0	56	0	0	56	13	0	5000	0	0	620	3	0	281	13	0	19	4	0	0	0	0	0	0	0	6	0	13	0	3	0.666667	10
ENSRNOG00000001254	Col6a2	protein_coding	87	0	5000	10	0	3601	110	0	27689	99	0	24088	0	0	54	0	0	54	10	0	5000	1	0	438	0	0	79	87	0	99	4	0	0	0	0	0	0	0	6	0	10	1	0	0.666667	10
ENSRNOG00000002080	Urb1	protein_coding	7	0	5000	10	0	7292	180	0	60684	169	0	53392	0	0	76	0	0	76	40	0	5000	1	0	455	0	0	0	7	0	169	4	0	0	0	0	0	0	0	6	0	40	1	0	0.666667	10
ENSRNOG00000004013	Grip1	protein_coding	49	0	10000	10	0	4498	959	0	191068	949	0	186570	0	0	54	0	0	58	27	0	10000	2	0	1066	0	0	0	49	0	949	4	0	0	0	0	0	0	0	6	0	27	2	0	0.666667	10
ENSRNOG00000005287	Syne3	protein_coding	6	0	5000	10	0	3085	220	0	75314	210	0	72229	0	0	38	0	0	38	11	0	5000	0	0	0	0	0	160	6	0	210	4	0	0	0	0	0	0	0	6	0	11	0	0	0.666667	10
ENSRNOG00000008554	Slc9a9	protein_coding	18	0	5000	10	0	1935	1884	0	698017	1874	0	696082	0	0	30	0	0	30	12	0	5000	0	0	0	0	0	0	18	0	1874	4	0	0	0	0	0	0	0	6	0	12	0	0	0.666667	10
ENSRNOG00000009170	Dmxl2-ps1	protein_coding	19	0	5000	10	0	6735	223	0	61775	213	0	55040	0	0	62	0	0	60	17	0	5000	0	0	0	0	0	0	19	0	213	4	0	0	0	0	0	0	0	6	0	17	0	0	0.666667	10
ENSRNOG00000011132	D430041D05Rik	protein_coding	18	0	5000	10	0	4017	536	0	116208	526	0	112191	0	0	38	0	0	38	12	0	5000	0	0	0	0	0	0	18	0	526	4	0	0	0	0	0	0	0	6	0	12	0	0	0.666667	10
ENSRNOG00000011454	Tbck	protein_coding	12	0	5000	10	0	6072	840	0	205453	820	0	199381	0	0	48	0	0	48	27	0	5000	9	0	3228	1	0	261	12	0	820	4	0	0	0	0	0	0	0	6	0	27	9	1	0.666667	10
ENSRNOG00000012094	Ltbp2	protein_coding	8	0	5000	10	0	6452	247	0	92374	234	0	85922	0	0	68	0	0	68	8	0	5000	3	0	1033	0	0	55	8	0	234	4	0	0	0	0	0	0	0	6	0	8	3	0	0.666667	10
ENSRNOG00000014143	Col24a1	protein_coding	22	0	5000	11	0	4050	1201	0	234547	1190	0	230497	0	0	116	0	0	116	54	0	5000	0	0	0	0	0	0	22	0	1190	4	0	0	0	0	0	1	0	6	0	54	0	0	0.666667	10
ENSRNOG00000016044	Mab21l3	protein_coding	23	0	5000	10	0	3926	157	0	22648	128	0	18722	0	0	12	0	0	12	26	0	5000	19	0	2396	0	0	240	23	0	128	4	0	0	0	0	0	0	0	6	0	26	19	0	0.666667	10
ENSRNOG00000016479	Plekhg4	protein_coding	8	0	5000	10	0	3558	16	0	6689	6	0	3131	0	0	38	0	0	38	20	0	5000	0	0	0	0	0	0	8	0	6	4	0	0	0	0	0	0	0	6	0	20	0	0	0.666667	10
ENSRNOG00000018254	Sncaip	protein_coding	34	0	5000	10	0	3803	615	0	137349	602	0	133546	0	0	22	0	0	22	21	0	5000	2	0	539	1	0	372	34	0	602	4	0	0	0	0	0	0	0	6	0	21	2	1	0.666667	10
ENSRNOG00000018835	Notch2	protein_coding	8	0	5000	10	0	7941	293	0	130796	282	0	122855	0	0	66	0	0	66	8	0	5000	0	0	363	1	0	162	8	0	282	4	0	0	0	0	0	0	0	6	0	8	0	1	0.666667	10
ENSRNOG00000019728	Itgam	protein_coding	45	0	5000	10	0	3456	178	0	50283	168	0	46827	0	0	58	0	0	58	22	0	5000	0	0	0	0	0	0	45	0	168	4	0	0	0	0	0	0	0	6	0	22	0	0	0.666667	10
ENSRNOG00000021217	Itga10	protein_coding	17	0	5000	10	0	5038	81	0	19317	64	0	14279	0	0	58	0	0	58	23	0	5000	7	0	1485	0	0	49	17	0	64	4	0	0	0	0	0	0	0	6	0	23	7	0	0.666667	10
ENSRNOG00000021237	RGD1565616	protein_coding	24	0	5000	10	0	4803	445	0	132955	433	0	128152	0	0	72	0	0	72	8	0	5000	2	0	1182	0	0	93	24	0	433	4	0	0	0	0	0	0	0	6	0	8	2	0	0.666667	10
ENSRNOG00000021713	Kif18b	protein_coding	17	0	5000	10	0	3293	73	0	19167	60	0	15874	0	0	30	0	0	30	21	0	5000	2	0	654	1	0	158	17	0	60	4	0	0	0	0	0	0	0	6	0	21	2	1	0.666667	10
ENSRNOG00000023492	Greb1l	protein_coding	13	0	5000	10	0	5877	333	0	107526	323	0	101649	0	0	82	0	0	82	26	0	5000	0	0	0	0	0	0	13	0	323	4	0	0	0	0	0	0	0	6	0	26	0	0	0.666667	10
ENSRNOG00000025728	Adam32	protein_coding	20	0	5000	10	0	2374	898	0	109636	887	0	107262	0	0	46	0	0	46	66	0	5000	1	0	112	0	0	0	20	0	887	4	0	0	0	0	0	0	0	6	0	66	1	0	0.666667	10
ENSRNOG00000026204	Dclre1a	protein_coding	17	0	5000	10	0	3540	85	0	18813	70	0	15273	0	0	16	0	0	16	14	0	5000	4	0	330	1	0	129	17	0	70	4	0	0	0	1	0	0	0	6	0	14	4	0	0.666667	10
ENSRNOG00000026569	Zfp943	protein_coding	48	0	5000	10	0	1521	99	0	12122	89	0	10601	0	0	4	0	0	4	56	0	5000	0	0	0	0	0	0	48	0	89	4	0	0	0	0	0	0	0	6	0	56	0	0	0.666667	10
ENSRNOG00000028523	Tctn1	protein_coding	27	0	5000	10	0	4061	157	0	32712	135	0	28651	0	0	28	0	0	28	16	0	5000	12	0	2189	0	0	90	27	0	135	4	0	0	0	0	0	0	0	6	0	16	12	0	0.666667	10
ENSRNOG00000030017	Ercc6	protein_coding	13	0	5000	10	0	7003	190	0	66638	166	0	59635	0	0	36	0	0	36	9	0	5000	14	0	3025	0	0	0	13	0	166	4	0	0	0	0	0	0	0	6	0	9	14	0	0.666667	10
ENSRNOG00000030022	Myo3b	protein_coding	85	0	5000	10	0	3897	1786	0	353812	1776	0	349915	0	0	70	0	0	70	15	0	5000	0	0	0	0	0	0	85	0	1776	4	0	0	0	0	0	0	0	6	0	15	0	0	0.666667	10
ENSRNOG00000030753	ENSRNOG00000030753	protein_coding	66	0	5000	10	0	939	1985	0	275059	1975	0	274120	1	0	4	0	0	4	24	0	5000	0	0	0	0	0	0	66	0	1975	4	0	1	0	0	0	0	0	6	0	24	0	0	0.666667	10
ENSRNOG00000031426	Olr469	protein_coding	41	0	5000	10	0	936	0	0	1033	0	0	97	0	0	4	0	0	4	28	0	5000	0	0	0	0	0	0	41	0	0	4	0	0	0	0	0	0	0	6	0	28	0	0	0.666667	10
ENSRNOG00000031576	Zfp455	protein_coding	36	0	5521	9	0	2167	126	0	14918	114	0	12751	0	0	9	0	0	9	31	0	5023	5	0	657	0	0	65	36	0	114	4	0	0	0	0	0	0	0	6	0	31	5	0	0.666667	10
ENSRNOG00000032545	Olr1351	protein_coding	38	0	5000	11	0	966	11	0	966	0	0	0	0	0	0	0	0	0	30	0	5000	0	0	0	0	0	0	38	0	0	4	0	0	0	0	0	1	0	6	0	30	0	0	0.666667	10
ENSRNOG00000033101	Myo18a	protein_coding	7	0	5000	10	0	6751	207	0	86433	197	0	79682	0	0	84	0	0	84	11	0	5000	0	0	616	0	0	0	7	0	197	4	0	0	0	0	0	0	0	6	0	11	0	0	0.666667	10
ENSRNOG00000036760	Tmc5	protein_coding	44	0	5000	10	0	3400	285	0	58199	275	0	54799	0	0	42	0	0	44	48	0	10000	0	0	0	0	0	198	44	0	275	4	0	0	0	0	0	0	0	6	0	48	0	0	0.666667	10
ENSRNOG00000036787	Olr252	protein_coding	37	0	5000	10	0	972	10	0	972	0	0	0	0	0	0	0	0	0	57	0	5000	0	0	0	0	0	0	37	0	0	4	0	0	0	0	0	0	0	6	0	57	0	0	0.666667	10
ENSRNOG00000036951	Slc2a7	protein_coding	47	0	5000	10	0	1182	154	0	12522	144	0	11340	0	0	16	0	0	16	45	0	5000	0	0	0	0	0	0	47	0	144	4	0	0	0	0	0	0	0	6	0	45	0	0	0.666667	10
ENSRNOG00000042820	Pramef17	protein_coding	55	0	5000	10	0	1416	27	0	2742	17	0	1326	0	0	4	0	0	4	26	0	5000	0	0	0	0	0	0	55	0	17	4	0	0	0	0	0	0	0	6	0	26	0	0	0.666667	10
ENSRNOG00000042918	RGD1304770	protein_coding	19	0	5000	10	0	2263	80	0	8461	63	0	6198	0	0	6	0	0	6	77	0	5000	2	0	758	5	0	311	19	0	63	4	0	0	0	1	0	0	0	6	0	77	2	4	0.666667	10
ENSRNOG00000045541	1700030J22Rik	protein_coding	38	0	5000	10	0	1428	35	0	10313	25	0	8885	1	0	6	1	0	6	14	0	5000	0	0	0	0	0	210	38	0	25	4	0	1	1	0	0	0	0	6	0	14	0	0	0.666667	10
ENSRNOG00000046188	Olr115	protein_coding	23	0	5000	10	0	954	10	0	954	0	0	0	0	0	0	0	0	0	10	0	5000	0	0	0	0	0	0	23	0	0	4	0	0	0	0	0	0	0	6	0	10	0	0	0.666667	10
ENSRNOG00000049714	Asap3	protein_coding	9	0	5000	10	0	2706	141	0	38869	131	0	36163	0	0	52	0	0	52	17	0	5000	0	0	0	0	0	0	9	0	131	4	0	0	0	0	0	0	0	6	0	17	0	0	0.666667	10
ENSRNOG00000023007	Col6a6	protein_coding	11	0	5000	28	0	6795	389	0	95904	361	0	89109	0	0	72	0	0	72	93	0	5000	0	0	0	0	0	0	11	0	361	11	0	0	0	0	0	0	0	17	0	93	0	0	0.647059	28
ENSRNOG00000049585	Tnc	protein_coding	20	0	5000	28	0	6098	298	0	59457	270	0	53359	0	0	60	0	0	60	12	0	5000	0	0	0	0	0	41	20	0	270	11	0	0	0	0	0	0	0	17	0	12	0	0	0.647059	28
ENSRNOG00000001632	Brwd1	protein_coding	18	0	5000	18	0	6912	364	0	90705	349	0	83793	0	0	82	0	0	82	0	0	5000	0	0	0	0	0	0	18	0	349	7	0	0	0	0	0	0	0	11	0	0	0	0	0.636364	18
ENSRNOG00000016632	Dsg3	protein_coding	28	0	5000	31	0	2928	284	0	30916	253	0	27988	0	0	32	0	0	32	66	0	5000	0	0	0	0	0	0	28	0	253	12	0	0	0	0	0	0	0	19	0	66	0	0	0.631579	31
ENSRNOG00000015520	Ticrr	protein_coding	7	0	5000	26	0	5655	195	0	41229	169	0	35574	0	0	42	0	0	42	26	0	5000	0	0	0	0	0	0	7	0	169	10	0	0	0	0	0	0	0	16	0	26	0	0	0.625	26
ENSRNOG00000000477	Daxx	protein_coding	7	0	5000	13	0	2452	3	0	5747	5	0	3295	0	0	14	0	0	14	28	0	5000	0	0	163	0	0	96	7	0	5	5	0	0	0	0	0	0	0	8	0	28	0	0	0.625	13
ENSRNOG00000009039	Trappc12	protein_coding	37	0	15000	13	0	3297	299	0	65416	283	0	62119	0	0	30	0	0	28	35	0	7451	3	0	686	9	0	1189	37	0	283	5	0	0	0	1	0	0	0	8	0	35	3	8	0.625	13
ENSRNOG00000009431	RGD1561609	protein_coding	48	0	10000	13	0	3932	868	0	173708	855	0	169776	0	0	44	0	0	42	32	0	5000	0	0	0	0	0	0	48	0	855	5	0	0	0	0	0	0	0	8	0	32	0	0	0.625	13
ENSRNOG00000018110	Svil	protein_coding	41	0	10000	14	0	6551	244	0	68550	233	0	61999	0	0	69	0	0	69	18	0	5000	0	0	0	0	0	0	41	0	233	5	0	0	0	0	0	0	0	8	1	18	0	0	0.625	13
ENSRNOG00000018434	Stab1	protein_coding	10	0	5000	13	0	7821	70	0	30372	57	0	22551	0	0	136	0	0	136	7	0	5000	0	0	0	0	0	102	10	0	57	5	0	0	0	0	0	0	0	8	0	7	0	0	0.625	13
ENSRNOG00000018867	Klhdc7a	protein_coding	14	0	5000	13	0	2322	13	0	2322	0	0	0	0	0	0	0	0	0	0	0	5000	0	0	0	0	0	0	14	0	0	5	0	0	0	0	0	0	0	8	0	0	0	0	0.625	13
ENSRNOG00000020525	Col5a3	protein_coding	9	0	5000	13	0	6052	248	0	45345	232	0	39293	0	0	132	0	0	132	8	0	5000	3	0	783	0	0	55	9	0	232	5	0	0	0	0	0	0	0	8	0	8	3	0	0.625	13
ENSRNOG00000025394	Tanc1	protein_coding	10	0	5000	13	0	5819	794	0	198282	780	0	192463	0	0	50	0	0	50	21	0	5000	0	0	147	1	0	296	10	0	780	5	0	0	0	0	0	0	0	8	0	21	0	1	0.625	13
ENSRNOG00000025898	CN725425	protein_coding	51	0	5000	13	0	1938	231	0	37711	218	0	35773	0	0	26	0	0	26	25	0	5000	0	0	0	0	0	0	51	0	218	5	0	0	0	0	0	0	0	8	0	25	0	0	0.625	13
ENSRNOG00000032884	Scn11a	protein_coding	10	0	5000	13	0	5876	243	0	69735	228	0	63859	0	0	52	0	0	52	13	0	5000	1	0	527	1	0	51	10	0	228	5	0	0	0	1	0	0	0	8	0	13	1	0	0.625	13
ENSRNOG00000037191	Umodl	protein_coding	8	0	5000	13	0	2079	69	0	12009	56	0	9930	0	0	14	0	0	14	18	0	5000	0	0	0	0	0	0	8	0	56	5	0	0	0	0	0	0	0	8	0	18	0	0	0.625	13
ENSRNOG00000046072	Olr1392	protein_coding	29	0	5000	13	0	936	13	0	936	0	0	0	0	0	0	0	0	0	43	0	5000	0	0	0	0	0	0	29	0	0	5	0	0	0	0	0	0	0	8	0	43	0	0	0.625	13
ENSRNOG00000038948	Stab2	protein_coding	4	0	5000	47	0	7584	1178	0	177641	1131	0	170057	1	0	148	0	0	148	0	0	5000	0	0	0	0	0	0	4	0	1131	18	0	1	0	0	0	0	0	29	0	0	0	0	0.62069	47
ENSRNOG00000019850	Speg	protein_coding	45	0	10000	29	0	11818	172	0	57340	138	0	45522	0	0	82	0	0	82	21	0	10000	7	0	1801	0	0	336	45	0	138	11	0	0	0	0	0	0	0	18	0	21	7	0	0.611111	29
ENSRNOG00000025108	Ankrd35	protein_coding	46	0	5000	32	0	3067	236	0	18940	204	0	15873	0	0	26	0	0	26	19	0	5000	0	0	0	0	0	70	46	0	204	12	0	0	0	0	0	0	0	20	0	19	0	0	0.6	32
ENSRNOG00000002146	Pkd2	protein_coding	52	0	5000	16	0	4851	528	0	43254	492	0	38403	0	0	28	0	0	28	40	0	5000	20	0	1950	0	0	0	52	0	492	6	0	0	0	0	0	0	0	10	0	40	20	0	0.6	16
ENSRNOG00000002312	ENSRNOG00000002312	protein_coding	31	0	5000	16	0	4407	398	0	97473	382	0	93066	0	0	49	0	0	49	24	0	5000	0	0	0	0	0	0	31	0	382	6	0	0	0	0	0	0	0	10	0	24	0	0	0.6	16
ENSRNOG00000009195	Tnks1bp1	protein_coding	14	0	5000	16	0	5118	85	0	20951	69	0	15833	0	0	18	0	0	18	12	0	5000	0	0	0	0	0	0	14	0	69	6	0	0	0	0	0	0	0	10	0	12	0	0	0.6	16
ENSRNOG00000015365	Col4a3	protein_coding	0	0	5000	16	0	5020	574	0	127345	558	0	122325	0	0	102	0	0	102	21	0	5000	0	0	7	0	0	0	0	0	558	6	0	0	0	0	0	0	0	10	0	21	0	0	0.6	16
ENSRNOG00000000746	Olr1695	protein_coding	20	0	5000	8	0	966	8	0	966	0	0	0	0	0	0	0	0	0	41	0	5000	0	0	0	0	0	0	20	0	0	3	0	0	0	0	0	0	0	5	0	41	0	0	0.6	8
ENSRNOG00000000940	Flt1	protein_coding	15	0	5000	8	0	4733	562	0	167854	554	0	163121	0	0	58	0	0	58	0	0	5000	0	0	487	0	0	235	15	0	554	3	0	0	0	0	0	0	0	5	0	0	0	0	0.6	8
ENSRNOG00000001309	Camkk2	protein_coding	34	0	5000	8	0	2003	167	0	35514	159	0	33511	0	0	32	0	0	32	34	0	5000	0	0	239	0	0	0	34	0	159	3	0	0	0	0	0	0	0	5	0	34	0	0	0.6	8
ENSRNOG00000002736	Rabgap1l	protein_coding	17	0	5000	8	0	2800	1830	0	587420	1822	0	584620	0	0	40	0	0	40	22	0	5000	0	0	251	0	0	101	17	0	1822	3	0	0	0	0	0	0	0	5	0	22	0	0	0.6	8
ENSRNOG00000002794	Selp	protein_coding	16	0	5000	8	0	3168	123	0	26053	113	0	22885	0	0	28	0	0	28	44	0	5000	2	0	863	0	0	1	16	0	113	3	0	0	0	0	0	0	0	5	0	44	2	0	0.6	8
ENSRNOG00000002932	Wdr19	protein_coding	2	0	5000	8	0	4315	158	0	61759	149	0	57444	0	0	70	0	0	70	21	0	5000	1	0	231	0	0	58	2	0	149	3	0	0	0	0	0	0	0	5	0	21	1	0	0.6	8
ENSRNOG00000003278	Map3k14	protein_coding	23	0	5000	8	0	4206	188	0	47041	176	0	42835	0	0	30	0	0	30	0	0	5000	4	0	1292	0	0	85	23	0	176	3	0	0	0	0	0	0	0	5	0	0	4	0	0.6	8
ENSRNOG00000003426	Kdm5c	protein_coding	26	0	15228	8	0	4966	43	0	45165	35	0	40199	0	0	82	0	0	78	18	0	10000	0	0	0	0	0	0	26	0	35	3	0	0	0	0	0	0	0	5	0	18	0	0	0.6	8
ENSRNOG00000004040	Abca8b	protein_coding	42	0	5000	8	0	4866	142	0	57907	135	0	53041	0	0	78	0	0	78	12	0	5000	0	0	0	0	0	0	42	0	135	3	0	0	0	0	0	0	0	5	0	12	0	0	0.6	8
ENSRNOG00000005469	Olr819	protein_coding	51	0	5000	8	0	960	0	0	1111	1	0	151	0	0	2	0	0	2	4	0	5000	0	0	0	0	0	0	51	0	1	3	0	0	0	0	0	0	0	5	0	4	0	0	0.6	8
ENSRNOG00000006483	Heatr5a	protein_coding	21	0	5000	8	0	7542	197	0	88655	180	0	81113	0	0	68	0	0	68	8	0	5000	9	0	1416	0	0	0	21	0	180	3	0	0	0	0	0	0	0	5	0	8	9	0	0.6	8
ENSRNOG00000006830	Tgm6	protein_coding	71	0	5000	8	0	2118	109	0	17043	101	0	14925	0	0	22	0	0	22	14	0	5000	0	0	0	0	0	0	71	0	101	3	0	0	0	0	0	0	0	5	0	14	0	0	0.6	8
ENSRNOG00000007307	Syde1	protein_coding	10	0	5000	8	0	2256	23	0	5987	15	0	3731	0	0	14	0	0	14	54	0	5000	0	0	48	0	0	0	10	0	15	3	0	0	0	0	0	0	0	5	0	54	0	0	0.6	8
ENSRNOG00000007574	Padi2	protein_coding	28	0	5000	8	0	3144	304	0	41214	291	0	38070	0	0	30	0	0	30	44	0	5000	5	0	1086	0	0	60	28	0	291	3	0	0	0	0	0	0	0	5	0	44	5	0	0.6	8
ENSRNOG00000008345	Clcn6	protein_coding	44	0	5000	8	0	3305	109	0	30760	101	0	27455	0	0	44	0	0	44	39	0	5000	0	0	662	0	0	30	44	0	101	3	0	0	0	0	0	0	0	5	0	39	0	0	0.6	8
ENSRNOG00000008575	Abp1	protein_coding	10	0	5000	8	0	2764	55	0	19535	45	0	16771	0	0	8	0	0	8	27	0	5000	1	0	332	1	0	176	10	0	45	3	0	0	0	0	0	0	0	5	0	27	1	1	0.6	8
ENSRNOG00000008602	Steap4	protein_coding	55	0	10000	8	0	3328	263	0	45326	259	0	41998	0	0	12	0	0	10	12	0	5000	16	0	1541	0	0	128	55	0	259	3	0	0	0	0	0	0	0	5	0	12	16	0	0.6	8
ENSRNOG00000008771	Nlrx1	protein_coding	6	0	5000	8	0	3522	52	0	15978	35	0	12456	0	0	18	0	0	18	9	0	5000	9	0	512	0	0	88	6	0	35	3	0	0	0	0	0	0	0	5	0	9	9	0	0.6	8
ENSRNOG00000011358	Hipk3	protein_coding	10	0	5000	8	0	4120	182	0	65664	174	0	61544	0	0	30	0	0	30	8	0	5000	0	0	74	0	0	470	10	0	174	3	0	0	0	0	0	0	0	5	0	8	0	0	0.6	8
ENSRNOG00000012692	Riok2	protein_coding	35	0	5000	8	0	1788	129	0	16448	120	0	14660	0	0	18	0	0	18	21	0	5000	1	0	121	0	0	11	35	0	120	3	0	0	0	0	0	0	0	5	0	21	1	0	0.6	8
ENSRNOG00000013456	Ighmbp2	protein_coding	25	0	5000	8	0	3665	83	0	23147	74	0	19482	0	0	28	0	0	28	11	0	5000	1	0	502	0	0	196	25	0	74	3	0	0	0	0	0	0	0	5	0	11	1	0	0.6	8
ENSRNOG00000014243	Pear1	protein_coding	21	0	5000	8	0	4467	0	0	19920	0	0	15453	0	0	48	0	0	48	19	0	5000	6	0	1094	1	0	271	21	0	0	3	0	0	0	0	0	0	0	5	0	19	6	1	0.6	8
ENSRNOG00000014874	Zfyve28	protein_coding	32	0	5000	8	0	3980	277	0	84885	267	0	80905	0	0	24	0	0	24	12	0	5000	2	0	1087	0	0	175	32	0	267	3	0	0	0	0	0	0	0	5	0	12	2	0	0.6	8
ENSRNOG00000015162	Lonp2	protein_coding	12	0	10000	8	0	3420	375	0	91817	371	0	88397	0	0	36	0	0	34	46	0	5000	0	0	147	1	0	88	12	0	371	3	0	0	0	1	0	0	0	5	0	46	0	0	0.6	8
ENSRNOG00000015813	Ubr2	protein_coding	7	0	5000	9	0	5268	227	0	77246	218	0	71978	0	0	96	0	0	96	45	0	5000	0	0	0	0	0	12	7	0	218	3	0	0	0	0	0	1	0	5	0	45	0	0	0.6	8
ENSRNOG00000017159	Dsc3	protein_coding	43	0	5000	8	0	2878	172	0	34263	162	0	31385	0	0	30	0	0	30	29	0	5000	0	0	0	2	0	175	43	0	162	3	0	0	0	0	0	0	0	5	0	29	0	2	0.6	8
ENSRNOG00000017683	Adam18	protein_coding	60	0	5000	8	0	2294	472	0	74627	462	0	72333	0	0	38	0	0	38	34	0	5000	2	0	140	0	0	0	60	0	462	3	0	0	0	0	0	0	0	5	0	34	2	0	0.6	8
ENSRNOG00000017919	Nup133	protein_coding	37	0	5000	8	0	1948	108	0	20849	99	0	18901	0	0	34	0	0	34	32	0	5000	1	0	64	0	0	0	37	0	99	3	0	0	0	0	0	0	0	5	0	32	1	0	0.6	8
ENSRNOG00000018070	Rnf182	protein_coding	75	0	5000	8	0	1220	312	0	48384	296	0	47164	0	0	2	0	0	2	41	0	5000	3	0	177	5	0	299	75	0	296	3	0	0	0	0	0	0	0	5	0	41	3	5	0.6	8
ENSRNOG00000018478	Myo3a	protein_coding	33	0	5000	8	0	4866	1245	0	203130	1237	0	198264	0	0	66	0	0	66	21	0	5000	0	0	0	0	0	0	33	0	1237	3	0	0	0	0	0	0	0	5	0	21	0	0	0.6	8
ENSRNOG00000018797	Myrip	protein_coding	10	0	5000	8	0	2571	372	0	131969	364	0	129398	0	0	30	0	0	30	20	0	5000	0	0	0	0	0	0	10	0	364	3	0	0	0	0	0	0	0	5	0	20	0	0	0.6	8
ENSRNOG00000019462	Pcdh1	protein_coding	6	0	5000	8	0	3054	16	0	6178	8	0	3124	0	0	4	0	0	4	12	0	5000	0	0	0	0	0	0	6	0	8	3	0	0	0	0	0	0	0	5	0	12	0	0	0.6	8
ENSRNOG00000020188	Trpc2	protein_coding	18	0	10000	9	0	6383	91	0	34055	81	0	27672	0	0	46	0	0	48	28	0	15000	2	0	2096	1	0	466	18	0	81	3	0	0	0	0	0	1	0	5	0	28	2	1	0.6	8
ENSRNOG00000023856	Agxt	protein_coding	28	0	5000	8	0	1595	64	0	9949	54	0	8354	0	0	20	0	0	20	33	0	5000	2	0	242	0	0	108	28	0	54	3	0	0	0	0	0	0	0	5	0	33	2	0	0.6	8
ENSRNOG00000024384	Cpn2	protein_coding	18	0	5000	8	0	2603	69	0	10421	55	0	7818	0	0	2	0	0	2	39	0	5000	5	0	893	1	0	12	18	0	55	3	0	0	0	0	0	0	0	5	0	39	5	1	0.6	8
ENSRNOG00000024456	Radil	protein_coding	12	0	5000	8	0	3687	169	0	64778	159	0	61091	0	0	28	0	0	28	12	0	5000	2	0	309	0	0	162	12	0	159	3	0	0	0	0	0	0	0	5	0	12	2	0	0.6	8
ENSRNOG00000025028	Prkdc	protein_coding	27	0	10000	8	0	12405	295	0	217478	287	0	205073	0	0	172	0	0	172	10	0	10000	0	0	0	0	0	0	27	0	287	3	0	0	0	0	0	0	0	5	0	10	0	0	0.6	8
ENSRNOG00000025155	Lmtk2	protein_coding	2	0	5000	8	0	8223	167	0	131326	158	0	123103	0	0	24	0	0	24	28	0	5000	1	0	3437	0	0	190	2	0	158	3	0	0	0	0	0	0	0	5	0	28	1	0	0.6	8
ENSRNOG00000025365	Ido2	protein_coding	5	0	5000	8	0	1155	238	0	39818	230	0	38663	0	0	18	0	0	18	18	0	5000	0	0	0	0	0	0	5	0	230	3	0	0	0	0	0	0	0	5	0	18	0	0	0.6	8
ENSRNOG00000025373	Polk	protein_coding	19	0	5000	8	0	3787	264	0	59312	254	0	55525	0	0	28	0	0	28	8	0	5000	0	0	1031	2	0	200	19	0	254	3	0	0	0	0	0	0	0	5	0	8	0	2	0.6	8
ENSRNOG00000025899	Thada	protein_coding	4	0	5000	8	0	6870	1123	0	312283	1114	0	305413	0	0	72	0	0	72	22	0	5000	1	0	1056	0	0	0	4	0	1114	3	0	0	0	0	0	0	0	5	0	22	1	0	0.6	8
ENSRNOG00000025991	Pex1	protein_coding	6	0	5000	8	0	4310	128	0	38745	120	0	34435	0	0	46	0	0	46	16	0	5000	0	0	458	0	0	0	6	0	120	3	0	0	0	0	0	0	0	5	0	16	0	0	0.6	8
ENSRNOG00000026762	RT1-DOa	protein_coding	89	0	5000	8	0	1169	52	0	2980	40	0	1811	0	0	8	0	0	8	121	0	5000	2	0	357	2	0	59	89	0	40	3	0	0	0	0	0	0	0	5	0	121	2	2	0.6	8
ENSRNOG00000028566	Pld4	protein_coding	18	0	5000	8	0	1989	61	0	7519	51	0	5530	0	0	20	0	0	20	26	0	5000	2	0	379	0	0	20	18	0	51	3	0	0	0	0	0	0	0	5	0	26	2	0	0.6	8
ENSRNOG00000030183	Plod2	protein_coding	46	0	5000	8	0	3672	606	0	82654	593	0	78982	0	0	38	0	0	38	27	0	5000	5	0	1198	0	0	197	46	0	593	3	0	0	0	0	0	0	0	5	0	27	5	0	0.6	8
ENSRNOG00000030431	RT1-Db2	protein_coding	46	0	5000	8	0	861	289	0	18592	281	0	17731	0	0	8	0	0	8	146	0	5000	0	0	0	0	0	0	46	0	281	3	0	0	0	0	0	0	0	5	0	146	0	0	0.6	8
ENSRNOG00000031529	Cyp2b12	protein_coding	0	0	5000	8	0	2499	196	0	66677	187	0	64178	0	0	18	0	0	18	15	0	5000	1	0	981	0	0	39	0	0	187	3	0	0	0	0	0	0	0	5	0	15	1	0	0.6	8
ENSRNOG00000032813	Mdc1	protein_coding	15	0	5000	8	0	4041	38	0	14814	29	0	10773	0	0	34	0	0	34	23	0	5000	0	0	31	1	0	173	15	0	29	3	0	0	0	0	0	0	0	5	0	23	0	1	0.6	8
ENSRNOG00000033235	Relb	protein_coding	59	0	12899	7	0	2075	99	0	27290	94	0	25215	0	0	52	0	0	53	11	0	5000	0	0	0	0	0	0	59	0	94	3	0	0	0	0	0	0	0	5	0	11	0	0	0.6	8
ENSRNOG00000039656	Abca17	protein_coding	14	0	5000	8	0	5322	504	0	87269	496	0	81947	0	0	58	0	0	58	56	0	5000	0	0	0	0	0	0	14	0	496	3	0	0	0	0	0	0	0	5	0	56	0	0	0.6	8
ENSRNOG00000045808	Olr95	protein_coding	73	0	5000	8	0	945	8	0	945	0	0	0	0	0	0	0	0	0	73	0	5000	0	0	0	0	0	0	73	0	0	3	0	0	0	0	0	0	0	5	0	73	0	0	0.6	8
ENSRNOG00000046857	Osbpl1a	protein_coding	7	0	5000	8	0	2868	484	0	183693	476	0	180825	0	0	58	0	0	58	4	0	5000	0	0	15	0	0	0	7	0	476	3	0	0	0	0	0	0	0	5	0	4	0	0	0.6	8
ENSRNOG00000047526	Zfp526	protein_coding	7	0	5000	8	0	2001	0	0	2001	0	0	0	0	0	0	0	0	0	0	0	5000	0	0	0	0	0	0	7	0	0	3	0	0	0	0	0	0	0	5	0	0	0	0	0.6	8
ENSRNOG00000049853	Rgag1	protein_coding	7	0	5000	8	0	4107	9	0	4716	1	0	609	0	0	4	0	0	4	5	0	5000	0	0	0	0	0	0	7	0	1	3	0	0	0	0	0	0	0	5	0	5	0	0	0.6	8
ENSRNOG00000049947	Olr666	protein_coding	46	0	5000	8	0	936	8	0	936	0	0	0	0	0	0	0	0	0	94	0	5000	0	0	0	0	0	0	46	0	0	3	0	0	0	0	0	0	0	5	0	94	0	0	0.6	8
ENSRNOG00000050566	Olr578	protein_coding	42	0	5000	8	0	933	8	0	933	0	0	0	0	0	0	0	0	0	47	0	5000	0	0	0	0	0	0	42	0	0	3	0	0	0	0	0	0	0	5	0	47	0	0	0.6	8
ENSRNOG00000050698	Olr215	protein_coding	23	0	5000	8	0	948	8	0	948	0	0	0	0	0	0	0	0	0	29	0	5000	0	0	0	0	0	0	23	0	0	3	0	0	0	0	0	0	0	5	0	29	0	0	0.6	8
ENSRNOG00000005277	Ptprv	protein_coding	62	0	5000	27	0	5446	159	0	20195	129	0	14749	0	0	68	0	0	68	2	0	5000	1	0	106	2	0	204	62	0	129	10	0	0	0	0	0	0	0	17	0	2	1	2	0.588235	27
ENSRNOG00000010663	Col6a5	protein_coding	29	0	5000	27	0	7848	463	0	87426	436	0	79578	0	0	79	0	0	79	28	0	5000	0	0	0	0	0	0	29	0	436	10	0	0	0	0	0	0	0	17	0	28	0	0	0.588235	27
ENSRNOG00000004912	Itgav	protein_coding	13	0	5000	19	0	3129	311	0	83734	292	0	80605	0	0	62	0	0	62	17	0	5000	0	0	0	0	0	0	13	0	292	7	0	0	0	0	0	0	0	12	0	17	0	0	0.583333	19
ENSRNOG00000005323	ENSRNOG00000005323	protein_coding	29	0	5000	19	0	6430	203	0	72578	181	0	66148	0	0	72	0	0	72	25	0	10000	3	0	866	0	0	0	29	0	181	7	0	0	0	0	0	0	0	12	0	25	3	0	0.583333	19
ENSRNOG00000009339	Cenpe	protein_coding	18	0	5000	19	0	7416	150	0	58057	131	0	50641	0	0	94	0	0	94	23	0	5000	0	0	0	0	0	0	18	0	131	7	0	0	0	0	0	0	0	12	0	23	0	0	0.583333	19
ENSRNOG00000011213	Blm	protein_coding	20	0	5000	19	0	4215	224	0	65404	205	0	61189	0	0	40	0	0	40	21	0	5000	0	0	0	0	0	0	20	0	205	7	0	0	0	0	0	0	0	12	0	21	0	0	0.583333	19
ENSRNOG00000016047	Macf1	protein_coding	11	0	5000	19	0	16293	744	0	320425	725	0	304132	0	0	184	0	0	184	9	0	5000	0	0	0	0	0	0	11	0	725	7	0	0	0	0	0	0	0	12	0	9	0	0	0.583333	19
ENSRNOG00000022719	Abcb1b	protein_coding	24	0	10000	19	0	3889	582	0	82701	561	0	78812	0	0	57	0	0	57	19	0	5000	0	0	27	2	0	36	24	0	561	7	0	0	0	1	0	0	0	12	0	19	0	1	0.583333	19
ENSRNOG00000032994	Myom3	protein_coding	32	0	5000	19	0	4317	304	0	53085	285	0	48768	0	0	72	0	0	72	55	0	5000	0	0	0	0	0	0	32	0	285	7	0	0	0	0	0	0	0	12	0	55	0	0	0.583333	19
ENSRNOG00000028036	Adamts7	protein_coding	13	0	5000	22	0	5713	194	0	39055	172	0	33342	0	0	50	0	0	52	24	0	6592	0	0	216	0	0	0	13	0	172	8	0	0	0	0	0	0	0	14	0	24	0	0	0.571429	22
ENSRNOG00000000836	Ltb	protein_coding	21	0	5000	11	0	1167	0	0	1845	24	0	678	0	0	4	0	0	4	40	0	5000	1	0	163	1	0	83	21	0	24	4	0	0	0	0	0	0	0	7	0	40	1	1	0.571429	11
ENSRNOG00000002911	Alb	protein_coding	18	0	5000	11	0	1983	126	0	15501	115	0	13518	0	0	28	0	0	28	72	0	5000	0	0	141	0	0	15	18	0	115	4	0	0	0	0	0	0	0	7	0	72	0	0	0.571429	11
ENSRNOG00000004189	Helb	protein_coding	12	0	5000	11	0	3216	102	0	25109	92	0	21893	0	0	28	0	0	28	96	0	5000	0	0	0	0	0	0	12	0	92	4	0	0	0	0	0	0	0	7	0	96	0	0	0.571429	11
ENSRNOG00000005599	ENSRNOG00000005599	protein_coding	0	0	5000	11	0	4431	117	0	59151	106	0	54720	0	0	71	0	0	71	0	0	5000	0	0	0	0	0	0	0	0	106	4	0	0	0	0	0	0	0	7	0	0	0	0	0.571429	11
ENSRNOG00000006726	Zfp9	protein_coding	69	0	7459	11	0	3847	76	0	6881	36	0	3034	0	0	14	0	0	14	72	0	6577	29	0	2459	0	0	0	69	0	36	4	0	0	0	0	0	0	0	7	0	72	29	0	0.571429	11
ENSRNOG00000007894	Mpdz	protein_coding	21	0	5000	11	0	7497	604	0	153735	588	0	146238	0	0	92	0	0	92	29	0	5000	5	0	1149	0	0	183	21	0	588	4	0	0	0	0	0	0	0	7	0	29	5	0	0.571429	11
ENSRNOG00000008936	Map3k6	protein_coding	9	0	5000	11	0	4339	38	0	11865	27	0	7526	0	0	56	0	0	56	8	0	5000	0	0	189	0	0	271	9	0	27	4	0	0	0	0	0	0	0	7	0	8	0	0	0.571429	11
ENSRNOG00000009748	Olr262	protein_coding	35	0	5000	11	0	957	11	0	957	0	0	0	0	0	0	0	0	0	40	0	5000	0	0	0	0	0	0	35	0	0	4	0	0	0	0	0	0	0	7	0	40	0	0	0.571429	11
ENSRNOG00000010729	Usp8	protein_coding	17	0	5000	11	0	4065	220	0	47641	206	0	43576	0	0	36	0	0	36	23	0	5000	3	0	665	0	0	154	17	0	206	4	0	0	0	0	0	0	0	7	0	23	3	0	0.571429	11
ENSRNOG00000013346	Asb14	protein_coding	14	0	5000	11	0	2008	62	0	19488	51	0	17480	0	0	18	0	0	18	20	0	5000	0	0	111	0	0	112	14	0	51	4	0	0	0	0	0	0	0	7	0	20	0	0	0.571429	11
ENSRNOG00000013884	Psd3	protein_coding	34	0	10000	11	0	3483	1398	0	338241	1387	0	334758	0	0	44	0	0	46	81	0	20000	0	0	0	0	0	0	34	0	1387	4	0	0	0	0	0	0	0	7	0	81	0	0	0.571429	11
ENSRNOG00000016575	Tnfrsf1b	protein_coding	23	0	5000	11	0	5296	203	0	32941	178	0	27645	0	0	18	0	0	18	28	0	5000	14	0	3802	0	0	69	23	0	178	4	0	0	0	0	0	0	0	7	0	28	14	0	0.571429	11
ENSRNOG00000018183	Ubr4	protein_coding	6	0	5000	11	0	15828	209	0	107786	198	0	91958	0	0	210	0	0	210	9	0	5000	0	0	212	0	0	31	6	0	198	4	0	0	0	0	0	0	0	7	0	9	0	0	0.571429	11
ENSRNOG00000018960	ENSRNOG00000018960	protein_coding	7	0	5000	11	0	9680	337	0	153021	324	0	143341	0	0	110	0	0	110	1	0	5000	2	0	1039	0	0	379	7	0	324	4	0	0	0	0	0	0	0	7	0	1	2	0	0.571429	11
ENSRNOG00000019012	D2hgdh	protein_coding	17	0	5000	11	0	2277	81	0	16581	68	0	14304	0	0	20	0	0	20	34	0	5000	1	0	343	1	0	350	17	0	68	4	0	0	0	1	0	0	0	7	0	34	1	0	0.571429	11
ENSRNOG00000021412	Slfn13	protein_coding	14	0	5000	11	0	3369	62	0	11358	48	0	7989	0	0	8	0	0	8	15	0	5000	2	0	516	1	0	129	14	0	48	4	0	0	0	0	0	0	0	7	0	15	2	1	0.571429	11
ENSRNOG00000022325	Smc2	protein_coding	19	0	5000	11	0	5273	154	0	46232	143	0	40959	0	0	48	0	0	48	10	0	5000	0	0	1584	0	0	113	19	0	143	4	0	0	0	0	0	0	0	7	0	10	0	0	0.571429	11
ENSRNOG00000025407	Kif15	protein_coding	26	0	5000	11	0	4214	418	0	70732	405	0	66518	0	0	68	0	0	68	1	0	5000	2	0	30	0	0	383	26	0	405	4	0	0	0	0	0	0	0	7	0	1	2	0	0.571429	11
ENSRNOG00000027152	N4bp2	protein_coding	22	0	5000	11	0	5034	159	0	41826	148	0	36792	0	0	28	0	0	28	10	0	5000	0	0	0	0	0	0	22	0	148	4	0	0	0	0	0	0	0	7	0	10	0	0	0.571429	11
ENSRNOG00000027253	Pcdhga10	protein_coding	56	0	5000	11	0	2562	0	0	2562	0	0	0	0	0	0	0	0	0	52	0	5000	0	0	0	3	0	147	56	0	0	4	0	0	0	1	0	0	0	7	0	52	0	2	0.571429	11
ENSRNOG00000028816	Baz2a	protein_coding	5	0	5000	11	0	5058	25	0	18614	14	0	13556	0	0	54	0	0	54	11	0	5000	0	0	0	0	0	0	5	0	14	4	0	0	0	0	0	0	0	7	0	11	0	0	0.571429	11
ENSRNOG00000029022	Zfp112	protein_coding	28	0	5000	11	0	3345	30	0	5823	10	0	2478	0	0	4	0	0	4	38	0	5000	9	0	663	0	0	0	28	0	10	4	0	0	0	0	0	0	0	7	0	38	9	0	0.571429	11
ENSRNOG00000031171	Wdr46	protein_coding	38	0	5000	11	0	2249	94	0	7771	77	0	5522	0	0	28	0	0	28	39	0	5000	5	0	369	1	0	50	38	0	77	4	0	0	0	0	0	0	0	7	0	39	5	1	0.571429	11
ENSRNOG00000039969	Dsc2	protein_coding	60	0	5000	11	0	3914	497	0	74989	478	0	71075	0	0	24	0	0	24	6	0	5000	8	0	1574	0	0	0	60	0	478	4	0	0	0	0	0	0	0	7	0	6	8	0	0.571429	11
ENSRNOG00000040201	Atp6ap1l	protein_coding	31	0	5000	11	0	1132	231	0	27530	215	0	26398	0	0	12	0	0	12	50	0	5000	5	0	91	0	0	30	31	0	215	4	0	0	0	0	0	0	0	7	0	50	5	0	0.571429	11
ENSRNOG00000042025	ENSRNOG00000042025	protein_coding	31	0	10000	11	0	5581	128	0	36406	120	0	30825	0	0	55	1	0	56	11	0	5000	0	0	0	0	0	0	31	0	120	4	0	0	1	0	0	0	0	7	0	11	0	0	0.571429	11
ENSRNOG00000048731	Olr1675	protein_coding	54	0	5000	11	0	939	11	0	939	0	0	0	0	0	0	0	0	0	58	0	5000	0	0	0	0	0	0	54	0	0	4	0	0	0	0	0	0	0	7	0	58	0	0	0.571429	11
ENSRNOG00000049226	Olr1326	protein_coding	133	0	25002	11	0	3559	1566	0	230783	1563	0	227224	0	0	45	0	0	40	45	0	15018	0	0	0	0	0	0	133	0	1563	4	0	0	0	0	0	0	0	7	0	45	0	0	0.571429	11
ENSRNOG00000020066	Pcdhb11	protein_coding	24	0	5000	36	0	2319	36	0	2319	0	0	0	0	0	0	0	0	0	16	0	5000	0	0	0	0	0	0	24	0	0	13	0	0	0	0	0	0	0	23	0	16	0	0	0.565217	36
ENSRNOG00000030316	Otogl	protein_coding	30	0	5000	25	0	5853	603	0	123435	578	0	117582	0	0	102	0	0	102	2	0	5000	0	0	0	0	0	0	30	0	578	9	0	0	0	0	0	0	0	16	0	2	0	0	0.5625	25
ENSRNOG00000001213	Aire	protein_coding	49	0	5000	14	0	1891	147	0	14706	127	0	12815	0	0	26	0	0	26	11	0	5000	6	0	189	0	0	58	49	0	127	5	0	0	0	0	0	0	0	9	0	11	6	0	0.555556	14
ENSRNOG00000007377	Slit3	protein_coding	14	0	5000	14	0	4506	937	0	196436	923	0	191930	0	0	62	0	0	62	19	0	5000	0	0	347	0	0	1	14	0	923	5	0	0	0	0	0	0	0	9	0	19	0	0	0.555556	14
ENSRNOG00000011875	Slc2a2	protein_coding	20	0	5000	14	0	2572	229	0	31553	209	0	28981	0	0	20	0	0	20	27	0	5000	5	0	896	1	0	107	20	0	209	5	0	0	0	0	0	0	0	9	0	27	5	1	0.555556	14
ENSRNOG00000012071	Olr41	protein_coding	44	0	5000	14	0	942	14	0	942	0	0	0	0	0	0	0	0	0	39	0	5000	0	0	0	0	0	0	44	0	0	5	0	0	0	0	0	0	0	9	0	39	0	0	0.555556	14
ENSRNOG00000012108	Thsd1	protein_coding	77	0	5000	14	0	4305	302	0	29795	258	0	25490	0	0	8	0	0	8	18	0	5000	29	0	1553	1	0	199	77	0	258	5	0	0	0	0	0	0	0	9	0	18	29	1	0.555556	14
ENSRNOG00000018863	Abcc10	protein_coding	27	0	5000	14	0	4859	63	0	19913	49	0	15054	0	0	40	0	0	40	30	0	5000	0	0	303	0	0	71	27	0	49	5	0	0	0	0	0	0	0	9	0	30	0	0	0.555556	14
ENSRNOG00000018978	Cd163l1	protein_coding	22	0	5000	14	0	3291	56	0	11056	38	0	7765	0	0	24	0	0	24	51	0	5000	0	0	5	4	0	298	22	0	38	5	0	0	0	2	0	0	0	9	0	51	0	2	0.555556	14
ENSRNOG00000027230	Fhod3	protein_coding	35	0	5000	14	0	4748	765	0	170159	748	0	165411	0	0	44	0	0	44	48	0	10000	4	0	514	0	0	0	35	0	748	5	0	0	0	0	0	0	0	9	0	48	4	0	0.555556	14
ENSRNOG00000028659	Szt2	protein_coding	11	0	5000	14	0	10296	78	0	45567	81	0	35271	0	0	142	0	0	142	10	0	5000	0	0	0	0	0	0	11	0	81	5	0	0	0	0	0	0	0	9	0	10	0	0	0.555556	14
ENSRNOG00000030160	Zfp819	protein_coding	20	0	5000	14	0	2125	39	0	6660	23	0	4535	0	0	6	0	0	6	25	0	5000	2	0	280	0	0	0	20	0	23	5	0	0	0	0	0	0	0	9	0	25	2	0	0.555556	14
ENSRNOG00000013994	Enpp1	protein_coding	39	0	5000	17	0	2718	462	0	63380	445	0	60662	0	0	48	0	0	48	21	0	5000	0	0	0	0	0	0	39	0	445	6	0	0	0	0	0	0	0	11	0	21	0	0	0.545455	17
ENSRNOG00000016165	RGD1561963	protein_coding	51	0	8590	17	0	7062	1233	0	256555	1218	0	249493	0	0	129	1	0	125	29	0	10000	0	0	0	0	0	0	51	0	1218	6	0	0	1	0	0	0	0	11	0	29	0	0	0.545455	17
ENSRNOG00000024875	ENSRNOG00000024875	protein_coding	16	0	5000	18	0	1263	18	0	1285	0	0	22	0	0	6	0	0	6	34	0	5000	0	0	0	0	0	0	16	0	0	6	0	0	0	0	0	1	0	11	0	34	0	0	0.545455	17
ENSRNOG00000030715	Cfh	protein_coding	37	0	5000	17	0	4250	575	0	97383	557	0	93133	0	0	45	0	0	45	11	0	5000	1	0	493	0	0	49	37	0	557	6	0	0	0	0	0	0	0	11	0	11	1	0	0.545455	17
ENSRNOG00000000599	Lama4	protein_coding	2	0	5000	21	0	5912	743	0	139284	720	0	133372	0	0	74	0	0	74	10	0	5000	0	0	152	2	0	474	2	0	720	7	1	0	0	0	0	0	0	13	0	10	0	2	0.538462	20
ENSRNOG00000001298	SLC5A4B	protein_coding	48	0	5134	19	0	2052	482	0	54745	463	0	52693	1	0	51	0	0	52	7	0	5000	0	0	0	0	0	0	48	0	463	7	0	1	0	0	0	1	0	13	1	7	0	0	0.538462	20
ENSRNOG00000001793	Heg1	protein_coding	22	0	5000	20	0	4219	336	0	83023	321	0	78804	0	0	39	0	0	39	16	0	5000	0	0	0	0	0	0	22	0	321	7	0	0	0	0	0	0	0	13	0	16	0	0	0.538462	20
ENSRNOG00000017608	C2cd3	protein_coding	19	0	5000	20	0	7152	313	0	96913	293	0	89761	0	0	64	0	0	64	3	0	5000	0	0	192	0	0	0	19	0	293	7	0	0	0	0	0	0	0	13	0	3	0	0	0.538462	20
ENSRNOG00000024376	Zfp111	protein_coding	50	0	5000	20	0	2238	77	0	6391	57	0	4153	0	0	2	0	0	2	48	0	5000	0	0	0	0	0	0	50	0	57	7	0	0	0	0	0	0	0	13	0	48	0	0	0.538462	20
ENSRNOG00000027607	Ceacam3	protein_coding	28	0	5000	20	0	3183	68	0	12703	47	0	9520	0	0	12	0	0	12	10	0	5000	0	0	932	1	0	121	28	0	47	7	0	0	0	0	0	0	0	13	0	10	0	1	0.538462	20
ENSRNOG00000007025	Evc2	protein_coding	26	0	5000	23	0	4067	630	0	82484	606	0	78417	0	0	38	0	0	38	20	0	5000	1	0	355	0	0	58	26	0	606	8	0	0	0	0	0	0	0	15	0	20	1	0	0.533333	23
ENSRNOG00000033397	Adamts20	protein_coding	53	0	10000	23	0	5727	935	0	164012	917	0	158285	0	0	82	0	0	82	11	0	5000	0	0	0	0	0	0	53	0	917	8	0	0	0	0	0	0	0	15	0	11	0	0	0.533333	23
ENSRNOG00000048430	Myo18b	protein_coding	7	0	5000	23	0	7656	780	0	199402	757	0	191746	0	0	82	0	0	82	23	0	5000	0	0	0	0	0	0	7	0	757	8	0	0	0	0	0	0	0	15	0	23	0	0	0.533333	23
ENSRNOG00000005823	Utp20	protein_coding	11	0	5000	42	0	8731	570	0	80825	524	0	72094	0	0	122	0	0	122	7	0	5000	4	0	343	0	0	0	11	0	524	14	0	0	0	0	0	0	0	27	1	7	4	0	0.518519	41
ENSRNOG00000002061	Ptpn13	protein_coding	2	0	5000	21	0	8258	850	0	174870	823	0	166612	0	0	94	0	0	94	26	0	5000	6	0	573	0	0	317	2	0	823	7	0	0	0	0	0	0	0	14	0	26	6	0	0.5	21
ENSRNOG00000027016	Cobll1	protein_coding	19	0	5000	21	0	4757	380	0	74557	353	0	69800	0	0	28	0	0	28	14	0	5000	6	0	1115	0	0	0	19	0	353	7	0	0	0	0	0	0	0	14	0	14	6	0	0.5	21
ENSRNOG00000000729	Tmlhe	protein_coding	12	0	5000	19	0	1412	401	0	36832	384	0	35420	0	0	14	1	0	14	120	0	5000	0	0	110	0	0	0	12	0	384	6	0	0	1	0	0	1	0	12	0	120	0	0	0.5	18
ENSRNOG00000010373	Triobp	protein_coding	33	0	5000	18	0	6838	199	0	53880	178	0	47042	0	0	48	0	0	52	28	0	10000	4	0	670	0	0	0	33	0	178	6	0	0	0	0	0	0	0	12	0	28	4	0	0.5	18
ENSRNOG00000019129	Fcgbp	protein_coding	8	0	5000	18	0	7896	147	0	42861	129	0	34965	0	0	38	0	0	38	24	0	5000	0	0	147	0	0	0	8	0	129	6	0	0	0	0	0	0	0	12	0	24	0	0	0.5	18
ENSRNOG00000022171	Dhx37	protein_coding	26	0	5000	18	0	4177	204	0	20108	181	0	15931	0	0	52	0	0	52	44	0	5000	4	0	642	1	0	82	26	0	181	6	0	0	0	0	0	0	0	12	0	44	4	1	0.5	18
ENSRNOG00000029510	Plxnb1	protein_coding	11	0	5000	18	0	6366	52	0	17737	34	0	11371	0	0	70	0	0	70	0	0	5000	0	0	0	0	0	0	11	0	34	6	0	0	0	0	0	0	0	12	0	0	0	0	0.5	18
ENSRNOG00000014450	Shprh	protein_coding	16	0	5000	15	0	6996	319	0	73852	300	0	66856	0	0	60	0	0	60	13	0	5000	4	0	1695	0	0	195	16	0	300	5	0	0	0	0	0	0	0	10	0	13	4	0	0.5	15
ENSRNOG00000015113	Mocos	protein_coding	33	0	5000	15	0	3037	625	0	45888	600	0	42851	0	0	30	0	0	30	33	0	5000	3	0	77	7	0	863	33	0	600	5	0	0	0	0	0	0	0	10	0	33	3	7	0.5	15
ENSRNOG00000016684	Wnk2	protein_coding	5	0	5000	15	0	6450	422	0	107815	406	0	101365	0	0	52	0	0	52	20	0	5000	1	0	178	0	0	80	5	0	406	5	0	0	0	0	0	0	0	10	0	20	1	0	0.5	15
ENSRNOG00000018373	Tln2	protein_coding	10	0	5000	15	0	6761	677	0	151107	666	0	144346	0	0	106	0	0	105	62	0	15000	0	0	0	0	0	0	10	0	666	5	0	0	0	0	0	0	0	10	0	62	0	0	0.5	15
ENSRNOG00000029336	Zfp180	protein_coding	20	0	5000	15	0	3834	131	0	19284	104	0	15450	0	0	8	0	0	8	41	0	5000	12	0	1590	0	0	291	20	0	104	5	0	0	0	0	0	0	0	10	0	41	12	0	0.5	15
ENSRNOG00000036980	RGD1305834	protein_coding	17	0	5000	15	0	6253	190	0	61243	173	0	54990	0	0	54	0	0	54	18	0	5000	0	0	0	2	0	658	17	0	173	5	0	0	0	0	0	0	0	10	0	18	0	2	0.5	15
ENSRNOG00000039906	Abol1	protein_coding	181	0	5005	15	0	1134	1282	0	74841	1266	0	73707	0	0	12	0	0	14	107	0	10000	1	0	5	4	0	69	181	0	1266	5	0	0	0	2	0	0	0	10	0	107	1	2	0.5	15
ENSRNOG00000043481	Olr1750	protein_coding	35	0	5000	15	0	933	15	0	933	0	0	0	0	0	0	0	0	0	21	0	5000	0	0	0	0	0	0	35	0	0	5	0	0	0	0	0	0	0	10	0	21	0	0	0.5	15
ENSRNOG00000007977	Olr424	protein_coding	69	0	5000	13	0	993	13	0	993	0	0	0	0	0	0	0	0	0	97	0	5000	0	0	0	0	0	0	69	0	0	4	0	0	0	0	0	0	0	8	1	97	0	0	0.5	12
ENSRNOG00000008078	Kcnh6	protein_coding	8	0	5000	12	0	3382	127	0	20476	111	0	17094	0	0	24	0	0	24	22	0	5000	4	0	497	0	0	32	8	0	111	4	0	0	0	0	0	0	0	8	0	22	4	0	0.5	12
ENSRNOG00000011739	Dennd4a	protein_coding	27	0	10000	12	0	5608	204	0	81067	192	0	75459	0	0	65	0	0	65	3	0	5000	0	0	0	0	0	0	27	0	192	4	0	0	0	0	0	0	0	8	0	3	0	0	0.5	12
ENSRNOG00000012140	Cep89	protein_coding	13	0	5000	12	0	2719	292	0	42094	280	0	39375	0	0	38	0	0	38	19	0	5000	0	0	757	0	0	45	13	0	280	4	0	0	0	0	0	0	0	8	0	19	0	0	0.5	12
ENSRNOG00000012591	Pkd2l1	protein_coding	25	0	5000	12	0	3105	139	0	37118	126	0	34013	0	0	24	0	0	24	18	0	5000	1	0	900	0	0	174	25	0	126	4	0	0	0	0	0	0	0	8	0	18	1	0	0.5	12
ENSRNOG00000021338	Tmem132a	protein_coding	20	0	5000	12	0	3066	30	0	11290	42	0	8224	0	0	20	0	0	20	9	0	5000	0	0	0	0	0	0	20	0	42	4	0	0	0	0	0	0	0	8	0	9	0	0	0.5	12
ENSRNOG00000024201	ENSRNOG00000024201	protein_coding	13	0	5000	12	0	6270	178	0	52479	166	0	46209	0	0	106	0	0	106	13	0	5000	0	0	0	0	0	0	13	0	166	4	0	0	0	0	0	0	0	8	0	13	0	0	0.5	12
ENSRNOG00000026564	Ptpdc1	protein_coding	9	0	5000	12	0	3040	203	0	47234	190	0	44194	0	0	18	0	0	18	41	0	5000	1	0	518	0	0	266	9	0	190	4	0	0	0	0	0	0	0	8	0	41	1	0	0.5	12
ENSRNOG00000026700	Myom1	protein_coding	20	0	5000	12	0	5554	404	0	114471	392	0	108917	0	0	78	1	0	78	8	0	5000	0	0	481	0	0	0	20	0	392	4	0	0	1	0	0	0	0	8	0	8	0	0	0.5	12
ENSRNOG00000028443	Vom2r45	protein_coding	29	0	5454	12	0	2556	83	0	26292	72	0	23736	0	0	12	0	0	12	21	0	7887	0	0	0	0	0	0	29	0	72	4	0	0	0	0	0	0	0	8	0	21	0	0	0.5	12
ENSRNOG00000032206	Cntnap5b	protein_coding	0	0	5000	12	0	3924	4662	0	903517	4650	0	899593	0	0	46	0	0	46	7	0	5000	0	0	0	0	0	0	0	0	4650	4	0	0	0	0	0	0	0	8	0	7	0	0	0.5	12
ENSRNOG00000037190	Cd101	protein_coding	9	0	5000	12	0	3054	124	0	36562	112	0	33508	0	0	16	0	0	16	22	0	5000	0	0	0	0	0	0	9	0	112	4	0	0	0	0	0	0	0	8	0	22	0	0	0.5	12
ENSRNOG00000000242	Synrg	protein_coding	3	0	5000	9	0	3687	347	0	381488	341	0	377801	0	0	42	0	0	42	20	0	5000	0	0	0	0	0	0	3	0	341	3	0	0	0	0	0	0	0	6	0	20	0	0	0.5	9
ENSRNOG00000000341	Nid2	protein_coding	7	0	5000	9	0	4751	251	0	56393	239	0	51642	0	0	41	0	0	41	0	0	5000	0	0	540	3	0	23	7	0	239	3	0	0	0	0	0	0	0	6	0	0	0	3	0.5	9
ENSRNOG00000000857	Msh5	protein_coding	7	0	5000	9	0	2656	67	0	16308	77	0	13652	0	0	48	0	0	48	8	0	5000	0	0	121	1	0	39	7	0	77	3	0	0	0	0	0	0	0	6	0	8	0	1	0.5	9
ENSRNOG00000002251	Sec31a	protein_coding	16	0	5000	9	0	4423	289	0	54998	280	0	50575	0	0	54	0	0	54	7	0	5000	1	0	412	0	0	261	16	0	280	3	0	0	0	0	0	0	0	6	0	7	1	0	0.5	9
ENSRNOG00000002555	Serpinb7	protein_coding	34	0	5000	9	0	1143	198	0	41439	189	0	40296	0	0	12	0	0	12	38	0	5000	0	0	0	0	0	0	34	0	189	3	0	0	0	0	0	0	0	6	0	38	0	0	0.5	9
ENSRNOG00000004226	Irak3	protein_coding	82	0	5000	9	0	3034	179	0	58536	160	0	55502	0	0	22	0	0	22	25	0	5000	10	0	987	0	0	214	82	0	160	3	0	0	0	0	0	0	0	6	0	25	10	0	0.5	9
ENSRNOG00000004378	Abca5	protein_coding	24	0	10000	9	0	5170	333	0	68762	324	0	63592	0	0	78	0	0	78	19	0	5000	0	0	207	0	0	35	24	0	324	3	0	0	0	0	0	0	0	6	0	19	0	0	0.5	9
ENSRNOG00000004520	Wdr60	protein_coding	0	0	5000	9	0	3192	179	0	54520	170	0	51328	0	0	42	0	0	42	14	0	5000	0	0	180	0	0	0	0	0	170	3	0	0	0	0	0	0	0	6	0	14	0	0	0.5	9
ENSRNOG00000006963	Ctse	protein_coding	14	0	5000	9	0	1940	131	0	22453	119	0	20513	0	0	18	0	0	18	9	0	5000	4	0	540	0	0	203	14	0	119	3	0	0	0	0	0	0	0	6	0	9	4	0	0.5	9
ENSRNOG00000007338	Fbln2	protein_coding	7	0	5000	10	0	3666	101	0	39243	91	0	35577	0	0	32	0	0	32	5	0	5000	0	0	0	0	0	0	7	0	91	3	0	0	0	0	0	0	0	6	1	5	0	0	0.5	9
ENSRNOG00000007378	Acox2	protein_coding	7	0	5000	9	0	2495	127	0	29585	115	0	27090	0	0	28	0	0	28	23	0	5000	2	0	260	1	0	189	7	0	115	3	0	0	0	1	0	0	0	6	0	23	2	0	0.5	9
ENSRNOG00000007970	Plxnc1	protein_coding	3	0	5000	9	0	4725	711	0	149312	702	0	144587	0	0	68	0	0	68	21	0	5000	0	0	0	0	0	0	3	0	702	3	0	0	0	0	0	0	0	6	0	21	0	0	0.5	9
ENSRNOG00000008031	Cacna2d4	protein_coding	18	0	5000	10	0	3453	478	0	110250	468	0	106797	0	0	74	1	0	74	52	0	5000	0	0	0	0	0	27	18	0	468	3	0	0	1	0	1	0	0	6	0	52	0	0	0.5	9
ENSRNOG00000010392	Nrg1	protein_coding	31	0	7018	9	0	3233	941	0	177762	927	0	174529	0	0	30	0	0	28	0	0	5012	5	0	1019	0	0	12	31	0	927	3	0	0	0	0	0	0	0	6	0	0	5	0	0.5	9
ENSRNOG00000011221	Vmn1r228	protein_coding	18	0	5036	9	0	1263	847	0	681523	839	0	680260	1	0	18	0	0	18	18	0	10000	0	0	0	0	0	0	18	0	839	3	0	1	0	0	0	0	0	6	0	18	0	0	0.5	9
ENSRNOG00000011796	C1r	protein_coding	45	0	5000	9	0	2095	126	0	10244	116	0	8149	0	0	26	0	0	26	39	0	5000	0	0	0	1	0	151	45	0	116	3	0	0	0	0	0	0	0	6	0	39	0	1	0.5	9
ENSRNOG00000012427	Veph1	protein_coding	18	0	5000	9	0	3008	789	0	282369	780	0	279361	0	0	26	0	0	26	18	0	5000	0	0	289	0	0	220	18	0	780	3	0	0	0	0	0	0	0	6	0	18	0	0	0.5	9
ENSRNOG00000012573	Dlgap2	protein_coding	11	0	5000	9	0	3391	1389	0	302438	1379	0	299047	0	0	24	0	0	24	14	0	5000	0	0	276	1	0	40	11	0	1379	3	0	0	0	0	0	0	0	6	0	14	0	1	0.5	9
ENSRNOG00000012820	Add3	protein_coding	17	0	5000	9	0	4177	424	0	107735	412	0	103558	0	0	28	0	0	28	15	0	5000	3	0	1843	1	0	216	17	0	412	3	0	0	0	0	0	0	0	6	0	15	3	1	0.5	9
ENSRNOG00000012932	Ccdc146	protein_coding	14	0	5000	9	0	2734	488	0	53978	481	0	51244	0	0	28	0	0	28	67	0	5000	0	0	307	0	0	0	14	0	481	3	0	0	0	0	0	0	0	6	0	67	0	0	0.5	9
ENSRNOG00000014319	Smchd1	protein_coding	25	0	5000	9	0	6892	376	0	142773	366	0	135881	0	0	96	0	0	96	19	0	5000	1	0	871	0	0	0	25	0	366	3	0	0	0	0	0	0	0	6	0	19	1	0	0.5	9
ENSRNOG00000015236	Mybbp1a	protein_coding	7	0	5000	9	0	4035	17	0	10262	8	0	6227	0	0	50	0	0	50	17	0	5000	0	0	0	0	0	0	7	0	8	3	0	0	0	0	0	0	0	6	0	17	0	0	0.5	9
ENSRNOG00000015254	Olr3	protein_coding	32	0	5000	9	0	954	0	0	954	0	0	0	0	0	0	0	0	0	59	0	5000	0	0	0	0	0	0	32	0	0	3	0	0	0	0	0	0	0	6	0	59	0	0	0.5	9
ENSRNOG00000016511	Pitrm1	protein_coding	33	0	5000	9	0	3178	177	0	31645	168	0	28467	0	0	48	0	0	48	33	0	5000	0	0	306	0	0	7	33	0	168	3	0	0	0	0	0	0	0	6	0	33	0	0	0.5	9
ENSRNOG00000016680	Nsd1	protein_coding	4	0	5000	9	0	9233	278	0	108771	266	0	99538	0	0	44	0	0	44	20	0	5000	2	0	1191	1	0	896	4	0	266	3	0	0	0	0	0	0	0	6	0	20	2	1	0.5	9
ENSRNOG00000016706	Fanca	protein_coding	17	0	5000	9	0	3818	107	0	50239	98	0	46421	0	0	70	0	0	70	0	0	5000	0	0	245	0	0	0	17	0	98	3	0	0	0	0	0	0	0	6	0	0	0	0	0.5	9
ENSRNOG00000016798	Pla2g2f	protein_coding	16	0	5000	9	0	1430	62	0	6388	49	0	4958	0	0	8	0	0	8	34	0	5000	2	0	674	2	0	123	16	0	49	3	0	0	0	0	0	0	0	6	0	34	2	2	0.5	9
ENSRNOG00000017070	Nup210l	protein_coding	3	0	5000	9	0	5646	238	0	116947	229	0	111301	0	0	78	0	0	78	12	0	5000	0	0	0	0	0	0	3	0	229	3	0	0	0	0	0	0	0	6	0	12	0	0	0.5	9
ENSRNOG00000017344	Olr185	protein_coding	47	0	5000	9	0	954	9	0	954	0	0	0	0	0	0	0	0	0	49	0	5000	0	0	0	0	0	0	47	0	0	3	0	0	0	0	0	0	0	6	0	49	0	0	0.5	9
ENSRNOG00000017357	Olr190	protein_coding	7	0	5000	9	0	948	1	0	948	0	0	0	0	0	0	0	0	0	54	0	5000	0	0	0	0	0	0	7	0	0	3	0	0	0	0	0	0	0	6	0	54	0	0	0.5	9
ENSRNOG00000017692	Ppp1r37	protein_coding	24	0	5000	9	0	2933	134	0	31810	125	0	28877	0	0	24	0	0	24	12	0	5000	0	0	431	0	0	369	24	0	125	3	0	0	0	0	0	0	0	6	0	12	0	0	0.5	9
ENSRNOG00000018132	Hmgxb3	protein_coding	20	0	5000	9	0	4739	124	0	42556	115	0	37817	0	0	40	0	0	40	9	0	5000	0	0	881	0	0	0	20	0	115	3	0	0	0	0	0	0	0	6	0	9	0	0	0.5	9
ENSRNOG00000018387	WDR7	protein_coding	20	0	5000	9	0	4374	798	0	285725	788	0	281351	0	0	50	0	0	50	17	0	5000	1	0	1170	0	0	0	20	0	788	3	0	0	0	0	0	0	0	6	0	17	1	0	0.5	9
ENSRNOG00000018425	Dym	protein_coding	6	0	5005	9	0	2565	1201	0	317612	1191	0	315047	0	0	36	0	0	36	12	0	5024	0	0	224	1	0	264	6	0	1191	3	0	0	0	1	0	0	0	6	0	12	0	0	0.5	9
ENSRNOG00000018445	Agt	protein_coding	26	0	5000	9	0	1933	75	0	12323	65	0	10390	0	0	8	0	0	8	20	0	5000	1	0	299	0	0	200	26	0	65	3	0	0	0	0	0	0	0	6	0	20	1	0	0.5	9
ENSRNOG00000018804	Fam65b	protein_coding	10	0	5000	9	0	3933	385	0	97460	376	0	93527	0	0	52	0	0	52	17	0	5000	0	0	0	0	0	0	10	0	376	3	0	0	0	0	0	0	0	6	0	17	0	0	0.5	9
ENSRNOG00000019763	Mlph	protein_coding	19	0	5000	9	0	2864	170	0	35807	157	0	32943	0	0	30	0	0	30	16	0	5000	4	0	945	0	0	152	19	0	157	3	0	0	0	0	0	0	0	6	0	16	4	0	0.5	9
ENSRNOG00000019791	Sipa1l2	protein_coding	15	0	5000	9	0	6694	449	0	161906	434	0	155212	0	0	44	0	0	44	25	0	5000	5	0	1069	1	0	456	15	0	434	3	0	0	0	0	0	0	0	6	0	25	5	1	0.5	9
ENSRNOG00000020475	Sart1	protein_coding	22	0	5000	9	0	2531	39	0	8663	30	0	6132	0	0	36	0	0	36	28	0	5000	0	0	52	0	0	58	22	0	30	3	0	0	0	0	0	0	0	6	0	28	0	0	0.5	9
ENSRNOG00000021681	Eea1	protein_coding	15	0	5000	9	0	7655	308	0	88934	290	0	81279	0	0	54	0	0	54	16	0	5000	9	0	3419	0	0	0	15	0	290	3	0	0	0	0	0	0	0	6	0	16	9	0	0.5	9
ENSRNOG00000021702	Mcmdc2	protein_coding	15	0	5000	9	0	3172	136	0	52657	121	0	49485	0	0	28	0	0	28	26	0	5000	6	0	1087	0	0	30	15	0	121	3	0	0	0	0	0	0	0	6	0	26	6	0	0.5	9
ENSRNOG00000022721	RGD1559899	protein_coding	11	0	5000	8	0	1613	69	0	12492	61	0	10879	0	0	32	0	0	28	15	0	5000	0	0	0	0	0	0	11	0	61	3	0	0	0	0	0	0	0	6	0	15	0	0	0.5	9
ENSRNOG00000022893	Rimbp2	protein_coding	22	0	5000	9	0	6862	657	0	209403	646	0	202541	0	0	42	0	0	42	14	0	5000	2	0	2999	0	0	632	22	0	646	3	0	0	0	0	0	0	0	6	0	14	2	0	0.5	9
ENSRNOG00000024620	Mamdc2	protein_coding	35	0	5000	9	0	3118	522	0	84512	505	0	81394	0	0	40	0	0	40	18	0	5009	8	0	945	0	0	0	35	0	505	3	0	0	0	0	0	0	0	6	0	18	8	0	0.5	9
ENSRNOG00000025982	Taar3	protein_coding	27	0	5000	9	0	1029	9	0	1029	0	0	0	0	0	0	0	0	0	33	0	5000	0	0	0	0	0	0	27	0	0	3	0	0	0	0	0	0	0	6	0	33	0	0	0.5	9
ENSRNOG00000027357	Sox17	protein_coding	77	0	5000	9	0	2326	32	0	5500	20	0	3174	0	0	6	0	0	6	29	0	5000	2	0	755	1	0	299	77	0	20	3	0	0	0	0	0	0	0	6	0	29	2	1	0.5	9
ENSRNOG00000030633	Lmf2	protein_coding	20	0	5000	9	0	2714	0	0	4451	16	0	1737	0	0	26	0	0	26	18	0	5000	2	0	457	2	0	148	20	0	16	3	0	0	0	0	0	0	0	6	0	18	2	2	0.5	9
ENSRNOG00000031406	Hps3	protein_coding	15	0	5000	9	0	2635	108	0	27512	95	0	24877	0	0	26	0	0	26	29	0	5000	0	0	0	4	0	52	15	0	95	3	0	0	0	1	0	0	0	6	0	29	0	3	0.5	9
ENSRNOG00000031726	Oas1e	protein_coding	26	0	10000	9	0	1740	209	0	36484	202	0	34744	0	0	20	0	0	14	57	0	5000	4	0	760	1	0	28	26	0	202	3	0	0	0	0	0	0	0	6	0	57	4	1	0.5	9
ENSRNOG00000033389	Susd2	protein_coding	38	0	5000	9	0	3185	34	0	7427	22	0	4242	0	0	26	0	0	26	8	0	5000	3	0	646	0	0	76	38	0	22	3	0	0	0	0	0	0	0	6	0	8	3	0	0.5	9
ENSRNOG00000033923	Aox3l1	protein_coding	18	0	5000	9	0	4357	277	0	98597	267	0	94240	1	0	72	0	0	72	32	0	5000	1	0	316	0	0	0	18	0	267	3	0	1	0	0	0	0	0	6	0	32	1	0	0.5	9
ENSRNOG00000036964	Ralgapa2	protein_coding	9	0	5000	9	0	5610	633	0	258820	624	0	253210	0	0	74	1	0	74	21	0	5000	0	0	0	0	0	0	9	0	624	3	0	0	1	0	0	0	0	6	0	21	0	0	0.5	9
ENSRNOG00000038896	Upk3bl	protein_coding	13	0	5000	9	0	975	60	0	6014	50	0	5039	0	0	10	0	0	10	29	0	5000	1	0	149	0	0	73	13	0	50	3	0	0	0	0	0	0	0	6	0	29	1	0	0.5	9
ENSRNOG00000046710	Pcdha8	protein_coding	0	0	5000	9	0	5248	528	0	227905	517	0	222657	0	0	6	0	0	6	101	0	5000	2	0	2857	0	0	0	0	0	517	3	0	0	0	0	0	0	0	6	0	101	2	0	0.5	9
ENSRNOG00000050119	Try10	protein_coding	68	0	5000	9	0	741	41	0	3504	32	0	2763	0	0	8	0	0	8	49	0	5000	0	0	0	0	0	0	68	0	32	3	0	0	0	0	0	0	0	6	0	49	0	0	0.5	9
ENSRNOG00000000245	Slc16a6	protein_coding	14	0	5000	6	0	2034	63	0	21145	57	0	19111	0	0	10	0	0	10	8	0	5000	0	0	411	0	0	54	14	0	57	2	0	0	0	0	0	0	0	4	0	8	0	0	0.5	6
ENSRNOG00000000904	Wdr95	protein_coding	22	0	10000	6	0	2184	222	0	50063	217	0	47879	0	0	52	0	0	50	70	0	10000	0	0	0	0	0	0	22	0	217	2	0	0	0	0	0	0	0	4	0	70	0	0	0.5	6
ENSRNOG00000000973	RGD1563425	protein_coding	5	0	5000	6	0	1525	22	0	10620	16	0	9095	0	0	14	0	0	14	17	0	5000	0	0	25	0	0	0	5	0	16	2	0	0	0	0	0	0	0	4	0	17	0	0	0.5	6
ENSRNOG00000001215	RGD1309594	protein_coding	27	0	5000	6	0	1751	41	0	6861	73	0	5110	0	0	12	0	0	12	20	0	5000	3	0	953	0	0	48	27	0	73	2	0	0	0	0	0	0	0	4	0	20	3	0	0.5	6
ENSRNOG00000001425	Sh2b2	protein_coding	26	0	5000	6	0	2806	146	0	27767	139	0	24961	0	0	16	0	0	16	10	0	5000	1	0	677	0	0	263	26	0	139	2	0	0	0	0	0	0	0	4	0	10	1	0	0.5	6
ENSRNOG00000001487	Fam120b	protein_coding	11	0	5000	6	0	4838	109	0	46429	95	0	41591	0	0	20	0	0	20	17	0	5000	8	0	2085	0	0	395	11	0	95	2	0	0	0	0	0	0	0	4	0	17	8	0	0.5	6
ENSRNOG00000002072	Fam176c	protein_coding	54	0	5000	6	0	1323	351	0	72725	346	0	71402	0	0	14	0	0	14	33	0	5000	0	0	0	0	0	0	54	0	346	2	0	0	0	0	0	0	0	4	0	33	0	0	0.5	6
ENSRNOG00000002339	Mark1	protein_coding	18	0	5000	6	0	2795	175	0	104365	169	0	101570	0	0	34	0	0	34	0	0	5000	0	0	418	0	0	46	18	0	169	2	0	0	0	0	0	0	0	4	0	0	0	0	0.5	6
ENSRNOG00000002358	Scpep1	protein_coding	22	0	5000	6	0	2016	106	0	34011	99	0	31995	0	0	24	0	0	24	19	0	5000	1	0	638	0	0	19	22	0	99	2	0	0	0	0	0	0	0	4	0	19	1	0	0.5	6
ENSRNOG00000002461	Nid1	protein_coding	10	0	5000	6	0	3741	184	0	71750	178	0	68009	0	0	38	0	0	38	5	0	5000	0	0	0	0	0	0	10	0	178	2	0	0	0	0	0	0	0	4	0	5	0	0	0.5	6
ENSRNOG00000002612	Ddx52	protein_coding	23	0	5000	6	0	2174	70	0	23135	63	0	20961	0	0	28	0	0	28	13	0	5000	1	0	369	0	0	8	23	0	63	2	0	0	0	0	0	0	0	4	0	13	1	0	0.5	6
ENSRNOG00000003042	Mettl13	protein_coding	11	0	5000	6	0	3135	51	0	13706	43	0	10571	0	0	14	0	0	14	10	0	5000	0	0	750	2	0	267	11	0	43	2	0	0	0	1	0	0	0	4	0	10	0	1	0.5	6
ENSRNOG00000003134	Slc4a4	protein_coding	22	0	5000	6	0	3573	1102	0	337713	1095	0	334140	0	0	50	0	0	50	19	0	5000	1	0	280	0	0	53	22	0	1095	2	0	0	0	0	0	0	0	4	0	19	1	0	0.5	6
ENSRNOG00000003213	Helz	protein_coding	14	0	5000	6	0	6193	269	0	136729	263	0	130536	0	0	60	0	0	60	8	0	5000	0	0	224	0	0	74	14	0	263	2	0	0	0	0	0	0	0	4	0	8	0	0	0.5	6
ENSRNOG00000003223	Degs1	protein_coding	46	0	5000	6	0	1437	35	0	6657	26	0	5220	0	0	4	0	0	4	24	0	5000	3	0	418	0	0	47	46	0	26	2	0	0	0	0	0	0	0	4	0	24	3	0	0.5	6
ENSRNOG00000003635	Disp1	protein_coding	39	0	5000	6	0	5031	117	0	142323	111	0	137292	0	0	18	0	0	18	13	0	5000	0	0	20	0	0	442	39	0	111	2	0	0	0	0	0	0	0	4	0	13	0	0	0.5	6
ENSRNOG00000003840	Slit2	protein_coding	11	0	5000	6	0	7135	1037	0	337539	1029	0	330404	0	0	72	0	0	72	3	0	5000	2	0	2038	0	0	519	11	0	1029	2	0	0	0	0	0	0	0	4	0	3	2	0	0.5	6
ENSRNOG00000004515	Pes1	protein_coding	20	0	5000	6	0	2081	76	0	16379	69	0	14298	0	0	26	0	0	26	2	0	5000	1	0	306	0	0	14	20	0	69	2	0	0	0	0	0	0	0	4	0	2	1	0	0.5	6
ENSRNOG00000004982	Gsdmc	protein_coding	18	0	5000	5	0	1529	39	0	12293	34	0	10764	0	0	20	0	0	20	12	0	5000	0	0	125	0	0	0	18	0	34	2	0	0	0	0	0	0	0	4	0	12	0	0	0.5	6
ENSRNOG00000005093	Lgr6	protein_coding	6	0	5000	6	0	2898	607	0	115749	601	0	112851	0	0	34	0	0	34	59	0	5000	0	0	0	0	0	0	6	0	601	2	0	0	0	0	0	0	0	4	0	59	0	0	0.5	6
ENSRNOG00000005367	Slc12a1	protein_coding	24	0	5000	6	0	4689	255	0	76662	240	0	71973	0	0	54	0	0	54	19	0	5000	7	0	1090	2	0	215	24	0	240	2	0	0	0	0	0	0	0	4	0	19	7	2	0.5	6
ENSRNOG00000005410	Cdca7l	protein_coding	29	0	5000	6	0	2566	189	0	44031	181	0	41465	0	0	18	0	0	18	8	0	5000	4	0	1203	0	0	46	29	0	181	2	0	0	0	0	0	0	0	4	0	8	4	0	0.5	6
ENSRNOG00000005483	Rpap1	protein_coding	7	0	5000	6	0	4537	137	0	116559	130	0	112022	0	0	52	0	0	52	8	0	5000	0	0	77	1	0	257	7	0	130	2	0	0	0	0	0	0	0	4	0	8	0	1	0.5	6
ENSRNOG00000005606	Med1	protein_coding	12	0	5000	6	0	5813	123	0	40586	113	0	34773	0	0	32	0	0	32	22	0	5000	3	0	992	1	0	117	12	0	113	2	0	0	0	1	0	0	0	4	0	22	3	0	0.5	6
ENSRNOG00000006415	Olr694	protein_coding	28	0	5000	6	0	927	6	0	927	0	0	0	0	0	0	0	0	0	35	0	5000	0	0	0	0	0	0	28	0	0	2	0	0	0	0	0	0	0	4	0	35	0	0	0.5	6
ENSRNOG00000006956	Adamtsl1	protein_coding	35	0	10000	6	0	4794	810	0	236437	804	0	231643	0	0	66	0	0	66	15	0	10000	0	0	0	0	0	0	35	0	804	2	0	0	0	0	0	0	0	4	0	15	0	0	0.5	6
ENSRNOG00000007018	Mapkbp1	protein_coding	8	0	5000	6	0	4681	72	0	48372	66	0	43691	0	0	60	0	0	60	12	0	5000	0	0	8	0	0	149	8	0	66	2	0	0	0	0	0	0	0	4	0	12	0	0	0.5	6
ENSRNOG00000007326	Prepl	protein_coding	15	0	5000	6	0	2454	95	0	27152	89	0	24698	0	0	30	0	0	30	20	0	6623	0	0	117	0	0	158	15	0	89	2	0	0	0	0	0	0	0	4	0	20	0	0	0.5	6
ENSRNOG00000007439	Unc13d	protein_coding	8	0	5000	6	0	4017	23	0	14737	17	0	10720	0	0	62	0	0	62	4	0	5000	0	0	565	0	0	185	8	0	17	2	0	0	0	0	0	0	0	4	0	4	0	0	0.5	6
ENSRNOG00000007490	Gabrr2	protein_coding	11	0	5000	6	0	1757	262	0	36229	255	0	34472	0	0	16	0	0	16	28	0	5000	0	0	191	1	0	90	11	0	255	2	0	0	0	0	0	0	0	4	0	28	0	1	0.5	6
ENSRNOG00000007496	Mtmr4	protein_coding	5	0	5000	6	0	5683	24	0	22932	17	0	17249	0	0	36	0	0	36	4	0	5000	1	0	2036	0	0	71	5	0	17	2	0	0	0	0	0	0	0	4	0	4	1	0	0.5	6
ENSRNOG00000007853	Prdm10	protein_coding	8	0	5000	6	0	3637	152	0	70198	148	0	66561	0	0	47	0	0	45	19	0	7389	0	0	0	0	0	0	8	0	148	2	0	0	0	0	0	0	0	4	0	19	0	0	0.5	6
ENSRNOG00000008187	Ubash3b	protein_coding	20	0	5000	6	0	2585	827	0	147839	821	0	145254	0	0	26	0	0	26	23	0	5000	0	0	629	0	0	39	20	0	821	2	0	0	0	0	0	0	0	4	0	23	0	0	0.5	6
ENSRNOG00000008487	Amotl2	protein_coding	9	0	5000	6	0	4141	55	0	15391	46	0	11250	0	0	18	0	0	18	21	0	5000	2	0	1669	1	0	150	9	0	46	2	0	0	0	0	0	0	0	4	0	21	2	1	0.5	6
ENSRNOG00000008517	Cdc42ep1	protein_coding	16	0	5000	6	0	2235	0	0	3602	6	0	1367	0	0	2	0	0	2	16	0	5000	10	0	966	0	0	102	16	0	6	2	0	0	0	0	0	0	0	4	0	16	10	0	0.5	6
ENSRNOG00000008691	Ick	protein_coding	11	0	5000	6	0	2353	175	0	54984	169	0	52631	0	0	28	0	0	28	7	0	5000	0	0	164	0	0	296	11	0	169	2	0	0	0	0	0	0	0	4	0	7	0	0	0.5	6
ENSRNOG00000008779	Kcnj1	protein_coding	27	0	5000	5	0	2224	67	0	13771	63	0	11547	0	0	8	0	0	10	71	0	10000	2	0	1348	1	0	328	27	0	63	2	0	0	0	0	0	0	0	4	0	71	2	1	0.5	6
ENSRNOG00000008800	Olr1621	protein_coding	61	0	5000	6	0	987	6	0	987	0	0	0	0	0	0	0	0	0	7	0	5000	0	0	0	0	0	0	61	0	0	2	0	0	0	0	0	0	0	4	0	7	0	0	0.5	6
ENSRNOG00000009545	Polr1a	protein_coding	17	0	5000	6	0	6014	173	0	63881	166	0	57867	0	0	66	0	0	66	10	0	5000	1	0	814	0	0	49	17	0	166	2	0	0	0	0	0	0	0	4	0	10	1	0	0.5	6
ENSRNOG00000009899	Skil	protein_coding	6	0	5000	6	0	2034	91	0	21796	85	0	19762	0	0	10	0	0	10	7	0	5000	0	0	0	0	0	0	6	0	85	2	0	0	0	0	0	0	0	4	0	7	0	0	0.5	6
ENSRNOG00000009949	Pcdh18	protein_coding	29	0	5000	6	0	4888	40	0	13681	29	0	8793	0	0	6	0	0	6	9	0	5000	5	0	1058	0	0	422	29	0	29	2	0	0	0	0	0	0	0	4	0	9	5	0	0.5	6
ENSRNOG00000010428	Bahd1	protein_coding	8	0	5000	6	0	2319	15	0	6565	9	0	4246	0	0	10	0	0	10	21	0	5000	0	0	0	0	0	0	8	0	9	2	0	0	0	0	0	0	0	4	0	21	0	0	0.5	6
ENSRNOG00000010617	Scube1	protein_coding	0	0	5000	6	0	4237	388	0	118213	376	0	113976	0	0	44	0	0	44	16	0	5000	5	0	1097	1	0	83	0	0	376	2	0	0	0	0	0	0	0	4	0	16	5	1	0.5	6
ENSRNOG00000010665	Ccr7	protein_coding	17	0	5000	6	0	1215	31	0	10133	25	0	8918	0	0	4	0	0	4	17	0	5000	0	0	0	0	0	78	17	0	25	2	0	0	0	0	0	0	0	4	0	17	0	0	0.5	6
ENSRNOG00000010741	Tigd4	protein_coding	18	0	5000	6	0	1545	6	0	1545	0	0	0	0	0	0	0	0	0	18	0	5000	0	0	0	0	0	0	18	0	0	2	0	0	0	0	0	0	0	4	0	18	0	0	0.5	6
ENSRNOG00000011377	Socs4	protein_coding	17	0	5000	6	0	2004	50	0	14475	43	0	12471	0	0	2	0	0	2	6	0	5000	0	0	522	1	0	171	17	0	43	2	0	0	0	0	0	0	0	4	0	6	0	1	0.5	6
ENSRNOG00000011885	Rhpn2	protein_coding	21	0	5000	6	0	3185	333	0	61089	318	0	57904	0	0	30	0	0	30	5	0	5000	9	0	1096	0	0	28	21	0	318	2	0	0	0	0	0	0	0	4	0	5	9	0	0.5	6
ENSRNOG00000012002	Iqgap1	protein_coding	21	0	5000	6	0	6153	341	0	90509	331	0	84356	0	0	74	0	0	74	18	0	5000	4	0	1080	0	0	99	21	0	331	2	0	0	0	0	0	0	0	4	0	18	4	0	0.5	6
ENSRNOG00000012216	Tgfbi	protein_coding	17	0	5000	6	0	2691	156	0	29258	149	0	26567	0	0	35	0	0	35	14	0	5000	1	0	607	0	0	26	17	0	149	2	0	0	0	0	0	0	0	4	0	14	1	0	0.5	6
ENSRNOG00000012565	Cln8	protein_coding	20	0	5000	6	0	2222	84	0	9889	74	0	7667	0	0	4	0	0	4	26	0	5000	1	0	1194	3	0	161	20	0	74	2	0	0	0	0	0	0	0	4	0	26	1	3	0.5	6
ENSRNOG00000012939	Abca7	protein_coding	8	0	5000	6	0	6513	0	0	18747	0	0	12234	0	0	90	0	0	90	0	0	5000	0	0	0	0	0	0	8	0	0	2	0	0	0	0	0	0	0	4	0	0	0	0	0.5	6
ENSRNOG00000013123	Scube2-ps1	protein_coding	25	0	5000	6	0	2541	190	0	58723	184	0	56182	0	0	36	0	0	36	4	0	5000	0	0	0	0	0	0	25	0	184	2	0	0	0	0	0	0	0	4	0	4	0	0	0.5	6
ENSRNOG00000013407	Slc5a11	protein_coding	14	0	5000	6	0	2091	155	0	38796	148	0	36705	0	0	30	0	0	30	25	0	5000	1	0	47	0	0	22	14	0	148	2	0	0	0	0	0	0	0	4	0	25	1	0	0.5	6
ENSRNOG00000013519	Tll2	protein_coding	18	0	5000	6	0	3045	450	0	125407	444	0	122362	0	0	40	0	0	40	9	0	5000	0	0	0	0	0	0	18	0	444	2	0	0	0	0	0	0	0	4	0	9	0	0	0.5	6
ENSRNOG00000013673	Msh3	protein_coding	19	0	5000	6	0	3780	542	0	141530	534	0	137750	0	0	46	0	0	46	50	0	5000	2	0	462	0	0	0	19	0	534	2	0	0	0	0	0	0	0	4	0	50	2	0	0.5	6
ENSRNOG00000013695	ENSRNOG00000013695	protein_coding	10	0	5000	6	0	1473	6	0	1647	0	0	174	0	0	2	0	0	2	22	0	5000	0	0	0	0	0	0	10	0	0	2	0	0	0	0	0	0	0	4	0	22	0	0	0.5	6
ENSRNOG00000013736	C9	protein_coding	24	0	5000	6	0	1815	215	0	165879	208	0	164064	0	0	22	0	0	22	0	0	5000	1	0	99	0	0	12	24	0	208	2	0	0	0	0	0	0	0	4	0	0	1	0	0.5	6
ENSRNOG00000013945	Itpkc	protein_coding	20	0	5000	6	0	3537	73	0	21822	60	0	18285	0	0	12	0	0	12	18	0	5000	5	0	1146	2	0	354	20	0	60	2	0	0	0	0	0	0	0	4	0	18	5	2	0.5	6
ENSRNOG00000014080	Kif23	protein_coding	24	0	5000	6	0	3209	99	0	25838	93	0	22629	0	0	46	0	0	46	24	0	5000	0	0	371	0	0	0	24	0	93	2	0	0	0	0	0	0	0	4	0	24	0	0	0.5	6
ENSRNOG00000014202	Snx20	protein_coding	47	0	5000	6	0	1368	63	0	8384	56	0	7016	0	0	6	0	0	6	91	0	5000	1	0	317	0	0	109	47	0	56	2	0	0	0	0	0	0	0	4	0	91	1	0	0.5	6
ENSRNOG00000014443	Pde5a	protein_coding	17	0	5000	6	0	3397	728	0	140927	719	0	137530	0	0	40	0	0	40	33	0	5000	2	0	421	1	0	474	17	0	719	2	0	0	0	0	0	0	0	4	0	33	2	1	0.5	6
ENSRNOG00000014616	Iars	protein_coding	18	0	5000	6	0	4494	247	0	46616	241	0	42122	0	0	66	0	0	66	0	0	5000	0	0	495	0	0	210	18	0	241	2	0	0	0	0	0	0	0	4	0	0	0	0	0.5	6
ENSRNOG00000014768	RGD1565505	protein_coding	28	0	10000	6	0	2823	1704	0	403810	1698	0	400987	0	0	20	0	0	18	13	0	5000	0	0	0	0	0	0	28	0	1698	2	0	0	0	0	0	0	0	4	0	13	0	0	0.5	6
ENSRNOG00000014896	Gpr97	protein_coding	18	0	5000	6	0	1626	68	0	27911	62	0	26285	0	0	22	0	0	22	2	0	5000	0	0	0	0	0	0	18	0	62	2	0	0	0	0	0	0	0	4	0	2	0	0	0.5	6
ENSRNOG00000015157	Smtnl2	protein_coding	10	0	5000	6	0	2438	54	0	21150	45	0	18712	0	0	14	0	0	14	11	0	5000	3	0	1004	0	0	63	10	0	45	2	0	0	0	0	0	0	0	4	0	11	3	0	0.5	6
ENSRNOG00000015259	Pth2r	protein_coding	17	0	5000	6	0	1977	459	0	104808	452	0	102831	0	0	24	0	0	24	26	0	5000	0	0	119	1	0	217	17	0	452	2	0	0	0	0	0	0	0	4	0	26	0	1	0.5	6
ENSRNOG00000015840	Hsd17b4	protein_coding	26	0	5000	6	0	2584	217	0	87199	210	0	84615	0	0	46	0	0	46	13	0	5000	0	0	327	1	0	49	26	0	210	2	0	0	0	0	0	0	0	4	0	13	0	1	0.5	6
ENSRNOG00000015957	F13a1	protein_coding	54	0	5000	6	0	3456	694	0	175034	683	0	171578	0	0	28	0	0	28	12	0	5000	5	0	1185	0	0	72	54	0	683	2	0	0	0	0	0	0	0	4	0	12	5	0	0.5	6
ENSRNOG00000016253	Slc6a18	protein_coding	23	0	5000	6	0	2337	65	0	13826	57	0	11489	0	0	22	0	0	22	7	0	5000	2	0	459	0	0	30	23	0	57	2	0	0	0	0	0	0	0	4	0	7	2	0	0.5	6
ENSRNOG00000016298	Lysmd3	protein_coding	8	0	5000	6	0	977	16	0	2614	10	0	1637	0	0	2	0	0	2	20	0	5000	0	0	74	0	0	0	8	0	10	2	0	0	0	0	0	0	0	4	0	20	0	0	0.5	6
ENSRNOG00000016371	Slc18b1	protein_coding	51	0	5000	6	0	1380	236	0	41423	230	0	40043	0	0	26	0	0	26	29	0	5000	0	0	0	0	0	0	51	0	230	2	0	0	0	0	0	0	0	4	0	29	0	0	0.5	6
ENSRNOG00000016659	Habp2	protein_coding	9	0	5001	6	0	2163	119	0	34063	113	0	31900	0	0	24	0	0	24	7	0	5003	1	0	460	0	0	26	9	0	113	2	0	0	0	0	0	0	0	4	0	7	1	0	0.5	6
ENSRNOG00000016888	Pask	protein_coding	21	0	5000	6	0	4513	116	0	87948	110	0	83435	0	0	34	0	0	34	2	0	5000	1	0	256	0	0	99	21	0	110	2	0	0	0	0	0	0	0	4	0	2	1	0	0.5	6
ENSRNOG00000016960	Polr3e	protein_coding	19	0	5000	6	0	3007	79	0	28124	72	0	25117	0	0	40	0	0	40	22	0	5000	1	0	717	0	0	163	19	0	72	2	0	0	0	0	0	0	0	4	0	22	1	0	0.5	6
ENSRNOG00000017095	ENSRNOG00000017095	protein_coding	0	0	5000	6	0	2600	6	0	3308	0	0	708	0	0	5	0	0	5	2	0	5000	0	0	691	0	0	10	0	0	0	2	0	0	0	0	0	0	0	4	0	2	0	0	0.5	6
ENSRNOG00000017518	Adam5	protein_coding	27	0	5000	6	0	2517	456	0	66150	450	0	63633	0	0	40	0	0	40	30	0	5000	0	0	176	0	0	211	27	0	450	2	0	0	0	0	0	0	0	4	0	30	0	0	0.5	6
ENSRNOG00000017842	Scnn1g	protein_coding	10	0	5000	6	0	2966	210	0	34040	204	0	31074	0	0	24	0	0	24	30	0	5000	0	0	932	0	0	81	10	0	204	2	0	0	0	0	0	0	0	4	0	30	0	0	0.5	6
ENSRNOG00000017993	Abcb10	protein_coding	41	0	5000	6	0	3434	137	0	30009	120	0	26575	0	0	24	0	0	24	7	0	5000	11	0	1215	0	0	71	41	0	120	2	0	0	0	0	0	0	0	4	0	7	11	0	0.5	6
ENSRNOG00000018228	Cog2	protein_coding	21	0	5000	6	0	2721	168	0	32354	157	0	29633	0	0	34	0	0	34	49	0	5000	4	0	460	1	0	68	21	0	157	2	0	0	0	0	0	0	0	4	0	49	4	1	0.5	6
ENSRNOG00000018362	Olr852	protein_coding	34	0	5000	6	0	951	6	0	951	0	0	0	0	0	0	0	0	0	24	0	5000	0	0	0	0	0	0	34	0	0	2	0	0	0	0	0	0	0	4	0	24	0	0	0.5	6
ENSRNOG00000018656	Ampd1	protein_coding	16	0	5000	6	0	2274	63	0	20841	57	0	18567	0	0	30	0	0	30	7	0	5000	0	0	19	0	0	11	16	0	57	2	0	0	0	0	0	0	0	4	0	7	0	0	0.5	6
ENSRNOG00000019451	Smtn	protein_coding	1	0	5000	6	0	3307	40	0	21722	33	0	18415	0	0	40	0	0	40	11	0	5000	0	0	324	1	0	217	1	0	33	2	0	0	0	0	0	0	0	4	0	11	0	1	0.5	6
ENSRNOG00000019555	Arap1	protein_coding	13	0	5000	6	0	5106	141	0	65876	133	0	60770	0	0	68	0	0	68	11	0	5000	1	0	570	1	0	171	13	0	133	2	0	0	0	1	0	0	0	4	0	11	1	0	0.5	6
ENSRNOG00000019892	Lrrfip1	protein_coding	11	0	5000	6	0	3628	180	0	67946	168	0	64318	0	0	14	0	0	14	17	0	5000	6	0	1247	0	0	164	11	0	168	2	0	0	0	0	0	0	0	4	0	17	6	0	0.5	6
ENSRNOG00000019931	BC021891	protein_coding	9	0	5000	6	0	3000	114	0	29557	108	0	26557	0	0	26	0	0	26	17	0	5000	0	0	0	0	0	0	9	0	108	2	0	0	0	0	0	0	0	4	0	17	0	0	0.5	6
ENSRNOG00000020014	Myh14	protein_coding	7	0	5000	6	0	6443	85	0	62692	79	0	56249	0	0	82	0	0	82	0	0	5000	0	0	399	0	0	41	7	0	79	2	0	0	0	0	0	0	0	4	0	0	0	0	0.5	6
ENSRNOG00000020173	Tie1	protein_coding	4	0	5000	6	0	3819	134	0	27579	125	0	23760	0	0	44	0	0	44	16	0	5000	1	0	355	2	0	50	4	0	125	2	0	0	0	1	0	0	0	4	0	16	1	1	0.5	6
ENSRNOG00000020376	Obfc1	protein_coding	13	0	5000	6	0	1529	141	0	33814	135	0	32285	0	0	18	0	0	18	21	0	5000	0	0	105	0	0	197	13	0	135	2	0	0	0	0	0	0	0	4	0	21	0	0	0.5	6
ENSRNOG00000020873	Nphs1	protein_coding	8	0	5000	6	0	5802	90	0	28601	78	0	22799	0	0	60	0	0	58	7	0	5000	3	0	1640	3	0	403	8	0	78	2	0	0	0	0	0	0	0	4	0	7	3	3	0.5	6
ENSRNOG00000020970	Rundc3a	protein_coding	9	0	5000	6	0	2050	38	0	9120	31	0	7070	0	0	20	0	0	20	16	0	5000	1	0	448	0	0	237	9	0	31	2	0	0	0	0	0	0	0	4	0	16	1	0	0.5	6
ENSRNOG00000021084	Mpeg1	protein_coding	15	0	5000	6	0	2145	6	0	2145	0	0	0	0	0	0	0	0	0	24	0	5000	0	0	0	0	0	0	15	0	0	2	0	0	0	0	0	0	0	4	0	24	0	0	0.5	6
ENSRNOG00000021118	Nomo1	protein_coding	1	0	5000	6	0	4201	68	0	51608	62	0	47407	0	0	60	0	0	60	14	0	5000	0	0	484	0	0	72	1	0	62	2	0	0	0	0	0	0	0	4	0	14	0	0	0.5	6
ENSRNOG00000021567	Ppp1r3a	protein_coding	10	0	5000	6	0	7529	98	0	40587	90	0	33058	0	0	6	0	0	6	11	0	5000	2	0	4178	0	0	60	10	0	90	2	0	0	0	0	0	0	0	4	0	11	2	0	0.5	6
ENSRNOG00000021704	Atp8b5	protein_coding	27	0	10000	6	0	3468	137	0	77583	131	0	74115	0	0	54	0	0	54	5	0	5000	0	0	0	0	0	0	27	0	131	2	0	0	0	0	0	0	0	4	0	5	0	0	0.5	6
ENSRNOG00000022043	Yipf2	protein_coding	16	0	5000	6	0	1922	0	0	4178	4	0	2256	0	0	18	0	0	18	10	0	5000	0	0	875	0	0	111	16	0	4	2	0	0	0	0	0	0	0	4	0	10	0	0	0.5	6
ENSRNOG00000022611	ENSRNOG00000022611	protein_coding	54	0	5000	6	0	3777	29	0	9509	24	0	5732	0	0	12	0	0	14	15	0	5846	0	0	0	0	0	0	54	0	24	2	0	0	0	0	0	0	0	4	0	15	0	0	0.5	6
ENSRNOG00000022624	HEATR8	protein_coding	8	0	5000	6	0	4049	125	0	38438	119	0	34389	0	0	42	0	0	42	21	0	5000	0	0	680	0	0	0	8	0	119	2	0	0	0	0	0	0	0	4	0	21	0	0	0.5	6
ENSRNOG00000022772	Prickle1	protein_coding	12	0	5000	6	0	4485	41	0	19252	33	0	14767	0	0	14	0	0	14	5	0	5000	2	0	1361	0	0	628	12	0	33	2	0	0	0	0	0	0	0	4	0	5	2	0	0.5	6
ENSRNOG00000023393	Nup214	protein_coding	12	0	5000	6	0	5601	197	0	71454	190	0	65853	0	0	56	0	0	56	20	0	5000	1	0	227	0	0	1	12	0	190	2	0	0	0	0	0	0	0	4	0	20	1	0	0.5	6
ENSRNOG00000023753	Mllt4	protein_coding	20	0	10000	6	0	5394	164	0	86004	158	0	80610	0	0	80	0	0	80	10	0	5000	0	0	0	0	0	0	20	0	158	2	0	0	0	0	0	0	0	4	0	10	0	0	0.5	6
ENSRNOG00000023799	Pak1ip1	protein_coding	32	0	5000	6	0	1500	90	0	11071	83	0	9571	0	0	18	0	0	18	22	0	5000	0	0	292	1	0	59	32	0	83	2	0	0	0	0	0	0	0	4	0	22	0	1	0.5	6
ENSRNOG00000023923	Fastkd2	protein_coding	13	0	5000	6	0	2208	66	0	18707	58	0	16499	0	0	20	0	0	20	28	0	5000	1	0	74	1	0	94	13	0	58	2	0	0	0	0	0	0	0	4	0	28	1	1	0.5	6
ENSRNOG00000024852	Tmx4	protein_coding	40	0	5000	6	0	4948	175	0	40660	138	0	35712	0	0	14	0	0	14	34	0	5000	30	0	3799	1	0	138	40	0	138	2	0	0	0	0	0	0	0	4	0	34	30	1	0.5	6
ENSRNOG00000026033	Actl9b	protein_coding	34	0	5000	6	0	1337	7	0	1337	0	0	0	0	0	0	0	0	0	21	0	5000	1	0	46	0	0	55	34	0	0	2	0	0	0	0	0	0	0	4	0	21	1	0	0.5	6
ENSRNOG00000026542	Dd25	protein_coding	11	0	5000	6	0	3925	231	0	63278	225	0	59353	0	0	51	0	0	51	23	0	5000	0	0	165	0	0	4	11	0	225	2	0	0	0	0	0	0	0	4	0	23	0	0	0.5	6
ENSRNOG00000026874	Zfp977	protein_coding	24	0	5000	6	0	1601	43	0	11825	36	0	10224	0	0	10	0	0	10	17	0	5000	0	0	124	1	0	133	24	0	36	2	0	0	0	0	0	0	0	4	0	17	0	1	0.5	6
ENSRNOG00000026994	Afg3l1	protein_coding	11	0	5000	6	0	2504	103	0	26213	97	0	23709	0	0	32	0	0	32	28	0	5000	0	0	111	0	0	23	11	0	97	2	0	0	0	0	0	0	0	4	0	28	0	0	0.5	6
ENSRNOG00000027550	Mzf1	protein_coding	6	0	5000	6	0	3603	29	0	11095	22	0	7492	0	0	8	0	0	8	6	0	5000	1	0	922	0	0	473	6	0	22	2	0	0	0	0	0	0	0	4	0	6	1	0	0.5	6
ENSRNOG00000027954	Cdh15	protein_coding	2	0	5000	6	0	2722	55	0	20326	49	0	17604	0	0	26	0	0	26	10	0	5000	0	0	351	0	0	16	2	0	49	2	0	0	0	0	0	0	0	4	0	10	0	0	0.5	6
ENSRNOG00000028299	Triml2	protein_coding	19	0	5000	6	0	1293	26	0	10617	20	0	9324	0	0	12	0	0	12	11	0	5000	0	0	0	0	0	0	19	0	20	2	0	0	0	0	0	0	0	4	0	11	0	0	0.5	6
ENSRNOG00000029007	Ugt2b10	protein_coding	23	0	5000	6	0	1599	84	0	19313	78	0	17714	0	0	10	0	0	10	28	0	5000	0	0	0	0	0	0	23	0	78	2	0	0	0	0	0	0	0	4	0	28	0	0	0.5	6
ENSRNOG00000029055	Ttk	protein_coding	21	0	5000	6	0	2909	181	0	37564	171	0	34655	0	0	42	0	0	42	13	0	5000	1	0	273	3	0	128	21	0	171	2	0	0	0	1	0	0	0	4	0	13	1	2	0.5	6
ENSRNOG00000029435	Vom1r82	protein_coding	27	0	5000	6	0	897	6	0	897	0	0	0	0	0	0	0	0	0	0	0	5000	0	0	0	0	0	0	27	0	0	2	0	0	0	0	0	0	0	4	0	0	0	0	0.5	6
ENSRNOG00000029637	Acot6	protein_coding	5	0	5000	6	0	1269	25	0	17358	19	0	16089	0	0	4	0	0	4	11	0	5000	0	0	0	0	0	0	5	0	19	2	0	0	0	0	0	0	0	4	0	11	0	0	0.5	6
ENSRNOG00000029911	Cilp	protein_coding	24	0	5000	6	0	4128	40	0	14941	31	0	10813	0	0	19	0	0	19	12	0	5000	3	0	432	0	0	144	24	0	31	2	0	0	0	0	0	0	0	4	0	12	3	0	0.5	6
ENSRNOG00000030266	Plekhg2	protein_coding	7	0	5000	6	0	5011	37	0	13208	33	0	8197	0	0	36	0	0	36	16	0	5000	0	0	244	0	0	732	7	0	33	2	0	0	0	0	0	0	0	4	0	16	0	0	0.5	6
ENSRNOG00000031040	Troap	protein_coding	5	0	5000	6	0	2139	16	0	7692	10	0	5553	0	0	26	0	0	26	13	0	5000	0	0	0	0	0	123	5	0	10	2	0	0	0	0	0	0	0	4	0	13	0	0	0.5	6
ENSRNOG00000031231	KNG1L1	protein_coding	9	0	8655	6	0	2358	66	0	31471	63	0	29113	0	0	26	0	0	28	39	0	10000	0	0	276	0	0	0	9	0	63	2	0	0	0	0	0	0	0	4	0	39	0	0	0.5	6
ENSRNOG00000031269	RGD1304694	protein_coding	1	0	5000	6	0	2459	133	0	35371	120	0	32912	0	0	18	0	0	18	24	0	5000	7	0	1244	0	0	0	1	0	120	2	0	0	0	0	0	0	0	4	0	24	7	0	0.5	6
ENSRNOG00000031358	RGD1564469	protein_coding	12	0	5000	6	0	1088	6	0	1216	0	0	128	0	0	2	0	0	2	28	0	5000	0	0	70	0	0	73	12	0	0	2	0	0	0	0	0	0	0	4	0	28	0	0	0.5	6
ENSRNOG00000032048	Zfp462	protein_coding	37	0	5000	6	0	7515	180	0	75160	174	0	67645	0	0	24	0	0	24	9	0	5000	0	0	0	0	0	0	37	0	174	2	0	0	0	0	0	0	0	4	0	9	0	0	0.5	6
ENSRNOG00000032293	Polg	protein_coding	18	0	5000	6	0	3651	38	0	15104	32	0	11453	0	0	42	0	0	42	15	0	5000	0	0	0	0	0	0	18	0	32	2	0	0	0	0	0	0	0	4	0	15	0	0	0.5	6
ENSRNOG00000032479	Ptprq	protein_coding	30	0	5000	6	0	4290	264	0	82039	258	0	77749	0	0	52	0	0	52	0	0	5000	0	0	0	0	0	0	30	0	258	2	0	0	0	0	0	0	0	4	0	0	0	0	0.5	6
ENSRNOG00000032656	Ptprt	protein_coding	4	0	5000	6	0	5787	2232	0	785319	2216	0	779532	0	0	56	0	0	56	14	0	5000	10	0	1874	0	0	103	4	0	2216	2	0	0	0	0	0	0	0	4	0	14	10	0	0.5	6
ENSRNOG00000032703	Rasgrp3	protein_coding	7	0	5000	6	0	4291	268	0	63105	253	0	58814	0	0	30	0	0	30	22	0	5000	8	0	2169	1	0	310	7	0	253	2	0	0	0	0	0	0	0	4	0	22	8	1	0.5	6
ENSRNOG00000033892	ENSRNOG00000033892	protein_coding	16	0	5000	6	0	615	6	0	649	0	0	34	0	0	9	0	0	9	24	0	5000	0	0	0	0	0	0	16	0	0	2	0	0	0	0	0	0	0	4	0	24	0	0	0.5	6
ENSRNOG00000034025	Ptprj	protein_coding	7	0	5000	6	0	4807	378	0	148956	371	0	144149	0	0	46	0	0	46	27	0	5000	1	0	941	0	0	215	7	0	371	2	0	0	0	0	0	0	0	4	0	27	1	0	0.5	6
ENSRNOG00000034089	Ttc21a-ps1	protein_coding	2	0	5000	6	0	3945	88	0	33114	82	0	29169	0	0	56	0	0	56	10	0	5000	0	0	0	0	0	0	2	0	82	2	0	0	0	0	0	0	0	4	0	10	0	0	0.5	6
ENSRNOG00000037019	ENSRNOG00000037019	protein_coding	14	0	5000	6	0	696	6	0	778	0	0	82	0	0	8	0	0	8	42	0	5000	0	0	0	0	0	0	14	0	0	2	0	0	0	0	0	0	0	4	0	42	0	0	0.5	6
ENSRNOG00000037134	Shc4	protein_coding	40	0	5000	6	0	1869	314	0	92552	309	0	90683	0	0	22	0	0	22	14	0	5000	0	0	0	0	0	0	40	0	309	2	0	0	0	0	0	0	0	4	0	14	0	0	0.5	6
ENSRNOG00000038033	ENSRNOG00000038033	protein_coding	24	0	5000	6	0	480	6	0	480	0	0	0	0	0	0	0	0	0	34	0	5000	0	0	0	0	0	0	24	0	0	2	0	0	0	0	0	0	0	4	0	34	0	0	0.5	6
ENSRNOG00000038776	Oscar	protein_coding	25	0	5000	6	0	2029	43	0	6237	27	0	4208	0	0	8	0	0	8	12	0	5000	9	0	1152	1	0	55	25	0	27	2	0	0	0	0	0	0	0	4	0	12	9	1	0.5	6
ENSRNOG00000039210	4930402F06Rik	protein_coding	11	0	5000	6	0	999	37	0	11765	31	0	10766	0	0	8	0	0	8	14	0	5000	0	0	0	0	0	0	11	0	31	2	0	0	0	0	0	0	0	4	0	14	0	0	0.5	6
ENSRNOG00000039461	Pcdhga3	protein_coding	13	0	5000	6	0	2585	0	0	2585	0	0	0	0	0	0	0	0	0	1	0	5000	0	0	0	0	0	170	13	0	0	2	0	0	0	0	0	0	0	4	0	1	0	0	0.5	6
ENSRNOG00000042047	Skint4	protein_coding	47	0	5000	6	0	1056	317	0	29969	311	0	28913	0	0	10	0	0	10	74	0	5000	0	0	0	0	0	0	47	0	311	2	0	0	0	0	0	0	0	4	0	74	0	0	0.5	6
ENSRNOG00000042912	Mycbpap	protein_coding	19	0	5000	6	0	2911	70	0	20685	74	0	17774	0	0	36	0	0	38	16	0	5113	0	0	72	0	0	0	19	0	74	2	0	0	0	0	0	0	0	4	0	16	0	0	0.5	6
ENSRNOG00000043037	Zfp770	protein_coding	8	0	5000	6	0	2112	6	0	2112	0	0	0	0	0	0	0	0	0	20	0	5000	0	0	0	0	0	0	8	0	0	2	0	0	0	0	0	0	0	4	0	20	0	0	0.5	6
ENSRNOG00000043194	Skint1	protein_coding	36	0	5000	6	0	1201	230	0	27642	223	0	26441	0	0	14	0	0	14	35	0	5000	0	0	0	1	0	67	36	0	223	2	0	0	0	0	0	0	0	4	0	35	0	1	0.5	6
ENSRNOG00000043280	Vom2r37	protein_coding	17	0	5000	6	0	2379	205	0	140807	199	0	138428	0	0	8	0	0	8	56	0	5000	0	0	0	0	0	27	17	0	199	2	0	0	0	0	0	0	0	4	0	56	0	0	0.5	6
ENSRNOG00000043345	Rnf168	protein_coding	27	0	5000	6	0	2757	114	0	21626	99	0	18869	0	0	10	0	0	10	18	0	5000	9	0	1041	0	0	21	27	0	99	2	0	0	0	0	0	0	0	4	0	18	9	0	0.5	6
ENSRNOG00000046182	Olr1395	protein_coding	11	0	5000	6	0	930	6	0	930	0	0	0	0	0	0	0	0	0	76	0	5000	0	0	0	0	0	0	11	0	0	2	0	0	0	0	0	0	0	4	0	76	0	0	0.5	6
ENSRNOG00000046480	ENSRNOG00000046480	protein_coding	26	0	5000	6	0	1293	7	0	1970	1	0	677	0	0	6	0	0	6	23	0	5000	0	0	0	0	0	0	26	0	1	2	0	0	0	0	0	0	0	4	0	23	0	0	0.5	6
ENSRNOG00000046582	Olr1632	protein_coding	15	0	5000	6	0	975	6	0	975	0	0	0	0	0	0	0	0	0	5	0	5000	0	0	0	0	0	0	15	0	0	2	0	0	0	0	0	0	0	4	0	5	0	0	0.5	6
ENSRNOG00000047219	Ube3b	protein_coding	14	0	5000	6	0	3290	92	0	43225	86	0	39935	0	0	56	0	0	56	4	0	5000	0	0	0	0	0	71	14	0	86	2	0	0	0	0	0	0	0	4	0	4	0	0	0.5	6
ENSRNOG00000047300	Bdkrb2	protein_coding	31	0	5000	6	0	1517	29	0	4071	20	0	2554	0	0	2	0	0	4	46	0	6900	4	0	214	0	0	113	31	0	20	2	0	0	0	0	0	0	0	4	0	46	4	0	0.5	6
ENSRNOG00000047392	Olr1422	protein_coding	25	0	5000	6	0	945	6	0	945	0	0	0	0	0	0	0	0	0	24	0	5000	0	0	0	0	0	0	25	0	0	2	0	0	0	0	0	0	0	4	0	24	0	0	0.5	6
ENSRNOG00000047879	Olr663	protein_coding	12	0	5000	6	0	936	6	0	936	0	0	0	0	0	0	0	0	0	42	0	5000	0	0	0	0	0	0	12	0	0	2	0	0	0	0	0	0	0	4	0	42	0	0	0.5	6
ENSRNOG00000048726	OCIL	protein_coding	2	0	5000	6	0	753	0	0	116839	1	0	116086	0	0	16	0	0	16	8	0	5000	0	0	0	0	0	0	2	0	1	2	0	0	0	0	0	0	0	4	0	8	0	0	0.5	6
ENSRNOG00000048847	Wdr17	protein_coding	13	0	5000	6	0	3897	254	0	111120	248	0	107223	0	0	56	0	0	56	7	0	5000	0	0	0	0	0	0	13	0	248	2	0	0	0	0	0	0	0	4	0	7	0	0	0.5	6
ENSRNOG00000048924	Islr	protein_coding	17	0	5000	6	0	1287	0	0	1287	0	0	0	0	0	0	0	0	0	19	0	5000	0	0	0	0	0	0	17	0	0	2	0	0	0	0	0	0	0	4	0	19	0	0	0.5	6
ENSRNOG00000049604	Mvk	protein_coding	15	0	5000	6	0	1641	75	0	15135	66	0	13494	0	0	22	0	0	22	24	0	5000	3	0	453	0	0	0	15	0	66	2	0	0	0	0	0	0	0	4	0	24	3	0	0.5	6
ENSRNOG00000050190	Eng	protein_coding	13	0	5000	6	0	2826	141	0	36589	131	0	33763	0	0	38	0	0	38	23	0	5000	5	0	648	0	0	0	13	0	131	2	0	0	0	0	0	0	0	4	0	23	5	0	0.5	6
ENSRNOG00000050657	Crlf3	protein_coding	17	0	5000	6	0	1205	57	0	19013	51	0	17808	0	0	16	0	0	16	22	0	5000	0	0	0	0	0	2	17	0	51	2	0	0	0	0	0	0	0	4	0	22	0	0	0.5	6
ENSRNOG00000050671	Ier5	protein_coding	6	0	5000	7	0	927	7	0	927	0	0	0	0	0	0	0	0	0	12	0	5000	0	0	0	0	0	0	6	0	0	2	0	0	0	0	0	1	0	4	0	12	0	0	0.5	6
ENSRNOG00000051018	Olr1320	protein_coding	26	0	5028	6	0	1065	318	0	38945	314	0	37880	0	0	8	0	0	8	62	0	5000	0	0	0	0	0	0	26	0	314	2	0	0	0	0	0	0	0	4	0	62	0	0	0.5	6
ENSRNOG00000019648	Col6a3	protein_coding	44	0	5000	28	0	8457	229	0	49874	203	0	41417	0	0	72	0	0	72	23	0	5000	0	0	0	0	0	0	44	0	203	9	0	0	0	0	0	0	0	19	0	23	0	0	0.473684	28
ENSRNOG00000005726	Pclo	protein_coding	0	0	5000	25	0	12657	788	0	215086	763	0	202429	0	0	50	0	0	48	13	0	5000	0	0	963	0	0	0	0	0	763	8	0	0	0	0	0	0	0	17	0	13	0	0	0.470588	25
ENSRNOG00000029047	Cubn	protein_coding	14	0	5000	25	0	11251	913	0	220057	885	0	208806	0	0	132	0	0	132	30	0	5000	3	0	2842	0	0	0	14	0	885	8	0	0	0	0	0	0	0	17	0	30	3	0	0.470588	25
ENSRNOG00000000852	Prrc2a	protein_coding	33	0	5000	22	0	6656	88	0	13510	65	0	6854	0	0	58	0	0	58	31	0	5000	1	0	170	0	0	0	33	0	65	7	0	0	0	0	0	0	0	15	0	31	1	0	0.466667	22
ENSRNOG00000039455	ENSRNOG00000039455	protein_coding	52	0	5000	22	0	2418	0	0	2418	0	0	0	0	0	0	0	0	0	6	0	5000	0	0	0	0	0	0	52	0	0	7	0	0	0	0	0	0	0	15	0	6	0	0	0.466667	22
ENSRNOG00000010650	Plekhh1	protein_coding	27	0	5000	19	0	6360	185	0	48965	160	0	42605	0	0	58	0	0	58	16	0	5000	6	0	2020	0	0	257	27	0	160	6	0	0	0	0	0	0	0	13	0	16	6	0	0.461538	19
ENSRNOG00000030210	Fndc1	protein_coding	17	0	5000	19	0	5340	277	0	81422	258	0	76082	0	0	40	0	0	40	28	0	5000	0	0	0	0	0	0	17	0	258	6	0	0	0	0	0	0	0	13	0	28	0	0	0.461538	19
ENSRNOG00000039357	Fam129c	protein_coding	34	0	5000	19	0	2381	115	0	11829	90	0	9448	0	0	28	0	0	28	35	0	5000	6	0	603	0	0	2	34	0	90	6	0	0	0	0	0	0	0	13	0	35	6	0	0.461538	19
ENSRNOG00000005451	Dnah11	protein_coding	20	0	5000	35	0	8427	874	0	207497	839	0	199070	0	0	118	1	0	118	7	0	5000	0	0	0	0	0	0	20	0	839	11	0	0	1	0	0	0	0	24	0	7	0	0	0.458333	35
ENSRNOG00000008666	Etl4	protein_coding	21	0	6175	16	0	5976	2251	0	462896	2239	0	456920	0	0	44	0	0	46	60	0	15000	0	0	0	0	0	0	21	0	2239	5	0	0	0	0	0	0	0	11	0	60	0	0	0.454545	16
ENSRNOG00000011058	Utrn	protein_coding	41	0	5000	26	0	10705	2363	0	509924	2332	0	499219	0	0	148	0	0	148	18	0	5000	3	0	3269	2	0	188	41	0	2332	8	0	0	0	0	0	0	0	18	0	18	3	2	0.444444	26
ENSRNOG00000029662	Wdfy4	protein_coding	42	0	5000	26	0	9078	1063	0	210674	1037	0	201596	0	0	114	0	0	114	91	0	5000	0	0	0	0	0	0	42	0	1037	8	0	0	0	0	0	0	0	18	0	91	0	0	0.444444	26
ENSRNOG00000001267	Lss	protein_coding	0	0	5000	13	0	2765	217	0	25552	204	0	22787	0	0	40	0	0	40	17	0	5000	0	0	599	0	0	0	0	0	204	4	0	0	0	0	0	0	0	9	0	17	0	0	0.444444	13
ENSRNOG00000001342	Wdr66	protein_coding	76	0	13377	13	0	2548	331	0	62360	318	0	59812	1	0	43	0	0	41	83	0	10125	0	0	0	0	0	0	76	0	318	4	0	1	0	0	0	0	0	9	0	83	0	0	0.444444	13
ENSRNOG00000001482	Gtf2ird2	protein_coding	28	0	5000	13	0	2811	289	0	35607	276	0	32796	0	0	34	0	0	34	1	0	5000	0	0	0	0	0	0	28	0	276	4	0	0	0	0	0	0	0	9	0	1	0	0	0.444444	13
ENSRNOG00000003620	Fmo3	protein_coding	45	0	5000	13	0	1885	166	0	18078	149	0	16193	0	0	16	0	0	16	46	0	5000	0	0	63	4	0	226	45	0	149	4	0	0	0	0	0	0	0	9	0	46	0	4	0.444444	13
ENSRNOG00000004295	Abca9	protein_coding	38	0	10000	13	0	4858	239	0	53731	226	0	48873	0	0	76	0	0	76	8	0	5000	0	0	0	0	0	0	38	0	226	4	0	0	0	0	0	0	0	9	0	8	0	0	0.444444	13
ENSRNOG00000007261	Gli2	protein_coding	28	0	5000	13	0	6146	242	0	56501	229	0	50355	0	0	22	0	0	22	25	0	5000	0	0	1655	0	0	48	28	0	229	4	0	0	0	0	0	0	0	9	0	25	0	0	0.444444	13
ENSRNOG00000008129	Pla2r1	protein_coding	18	0	5000	13	0	5599	306	0	131699	291	0	126100	0	0	58	0	0	58	0	0	5000	2	0	1083	0	0	130	18	0	291	4	0	0	0	0	0	0	0	9	0	0	2	0	0.444444	13
ENSRNOG00000009466	Unc45b	protein_coding	3	0	5000	13	0	3384	188	0	27413	178	0	24029	0	0	36	0	0	36	7	0	5000	1	0	658	1	0	518	3	0	178	4	0	0	0	0	0	0	0	9	0	7	1	1	0.444444	13
ENSRNOG00000011841	Map2	protein_coding	24	0	5000	13	0	5826	402	0	81575	398	0	75749	0	0	26	0	0	26	25	0	5000	0	0	141	0	0	102	24	0	398	4	0	0	0	0	0	0	0	9	0	25	0	0	0.444444	13
ENSRNOG00000011925	Fam83b	protein_coding	36	0	5000	13	0	3390	356	0	77420	341	0	74030	0	0	8	0	0	8	41	0	5000	2	0	248	0	0	115	36	0	341	4	0	0	0	0	0	0	0	9	0	41	2	0	0.444444	13
ENSRNOG00000013659	Tex2	protein_coding	12	0	5000	14	0	4568	215	0	62318	199	0	57750	0	0	20	0	0	20	60	0	5000	2	0	1199	0	0	0	12	0	199	4	0	0	0	0	0	0	1	9	0	60	2	0	0.444444	13
ENSRNOG00000014746	Dzip1l	protein_coding	8	0	5000	13	0	3580	330	0	33620	315	0	30040	0	0	30	0	0	30	84	0	5000	2	0	1140	0	0	109	8	0	315	4	0	0	0	0	0	0	0	9	0	84	2	0	0.444444	13
ENSRNOG00000016687	Ssc5d	protein_coding	11	0	5000	13	0	4495	73	0	17790	59	0	13295	0	0	26	0	0	26	2	0	5000	0	0	61	1	0	123	11	0	59	4	0	0	0	0	0	0	0	9	0	2	0	1	0.444444	13
ENSRNOG00000022994	Nlrp5	protein_coding	14	0	5000	13	0	2931	178	0	32083	165	0	29152	0	0	18	0	0	18	10	0	5000	0	0	0	0	0	288	14	0	165	4	0	0	0	0	0	0	0	9	0	10	0	0	0.444444	13
ENSRNOG00000026782	RGD1308878	protein_coding	1	0	5000	13	0	1411	94	0	9613	78	0	8202	0	0	6	0	0	6	27	0	5000	3	0	119	0	0	53	1	0	78	4	0	0	0	0	0	0	0	9	0	27	3	0	0.444444	13
ENSRNOG00000032495	Olr1411	protein_coding	28	0	5000	13	0	933	13	0	933	0	0	0	0	0	0	0	0	0	33	0	5000	0	0	0	0	0	0	28	0	0	4	0	0	0	0	0	0	0	9	0	33	0	0	0.444444	13
ENSRNOG00000033688	Cep170b	protein_coding	12	0	5000	13	0	4728	70	0	21004	69	0	16276	0	0	36	0	0	36	5	0	5000	0	0	0	0	0	0	12	0	69	4	0	0	0	0	0	0	0	9	0	5	0	0	0.444444	13
ENSRNOG00000050292	PCDHA7	protein_coding	62	0	5000	51	0	2355	34	0	2355	0	0	0	0	0	0	0	0	0	49	0	5000	0	0	0	0	0	0	62	0	0	15	0	0	0	0	0	1	0	35	0	49	0	0	0.428571	50
ENSRNOG00000005159	Fam135b	protein_coding	33	0	5000	20	0	4212	1078	0	158563	1058	0	154351	0	0	36	0	0	36	38	0	5000	0	0	0	0	0	0	33	0	1058	6	0	0	0	0	0	0	0	14	0	38	0	0	0.428571	20
ENSRNOG00000001019	Atp6v0a2	protein_coding	36	0	14415	10	0	5732	146	0	62602	136	0	56870	0	0	86	0	0	86	46	0	15000	1	0	221	0	0	72	36	0	136	3	0	0	0	0	0	0	0	7	0	46	1	0	0.428571	10
ENSRNOG00000001229	Col18a1	protein_coding	4	0	5000	10	0	5007	551	0	106499	537	0	101492	0	0	80	0	0	80	6	0	5000	4	0	982	0	0	89	4	0	537	3	0	0	0	0	0	0	0	7	0	6	4	0	0.428571	10
ENSRNOG00000001344	Aldh2	protein_coding	44	0	5000	10	0	1881	185	0	31842	168	0	29961	0	0	24	0	0	24	20	0	5000	7	0	321	0	0	0	44	0	168	3	0	0	0	0	0	0	0	7	0	20	7	0	0.428571	10
ENSRNOG00000003237	Tp53bp2	protein_coding	1	0	5000	10	0	3369	109	0	35435	99	0	32066	0	0	32	0	0	32	17	0	5000	0	0	0	0	0	0	1	0	99	3	0	0	0	0	0	0	0	7	0	17	0	0	0.428571	10
ENSRNOG00000004109	Zfpm2	protein_coding	36	0	5000	10	0	4276	1031	0	319032	1020	0	314756	0	0	10	0	0	10	14	0	5000	1	0	1017	0	0	106	36	0	1020	3	0	0	0	0	0	0	0	7	0	14	1	0	0.428571	10
ENSRNOG00000005883	Nek10	protein_coding	79	0	8173	10	0	3384	1042	0	179793	1032	0	176409	0	0	70	0	0	70	36	0	10000	0	0	0	0	0	0	79	0	1032	3	0	0	0	0	0	0	0	7	0	36	0	0	0.428571	10
ENSRNOG00000008356	Myo5c	protein_coding	37	0	5000	10	0	5229	370	0	75026	360	0	69797	0	0	80	0	0	80	25	0	5000	0	0	0	0	0	0	37	0	360	3	0	0	0	0	0	0	0	7	0	25	0	0	0.428571	10
ENSRNOG00000009503	Depdc1	protein_coding	21	0	5000	10	0	2430	158	0	32618	151	0	30188	0	0	22	0	0	22	21	0	5000	0	0	0	0	0	0	21	0	151	3	0	0	0	0	0	0	0	7	0	21	0	0	0.428571	10
ENSRNOG00000013353	RGD1562018	protein_coding	21	0	5000	10	0	5115	438	0	67015	418	0	61900	0	0	30	0	0	30	3	0	5000	10	0	2947	0	0	56	21	0	418	3	0	0	0	0	0	0	0	7	0	3	10	0	0.428571	10
ENSRNOG00000015133	Mll1	protein_coding	2	0	5000	10	0	11481	50	0	43936	40	0	32455	0	0	70	0	0	70	10	0	5000	0	0	0	0	0	0	2	0	40	3	0	0	0	0	0	0	0	7	0	10	0	0	0.428571	10
ENSRNOG00000016046	Hecw1	protein_coding	10	0	5000	10	0	5178	1542	0	540362	1530	0	535184	0	0	54	0	0	54	21	0	5000	1	0	241	1	0	152	10	0	1530	3	0	0	0	1	0	0	0	7	0	21	1	0	0.428571	10
ENSRNOG00000017395	Duox2	protein_coding	10	0	5000	10	0	5656	44	0	17741	32	0	12085	0	0	62	0	0	62	6	0	5000	2	0	1102	0	0	0	10	0	32	3	0	0	0	0	0	0	0	7	0	6	2	0	0.428571	10
ENSRNOG00000019316	Sh3bp4	protein_coding	26	0	5000	10	0	3387	58	0	16060	46	0	12673	0	0	6	0	0	6	5	0	5000	2	0	467	0	0	34	26	0	46	3	0	0	0	0	0	0	0	7	0	5	2	0	0.428571	10
ENSRNOG00000023309	Anks6	protein_coding	16	0	5000	10	0	4367	161	0	41414	146	0	37047	0	0	30	0	0	30	19	0	5000	5	0	1558	0	0	151	16	0	146	3	0	0	0	0	0	0	0	7	0	19	5	0	0.428571	10
ENSRNOG00000023657	Gprin3	protein_coding	43	0	5000	10	0	2274	10	0	2289	0	0	15	0	0	2	0	0	2	33	0	5000	0	0	0	0	0	0	43	0	0	3	0	0	0	0	0	0	0	7	0	33	0	0	0.428571	10
ENSRNOG00000024352	Tyw1	protein_coding	0	0	5000	10	0	2617	164	0	94197	153	0	91580	0	0	30	0	0	30	7	0	5000	0	0	309	1	0	133	0	0	153	3	0	0	0	0	0	0	0	7	0	7	0	1	0.428571	10
ENSRNOG00000024445	Slx4	protein_coding	7	0	5000	10	0	4620	36	0	18336	26	0	13716	0	0	30	0	0	30	15	0	5000	0	0	0	0	0	0	7	0	26	3	0	0	0	0	0	0	0	7	0	15	0	0	0.428571	10
ENSRNOG00000025327	Tert	protein_coding	39	0	10000	9	0	3523	122	0	20763	113	0	17240	0	0	32	0	0	32	5	0	5000	0	0	36	0	0	0	39	0	113	3	0	0	0	0	0	0	0	7	0	5	0	0	0.428571	10
ENSRNOG00000031773	Cngb1	protein_coding	38	0	5000	10	0	4216	154	0	64128	143	0	59912	0	0	66	0	0	66	13	0	5000	1	0	156	0	0	58	38	0	143	3	0	0	0	0	0	0	0	7	0	13	1	0	0.428571	10
ENSRNOG00000032202	Creb3l3	protein_coding	24	0	5000	10	0	1923	51	0	8431	39	0	6508	0	0	18	0	0	18	16	0	5000	2	0	430	0	0	80	24	0	39	3	0	0	0	0	0	0	0	7	0	16	2	0	0.428571	10
ENSRNOG00000033494	Vom2r52	protein_coding	5	0	5000	10	0	2637	112	0	32562	102	0	29925	0	0	18	0	0	18	18	0	5000	0	0	57	0	0	0	5	0	102	3	0	0	0	0	0	0	0	7	0	18	0	0	0.428571	10
ENSRNOG00000033617	Krt26	protein_coding	37	0	5000	10	0	1293	58	0	8653	48	0	7360	0	0	12	0	0	12	18	0	5000	0	0	0	0	0	0	37	0	48	3	0	0	0	0	0	0	0	7	0	18	0	0	0.428571	10
ENSRNOG00000045674	Vom2r59	protein_coding	7	0	5000	10	0	2571	249	0	63164	239	0	60593	0	0	12	0	0	12	0	0	5000	0	0	1	0	0	0	7	0	239	3	0	0	0	0	0	0	0	7	0	0	0	0	0.428571	10
ENSRNOG00000050670	L1td1	protein_coding	40	0	5000	10	0	2346	29	0	5861	19	0	3515	0	0	12	0	0	12	28	0	5000	0	0	0	0	0	0	40	0	19	3	0	0	0	0	0	0	0	7	0	28	0	0	0.428571	10
ENSRNOG00000001276	Pcnt	protein_coding	17	0	5000	34	0	7825	367	0	77975	335	0	70150	1	0	74	0	0	78	40	0	10000	0	0	0	0	0	0	17	0	335	10	0	1	0	0	0	0	0	24	0	40	0	0	0.416667	34
ENSRNOG00000007986	Olr425	protein_coding	60	0	5000	17	0	954	17	0	954	0	0	0	0	0	0	0	0	0	65	0	5000	0	0	0	0	0	0	60	0	0	5	0	0	0	0	0	0	0	12	0	65	0	0	0.416667	17
ENSRNOG00000021560	Cass4	protein_coding	29	0	5000	17	0	2421	131	0	37397	114	0	34976	0	0	12	0	0	12	12	0	5000	0	0	0	0	0	0	29	0	114	5	0	0	0	0	0	0	0	12	0	12	0	0	0.416667	17
ENSRNOG00000021954	Spg11	protein_coding	5	0	5000	18	0	7029	194	0	64910	175	0	57881	0	0	74	0	0	74	16	0	5000	1	0	81	0	0	0	5	0	175	5	0	0	0	0	0	0	1	12	0	16	1	0	0.416667	17
ENSRNOG00000028597	Myo15	protein_coding	11	0	5000	18	0	10521	153	0	63938	135	0	53417	0	0	130	0	0	128	20	0	10000	0	0	0	0	0	0	11	0	135	5	0	0	0	0	0	1	0	12	0	20	0	0	0.416667	17
ENSRNOG00000046231	Cacna1s	protein_coding	28	0	5000	17	0	5720	190	0	72879	173	0	67159	0	0	94	0	0	94	20	0	5000	0	0	0	0	0	167	28	0	173	5	0	0	0	0	0	0	0	12	0	20	0	0	0.416667	17
ENSRNOG00000010629	Nod1	protein_coding	111	0	5000	42	0	4110	631	0	50967	569	0	46857	0	0	22	0	0	22	26	0	5000	20	0	1020	0	0	228	111	0	569	12	0	0	0	0	0	0	0	30	0	26	20	0	0.4	42
ENSRNOG00000005407	Olr812	protein_coding	78	0	5000	21	0	933	21	0	933	0	0	0	0	0	0	0	0	0	46	0	5000	0	0	0	0	0	0	78	0	0	6	0	0	0	0	0	0	0	15	0	46	0	0	0.4	21
ENSRNOG00000022015	Cntrl	protein_coding	1	0	5000	21	0	6999	362	0	66400	347	0	59401	0	0	84	0	0	84	41	0	5000	0	0	0	0	0	0	1	0	347	6	0	0	0	0	0	0	0	15	0	41	0	0	0.4	21
ENSRNOG00000004604	Slc38a10	protein_coding	35	0	15000	14	0	3381	163	0	48195	149	0	44814	0	0	40	0	0	36	16	0	5000	0	0	0	0	0	0	35	0	149	4	0	0	0	0	0	0	0	10	0	16	0	0	0.4	14
ENSRNOG00000005391	Prex2	protein_coding	10	0	5000	14	0	4850	1324	0	242858	1309	0	238008	0	0	66	0	0	66	18	0	5000	1	0	665	0	0	534	10	0	1309	4	0	0	0	0	0	0	0	10	0	18	1	0	0.4	14
ENSRNOG00000009448	Papln	protein_coding	9	0	5000	14	0	3891	67	0	27611	53	0	23720	0	0	52	0	0	52	8	0	5000	0	0	0	0	0	0	9	0	53	4	0	0	0	0	0	0	0	10	0	8	0	0	0.4	14
ENSRNOG00000011585	Fat3	protein_coding	23	0	5000	14	0	9877	224	0	89167	209	0	79290	0	0	38	0	0	38	20	0	5000	1	0	541	0	0	0	23	0	209	4	0	0	0	0	0	0	0	10	0	20	1	0	0.4	14
ENSRNOG00000015107	Mll2	protein_coding	4	0	5000	14	0	16545	50	0	32741	36	0	16196	0	0	112	0	0	112	5	0	5000	0	0	0	0	0	0	4	0	36	4	0	0	0	0	0	0	0	10	0	5	0	0	0.4	14
ENSRNOG00000020386	Ash1l	protein_coding	11	0	5000	14	0	9231	390	0	146484	375	0	137253	0	0	50	0	0	50	9	0	5000	0	0	217	1	0	257	11	0	375	4	0	0	0	0	0	0	0	10	0	9	0	1	0.4	14
ENSRNOG00000024277	Card11	protein_coding	13	0	5000	15	0	3590	289	0	41453	275	0	37863	0	0	69	0	0	67	23	0	5000	0	0	0	0	0	0	13	0	275	4	0	0	0	0	0	1	0	10	0	23	0	0	0.4	14
ENSRNOG00000031031	Zfp292	protein_coding	29	0	5000	14	0	9966	263	0	80261	246	0	70295	0	0	14	0	0	14	21	0	5000	3	0	1816	0	0	29	29	0	246	4	0	0	0	0	0	0	0	10	0	21	3	0	0.4	14
ENSRNOG00000042920	Tas1r2	protein_coding	42	0	15000	14	0	5674	253	0	67722	241	0	62048	1	0	78	0	0	74	37	0	15000	0	0	0	0	0	60	42	0	241	4	0	1	0	0	0	0	0	10	0	37	0	0	0.4	14
ENSRNOG00000000184	Tmprss6	protein_coding	5	0	5000	7	0	2999	90	0	30426	82	0	27427	0	0	36	0	0	36	3	0	5000	0	0	478	1	0	202	5	0	82	2	0	0	0	0	0	0	0	5	0	3	0	1	0.4	7
ENSRNOG00000000512	Slc26a8	protein_coding	22	0	5000	7	0	3333	193	0	45533	184	0	42200	0	0	36	0	0	36	40	0	5000	2	0	411	0	0	0	22	0	184	2	0	0	0	0	0	0	0	5	0	40	2	0	0.4	7
ENSRNOG00000000543	Frk	protein_coding	12	0	5000	7	0	3482	279	0	117931	266	0	114449	0	0	14	0	0	14	14	0	5000	5	0	1523	1	0	438	12	0	266	2	0	0	0	0	0	0	0	5	0	14	5	1	0.4	7
ENSRNOG00000000630	ENSRNOG00000000630	protein_coding	55	0	5000	7	0	456	13	0	1335	6	0	879	1	0	8	0	0	8	58	0	5000	0	0	0	0	0	0	55	0	6	2	0	1	0	0	0	0	0	5	0	58	0	0	0.4	7
ENSRNOG00000000749	Olr1693	protein_coding	77	0	5000	7	0	963	7	0	963	0	0	0	0	0	0	0	0	0	27	0	5000	0	0	0	0	0	0	77	0	0	2	0	0	0	0	0	0	0	5	0	27	0	0	0.4	7
ENSRNOG00000001827	Masp1	protein_coding	33	0	15000	7	0	3439	331	0	82505	326	0	79066	0	0	36	0	0	32	5	0	5000	1	0	287	0	0	100	33	0	326	2	0	0	0	0	0	0	0	5	0	5	1	0	0.4	7
ENSRNOG00000001877	Med15	protein_coding	7	0	5000	7	0	3243	257	0	74635	261	0	71392	0	0	34	0	0	34	25	0	5000	2	0	870	0	0	0	7	0	261	2	0	0	0	0	0	0	0	5	0	25	2	0	0.4	7
ENSRNOG00000002883	Alg1	protein_coding	12	0	5000	7	0	1816	31	0	10209	22	0	8393	0	0	24	0	0	24	0	0	5000	2	0	898	0	0	6	12	0	22	2	0	0	0	0	0	0	0	5	0	0	2	0	0.4	7
ENSRNOG00000003827	Wipi1	protein_coding	3	0	5000	7	0	1884	151	0	36658	143	0	34774	0	0	24	0	0	24	25	0	5000	0	0	498	1	0	45	3	0	143	2	0	0	0	0	0	0	0	5	0	25	0	1	0.4	7
ENSRNOG00000004067	Nrcam	protein_coding	57	0	5000	7	0	6916	259	0	75018	241	0	68102	0	0	54	0	0	56	11	0	5000	11	0	3163	0	0	108	57	0	241	2	0	0	0	0	0	0	0	5	0	11	11	0	0.4	7
ENSRNOG00000004276	Itga3	protein_coding	11	0	5836	7	0	3398	94	0	29904	87	0	26506	0	0	52	0	0	50	22	0	10000	0	0	0	0	0	0	11	0	87	2	0	0	0	0	0	0	0	5	0	22	0	0	0.4	7
ENSRNOG00000004458	Ston2	protein_coding	31	0	5000	7	0	3185	457	0	110949	448	0	107764	0	0	10	0	0	10	8	0	5000	2	0	374	0	0	123	31	0	448	2	0	0	0	0	0	0	0	5	0	8	2	0	0.4	7
ENSRNOG00000004740	Mmadhc	protein_coding	67	0	5000	7	0	1307	246	0	17896	235	0	16589	0	0	14	0	0	14	23	0	5000	4	0	310	0	0	106	67	0	235	2	0	0	0	0	0	0	0	5	0	23	4	0	0.4	7
ENSRNOG00000004861	Itga4	protein_coding	18	0	5000	7	0	3736	282	0	71534	274	0	67798	0	0	54	0	0	54	24	0	5000	1	0	390	0	0	235	18	0	274	2	0	0	0	0	0	0	0	5	0	24	1	0	0.4	7
ENSRNOG00000005580	Itgb4	protein_coding	4	0	5000	7	0	5884	83	0	36186	76	0	30302	0	0	81	0	0	81	8	0	5000	0	0	267	0	0	196	4	0	76	2	0	0	0	0	0	0	0	5	0	8	0	0	0.4	7
ENSRNOG00000006068	Tmem117	protein_coding	27	0	5000	7	0	1545	1703	0	503500	1696	0	501955	0	0	12	0	0	12	5	0	5000	0	0	0	0	0	0	27	0	1696	2	0	0	0	0	0	0	0	5	0	5	0	0	0.4	7
ENSRNOG00000006235	Nell2	protein_coding	23	0	5000	7	0	3167	1034	0	321403	1022	0	318236	0	0	40	0	0	40	9	0	5000	5	0	638	0	0	69	23	0	1022	2	0	0	0	0	0	0	0	5	0	9	5	0	0.4	7
ENSRNOG00000006654	Olr721	protein_coding	40	0	5000	7	0	912	7	0	912	0	0	0	0	0	0	0	0	0	30	0	5000	0	0	0	0	0	0	40	0	0	2	0	0	0	0	0	0	0	5	0	30	0	0	0.4	7
ENSRNOG00000007069	Adhfe1	protein_coding	24	0	5000	7	0	1854	194	0	26548	181	0	24694	0	0	26	0	0	26	19	0	5000	6	0	424	0	0	26	24	0	181	2	0	0	0	0	0	0	0	5	0	19	6	0	0.4	7
[truncated: 1,007 more rows]

## Sheet: Test list 909 >5 snvs + >1.0
#GeneId	GeneName	BioType	Bases affected (DOWNSTREAM)	Total score (DOWNSTREAM)	Length (DOWNSTREAM)	Bases affected (EXON)	Total score (EXON)	Length (EXON)	Bases affected (GENE)	Total score (GENE)	Length (GENE)	Bases affected (INTRON)	Total score (INTRON)	Length (INTRON)	Bases affected (SPLICE_SITE_ACCEPTOR)	Total score (SPLICE_SITE_ACCEPTOR)	Length (SPLICE_SITE_ACCEPTOR)	Bases affected (SPLICE_SITE_DONOR)	Total score (SPLICE_SITE_DONOR)	Length (SPLICE_SITE_DONOR)	Bases affected (UPSTREAM)	Total score (UPSTREAM)	Length (UPSTREAM)	Bases affected (UTR_3_PRIME)	Total score (UTR_3_PRIME)	Length (UTR_3_PRIME)	Bases affected (UTR_5_PRIME)	Total score (UTR_5_PRIME)	Length (UTR_5_PRIME)	Count (DOWNSTREAM)	Count (EXON)	Count (INTRON)	Count (NON_SYNONYMOUS_CODING)	Count (NON_SYNONYMOUS_START)	Count (SPLICE_SITE_ACCEPTOR)	Count (SPLICE_SITE_DONOR)	Count (START_GAINED)	Count (START_LOST)	Count (STOP_GAINED)	Count (STOP_LOST)	Count (SYNONYMOUS_CODING)	Count (SYNONYMOUS_STOP)	Count (UPSTREAM)	Count (UTR_3_PRIME)	Count (UTR_5_PRIME)	non/syn	non+syn
ENSRNOG00000001794	Muc13	protein_coding	15	0	5000	20	0	2468	182	0	21280	161	0	18812	0	0	20	0	0	20	57	0	5000	1	0	881	0	0	0	15	0	161	19	0	0	0	0	0	0	0	1	0	57	1	0	19	20
ENSRNOG00000017740	ENSRNOG00000017740	protein_coding	28	0	5000	23	0	2781	25	0	2906	2	0	125	0	0	4	0	0	4	16	0	5000	0	0	0	0	0	0	28	0	2	19	0	0	0	0	0	3	0	1	0	16	0	0	19	20
ENSRNOG00000045823	Olr1014	protein_coding	264	0	30314	29	0	4532	1773	0	301906	1767	0	297374	1	0	36	0	0	36	11	0	15000	0	0	0	0	0	0	264	0	1767	26	0	1	0	0	0	1	0	2	0	11	0	0	13	28
ENSRNOG00000008721	Crnn	protein_coding	41	0	5000	13	0	1560	17	0	2312	4	0	752	0	0	4	0	0	4	35	0	5000	0	0	0	0	0	0	41	0	4	12	0	0	0	0	0	0	0	1	0	35	0	0	12	13
ENSRNOG00000030425	ENSRNOG00000030425	protein_coding	23	0	5000	13	0	1443	14	0	1562	1	0	119	0	0	16	0	0	16	24	0	5000	0	0	0	0	0	0	23	0	1	12	0	0	0	0	0	0	0	1	0	24	0	0	12	13
ENSRNOG00000039287	ENSRNOG00000039287	protein_coding	32	0	5000	13	0	654	28	0	2544	15	0	1890	0	0	8	0	0	8	46	0	5000	0	0	0	0	0	0	32	0	15	12	0	0	0	0	0	0	0	1	0	46	0	0	12	13
ENSRNOG00000049829	Igkc	protein_coding	71	0	5000	12	0	564	31	0	3074	17	0	2510	0	0	2	0	0	2	24	0	5000	2	0	202	0	0	41	71	0	17	11	0	0	0	0	0	0	0	1	0	24	2	0	11	12
ENSRNOG00000050889	ENSRNOG00000050889	protein_coding	97	0	5510	12	0	387	20	0	985	8	0	598	0	0	4	0	0	4	66	0	5190	0	0	0	0	0	0	97	0	8	11	0	0	0	0	0	0	0	1	0	66	0	0	11	12
ENSRNOG00000009602	ENSRNOG00000009602	protein_coding	11	0	5846	11	0	1950	12	0	2632	3	0	682	0	0	4	0	0	4	21	0	6090	0	0	0	0	0	0	11	0	3	10	0	0	0	0	0	0	0	1	0	21	0	0	10	11
ENSRNOG00000027660	ENSRNOG00000027660	protein_coding	21	0	5000	11	0	1602	11	0	1635	0	0	33	0	0	8	0	0	8	127	0	5000	0	0	0	0	0	0	21	0	0	10	0	0	0	0	0	0	0	1	0	127	0	0	10	11
ENSRNOG00000048142	ENSRNOG00000048142	protein_coding	17	0	5000	11	0	570	11	0	591	0	0	21	0	0	5	0	0	5	34	0	5000	0	0	0	0	0	0	17	0	0	10	0	0	0	0	0	0	0	1	0	34	0	0	10	11
ENSRNOG00000024836	ENSRNOG00000024836	protein_coding	18	0	5000	10	0	1008	10	0	1123	0	0	115	0	0	3	0	0	3	17	0	5000	0	0	0	0	0	0	18	0	0	9	0	0	0	0	0	0	0	1	0	17	0	0	9	10
ENSRNOG00000032396	RGD1559575	protein_coding	17	0	5000	10	0	2535	46	0	10156	36	0	7621	0	0	2	0	0	2	23	0	5000	0	0	0	0	0	0	17	0	36	9	0	0	0	0	0	0	0	1	0	23	0	0	9	10
ENSRNOG00000047159	ENSRNOG00000047159	protein_coding	20	0	5000	10	0	936	0	0	36038	1	0	35102	0	0	9	0	0	9	20	0	5000	0	0	0	0	0	0	20	0	1	9	0	0	0	0	0	0	0	1	0	20	0	0	9	10
ENSRNOG00000048787	Vom1r108	protein_coding	32	0	10006	10	0	1475	540	0	101695	535	0	100220	0	0	17	0	0	18	32	0	5051	0	0	0	0	0	0	32	0	535	9	0	0	0	0	0	0	0	1	0	32	0	0	9	10
ENSRNOG00000049089	Olr865	protein_coding	111	0	10000	10	0	1699	496	0	194960	491	0	193261	0	0	6	0	0	6	42	0	5006	0	0	0	0	0	0	111	0	491	9	0	0	0	0	0	0	0	1	0	42	0	0	9	10
ENSRNOG00000049180	ENSRNOG00000049180	protein_coding	25	0	5000	10	0	1206	10	0	1228	0	0	22	0	0	9	0	0	9	43	0	5000	0	0	0	0	0	0	25	0	0	9	0	0	0	0	0	0	0	1	0	43	0	0	9	10
ENSRNOG00000002592	Rps6ka6	protein_coding	0	0	5000	10	0	2583	24	0	99341	14	0	96758	0	0	46	0	0	46	1	0	5000	0	0	0	0	0	0	0	0	14	8	0	0	0	0	0	1	0	1	0	1	0	0	8	9
ENSRNOG00000007797	Rbpsuh	protein_coding	17	0	5000	10	0	1548	13	0	1721	3	0	173	0	0	5	0	0	5	27	0	5000	0	0	0	0	0	0	17	0	3	8	0	0	0	0	0	1	0	1	0	27	0	0	8	9
ENSRNOG00000007803	RGD1565653	protein_coding	20	0	5000	10	0	357	0	0	357	0	0	0	0	0	0	0	0	0	52	0	5000	0	0	0	0	0	0	20	0	0	8	0	0	0	0	0	1	0	1	0	52	0	0	8	9
ENSRNOG00000009610	Tchhl1	protein_coding	12	0	5000	9	0	1878	14	0	2360	5	0	482	0	0	4	0	0	4	12	0	5000	0	0	0	0	0	0	12	0	5	8	0	0	0	0	0	0	0	1	0	12	0	0	8	9
ENSRNOG00000028339	ENSRNOG00000028339	protein_coding	50	0	5000	9	0	1161	9	0	1267	0	0	106	0	0	17	0	0	17	24	0	5000	0	0	0	0	0	0	50	0	0	8	0	0	0	0	0	0	0	1	0	24	0	0	8	9
ENSRNOG00000043056	Fpr-rs4	protein_coding	28	0	5000	9	0	972	9	0	972	0	0	0	0	0	0	0	0	0	26	0	5000	0	0	0	0	0	0	28	0	0	8	0	0	0	0	0	0	0	1	0	26	0	0	8	9
ENSRNOG00000046395	RGD1561453	protein_coding	14	0	5000	9	0	399	9	0	399	0	0	0	0	0	0	0	0	0	26	0	5000	0	0	0	0	0	0	14	0	0	8	0	0	0	0	0	0	0	1	0	26	0	0	8	9
ENSRNOG00000047048	ENSRNOG00000047048	protein_coding	236	0	5000	10	0	297	90	0	2377	80	0	2080	1	0	8	0	0	8	61	0	5000	0	0	0	0	0	0	236	0	80	8	0	1	0	0	0	1	0	1	0	61	0	0	8	9
ENSRNOG00000047871	ENSRNOG00000047871	protein_coding	31	0	5000	9	0	894	131	0	16939	122	0	16045	0	0	2	0	0	2	27	0	5000	0	0	0	0	0	0	31	0	122	8	0	0	0	0	0	0	0	1	0	27	0	0	8	9
ENSRNOG00000007748	Tex15	protein_coding	10	0	5000	17	0	8419	34	0	14068	17	0	5649	0	0	6	0	0	6	23	0	5000	0	0	49	0	0	0	10	0	17	15	0	0	0	0	0	0	0	2	0	23	0	0	7.5	17
ENSRNOG00000022879	ENSRNOG00000022879	protein_coding	57	0	5000	16	0	1197	19	0	1351	3	0	154	1	0	14	0	0	14	43	0	5000	0	0	0	0	0	0	57	0	3	14	0	1	0	0	0	0	0	2	0	43	0	0	7	16
ENSRNOG00000025894	Vmn2r118	protein_coding	65	0	5000	16	0	2550	71	0	19370	55	0	16820	0	0	10	0	0	10	39	0	5000	0	0	0	0	0	0	65	0	55	14	0	0	0	0	0	0	0	2	0	39	0	0	7	16
ENSRNOG00000002156	ENSRNOG00000002156	protein_coding	25	0	5000	8	0	855	12	0	1557	4	0	702	0	0	6	0	0	6	16	0	5000	0	0	0	0	0	0	25	0	4	7	0	0	0	0	0	0	0	1	0	16	0	0	7	8
ENSRNOG00000004977	ENSRNOG00000004977	protein_coding	2	0	5000	8	0	1770	12	0	2750	3	0	980	0	0	4	0	0	4	61	0	5000	1	0	894	0	0	27	2	0	3	7	0	0	0	0	0	0	0	1	0	61	1	0	7	8
ENSRNOG00000007717	Slc15a5	protein_coding	22	0	5000	8	0	1716	353	0	92476	345	0	90760	0	0	16	0	0	16	30	0	5000	0	0	0	0	0	0	22	0	345	7	0	0	0	0	0	0	0	1	0	30	0	0	7	8
ENSRNOG00000008576	ENSRNOG00000008576	protein_coding	20	0	5000	8	0	774	0	0	965	2	0	191	0	0	4	1	0	4	4	0	5000	0	0	0	0	0	0	20	0	2	7	0	0	1	0	0	0	0	1	0	4	0	0	7	8
ENSRNOG00000009314	Ivl	protein_coding	33	0	5000	8	0	1713	10	0	2040	2	0	327	0	0	2	0	0	2	35	0	5000	0	0	0	0	0	0	33	0	2	7	0	0	0	0	0	0	0	1	0	35	0	0	7	8
ENSRNOG00000012613	F13b	protein_coding	62	0	5000	8	0	2350	157	0	24168	145	0	21818	0	0	22	0	0	22	32	0	5000	4	0	342	0	0	22	62	0	145	7	0	0	0	0	0	0	0	1	0	32	4	0	7	8
ENSRNOG00000017138	Olr149	protein_coding	30	0	5000	8	0	951	8	0	951	0	0	0	0	0	0	0	0	0	23	0	5000	0	0	0	0	0	0	30	0	0	7	0	0	0	0	0	0	0	1	0	23	0	0	7	8
ENSRNOG00000029538	ENSRNOG00000029538	protein_coding	37	0	5000	9	0	585	0	0	797	0	0	212	0	0	4	0	0	4	32	0	5000	0	0	0	0	0	0	37	0	0	7	0	0	0	0	0	1	0	1	0	32	0	0	7	8
ENSRNOG00000033793	Ly49i9	protein_coding	0	0	5000	8	0	963	311	0	26596	300	0	25633	0	0	12	0	0	12	48	0	5000	0	0	0	3	0	156	0	0	300	7	0	0	0	0	0	0	0	1	0	48	0	3	7	8
ENSRNOG00000047655	ENSRNOG00000047655	protein_coding	59	0	5000	8	0	345	11	0	499	3	0	154	0	0	2	0	0	2	98	0	5000	0	0	0	0	0	0	59	0	3	7	0	0	0	0	0	0	0	1	0	98	0	0	7	8
ENSRNOG00000048331	Olr1396	protein_coding	23	0	5000	8	0	936	8	0	936	0	0	0	0	0	0	0	0	0	77	0	5000	0	0	0	0	0	0	23	0	0	7	0	0	0	0	0	0	0	1	0	77	0	0	7	8
ENSRNOG00000048781	ENSRNOG00000048781	protein_coding	19	0	5000	10	0	786	10	0	806	0	0	20	0	0	5	0	0	5	26	0	5000	0	0	0	0	0	0	19	0	0	7	0	0	0	0	0	2	0	1	0	26	0	0	7	8
ENSRNOG00000049125	ENSRNOG00000049125	protein_coding	230	0	20000	8	0	1072	2261	0	249767	2253	0	248695	0	0	17	0	0	15	29	0	9144	0	0	0	0	0	0	230	0	2253	7	0	0	0	0	0	0	0	1	0	29	0	0	7	8
ENSRNOG00000049271	Rad51ap2	protein_coding	15	0	5000	8	0	2922	22	0	6682	14	0	3760	0	0	8	0	0	8	16	0	5000	0	0	0	0	0	0	15	0	14	7	0	0	0	0	0	0	0	1	0	16	0	0	7	8
ENSRNOG00000050263	ENSRNOG00000050263	protein_coding	24	0	5000	8	0	1110	9	0	1128	1	0	18	0	0	2	0	0	2	20	0	5000	0	0	0	0	0	0	24	0	1	7	0	0	0	0	0	0	0	1	0	20	0	0	7	8
ENSRNOG00000009293	ENSRNOG00000009293	protein_coding	21	0	5000	18	0	1791	18	0	1841	0	0	50	0	0	4	0	0	4	36	0	5000	0	0	0	0	0	0	21	0	0	13	0	0	0	0	0	3	0	2	0	36	0	0	6.5	15
ENSRNOG00000022911	Hjurp	protein_coding	4	0	5000	15	0	2859	97	0	12929	87	0	10070	0	0	14	0	0	14	23	0	5000	6	0	840	0	0	0	4	0	87	13	0	0	0	0	0	0	0	2	0	23	6	0	6.5	15
ENSRNOG00000030665	ENSRNOG00000030665	protein_coding	11	0	5000	14	0	1539	405	0	41789	391	0	40250	0	0	16	0	0	16	25	0	5000	0	0	0	0	0	0	11	0	391	12	0	0	0	0	0	0	0	2	0	25	0	0	6	14
ENSRNOG00000038722	Tlr10	protein_coding	20	0	5000	14	0	2436	14	0	2436	0	0	0	0	0	0	0	0	0	22	0	5000	0	0	0	0	0	0	20	0	0	12	0	0	0	0	0	0	0	2	0	22	0	0	6	14
ENSRNOG00000000909	Uspl1	protein_coding	10	0	5000	7	0	3591	41	0	26718	37	0	23127	0	0	18	0	0	18	28	0	5000	2	0	1366	0	0	192	10	0	37	6	0	0	0	0	0	0	0	1	0	28	2	0	6	7
ENSRNOG00000004703	Muc15	protein_coding	42	0	5000	7	0	1419	0	0	12122	0	0	10703	0	0	6	0	0	6	23	0	5000	1	0	274	0	0	152	42	0	0	6	0	0	0	0	0	0	0	1	0	23	1	0	6	7
ENSRNOG00000004966	Slc38a11	protein_coding	97	0	10000	7	0	1400	344	0	44724	338	0	43324	0	0	26	0	0	24	24	0	5000	0	0	0	0	0	0	97	0	338	6	0	0	0	0	0	0	0	1	0	24	0	0	6	7
ENSRNOG00000007206	4930452B06Rik	protein_coding	23	0	5000	7	0	1830	892	0	214224	885	0	212394	0	0	34	0	0	34	10	0	5000	0	0	0	0	0	0	23	0	885	6	0	0	0	0	0	0	0	1	0	10	0	0	6	7
ENSRNOG00000007730	Vom2r53	protein_coding	57	0	5000	7	0	2790	336	0	44639	318	0	41849	0	0	10	0	0	10	32	0	5000	7	0	183	4	0	960	57	0	318	6	0	0	0	1	0	0	0	1	0	32	7	3	6	7
ENSRNOG00000007947	Fam13a	protein_coding	20	0	5000	7	0	2390	480	0	96006	470	0	93616	0	0	34	0	0	34	17	0	5000	2	0	156	1	0	155	20	0	470	6	0	0	0	0	0	0	0	1	0	17	2	1	6	7
ENSRNOG00000008054	Igsf9	protein_coding	9	0	5000	7	0	4126	41	0	16586	32	0	12460	0	0	40	0	0	40	26	0	5000	1	0	281	1	0	305	9	0	32	6	0	0	0	0	0	0	0	1	0	26	1	1	6	7
ENSRNOG00000010214	Scrn2	protein_coding	22	0	5000	7	0	1442	0	0	3970	7	0	2528	0	0	14	0	0	14	21	0	5000	0	0	120	0	0	50	22	0	7	6	0	0	0	0	0	0	0	1	0	21	0	0	6	7
ENSRNOG00000012443	Cpt2	protein_coding	15	0	5000	7	0	2296	41	0	17280	34	0	14984	0	0	8	0	0	8	16	0	5000	0	0	257	0	0	62	15	0	34	6	0	0	0	0	0	0	0	1	0	16	0	0	6	7
ENSRNOG00000015706	ENSRNOG00000015706	protein_coding	62	0	5000	7	0	663	0	0	1592	0	0	929	0	0	10	0	0	10	16	0	5000	0	0	0	0	0	0	62	0	0	6	0	0	0	0	0	0	0	1	0	16	0	0	6	7
ENSRNOG00000018407	Gjd4	protein_coding	28	0	5000	7	0	1086	18	0	2570	11	0	1484	0	0	2	0	0	2	12	0	5000	0	0	0	0	0	0	28	0	11	6	0	0	0	0	0	0	0	1	0	12	0	0	6	7
ENSRNOG00000021073	Olr327	protein_coding	18	0	5000	7	0	966	7	0	966	0	0	0	0	0	0	0	0	0	34	0	5000	0	0	0	0	0	0	18	0	0	6	0	0	0	0	0	0	0	1	0	34	0	0	6	7
ENSRNOG00000022640	Siglece	protein_coding	14	0	5000	8	0	1383	43	0	8599	35	0	7216	0	0	12	0	0	12	15	0	5000	0	0	0	0	0	0	14	0	35	6	0	0	0	0	0	1	0	1	0	15	0	0	6	7
ENSRNOG00000022991	ENSRNOG00000022991	protein_coding	22	0	5000	7	0	1182	7	0	1215	0	0	33	0	0	11	0	0	11	12	0	5000	0	0	0	0	0	0	22	0	0	6	0	0	0	0	0	0	0	1	0	12	0	0	6	7
ENSRNOG00000024249	ENSRNOG00000024249	protein_coding	52	0	5000	7	0	1050	7	0	1085	0	0	35	0	0	13	0	0	13	15	0	5000	0	0	0	0	0	0	52	0	0	6	0	0	0	0	0	0	0	1	0	15	0	0	6	7
ENSRNOG00000025285	Gfm2	protein_coding	26	0	5000	7	0	2612	121	0	30622	111	0	28010	0	0	38	0	0	38	24	0	5000	3	0	272	0	0	0	26	0	111	6	0	0	0	0	0	0	0	1	0	24	3	0	6	7
ENSRNOG00000026186	Syde2-ps1	protein_coding	17	0	5000	7	0	3513	133	0	31821	126	0	28308	0	0	16	0	0	16	17	0	5000	0	0	0	0	0	0	17	0	126	6	0	0	0	0	0	0	0	1	0	17	0	0	6	7
ENSRNOG00000026277	Zc3h6	protein_coding	9	0	5000	7	0	5324	134	0	50132	125	0	44808	0	0	22	0	0	22	26	0	5000	2	0	1404	0	0	377	9	0	125	6	0	0	0	0	0	0	0	1	0	26	2	0	6	7
ENSRNOG00000026715	ENSRNOG00000026715	protein_coding	15	0	5000	8	0	1056	13	0	1447	5	0	391	0	0	8	0	0	8	7	0	5000	0	0	0	0	0	0	15	0	5	6	0	0	0	0	0	1	0	1	0	7	0	0	6	7
ENSRNOG00000029647	Olr168	protein_coding	31	0	5000	7	0	960	7	0	960	0	0	0	0	0	0	0	0	0	31	0	5000	0	0	0	0	0	0	31	0	0	6	0	0	0	0	0	0	0	1	0	31	0	0	6	7
ENSRNOG00000031029	ENSRNOG00000031029	protein_coding	2	0	5000	7	0	927	0	0	980	1	0	53	0	0	7	0	0	7	0	0	5000	0	0	0	0	0	0	2	0	1	6	0	0	0	0	0	0	0	1	0	0	0	0	6	7
ENSRNOG00000031951	ENSRNOG00000031951	protein_coding	19	0	5000	7	0	1755	164	0	48547	157	0	46792	0	0	20	0	0	20	14	0	5000	0	0	0	0	0	0	19	0	157	6	0	0	0	0	0	0	0	1	0	14	0	0	6	7
ENSRNOG00000032508	Acot5	protein_coding	21	0	5000	7	0	1863	20	0	6838	10	0	4975	0	0	4	0	0	4	7	0	5000	1	0	124	2	0	473	21	0	10	6	0	0	0	0	0	0	0	1	0	7	1	2	6	7
ENSRNOG00000033300	ENSRNOG00000033300	protein_coding	22	0	5000	7	0	1245	7	0	1298	0	0	53	0	0	10	0	0	10	17	0	5000	0	0	0	0	0	0	22	0	0	6	0	0	0	0	0	0	0	1	0	17	0	0	6	7
ENSRNOG00000033497	ENSRNOG00000033497	protein_coding	1	0	5000	7	0	1335	8	0	1408	1	0	73	0	0	9	0	0	9	2	0	5000	0	0	0	0	0	0	1	0	1	6	0	0	0	0	0	0	0	1	0	2	0	0	6	7
ENSRNOG00000036725	ENSRNOG00000036725	protein_coding	17	0	5000	7	0	693	0	0	713	0	0	20	0	0	4	0	0	4	10	0	5000	0	0	0	0	0	0	17	0	0	6	0	0	0	0	0	0	0	1	0	10	0	0	6	7
ENSRNOG00000045865	Olr602	protein_coding	27	0	5000	7	0	939	7	0	939	0	0	0	0	0	0	0	0	0	27	0	5000	0	0	0	0	0	0	27	0	0	6	0	0	0	0	0	0	0	1	0	27	0	0	6	7
ENSRNOG00000046140	ENSRNOG00000046140	protein_coding	18	0	5000	8	0	1608	8	0	1647	0	0	39	0	0	2	0	0	2	10	0	5000	0	0	0	0	0	0	18	0	0	6	0	0	0	0	0	1	0	1	0	10	0	0	6	7
ENSRNOG00000046339	ENSRNOG00000046339	protein_coding	18	0	5000	7	0	2553	46	0	21858	39	0	19305	0	0	19	0	0	19	15	0	5000	0	0	0	0	0	0	18	0	39	6	0	0	0	0	0	0	0	1	0	15	0	0	6	7
ENSRNOG00000049938	Olr32	protein_coding	76	0	5000	7	0	1008	7	0	1008	0	0	0	0	0	0	0	0	0	49	0	5000	0	0	0	0	0	0	76	0	0	6	0	0	0	0	0	0	0	1	0	49	0	0	6	7
ENSRNOG00000050025	ENSRNOG00000050025	protein_coding	5	0	5000	7	0	873	7	0	873	0	0	0	0	0	0	0	0	0	13	0	5000	0	0	0	0	0	0	5	0	0	6	0	0	0	0	0	0	0	1	0	13	0	0	6	7
ENSRNOG00000027017	Rnasel	protein_coding	71	0	5000	13	0	2481	47	0	7246	33	0	4765	0	0	10	0	0	10	74	0	5000	1	0	232	0	0	32	71	0	33	11	0	0	0	0	0	0	0	2	0	74	1	0	5.5	13
ENSRNOG00000043486	Tnfrsf26	protein_coding	15	0	5000	13	0	2294	71	0	19912	51	0	17618	0	0	14	0	0	14	17	0	5000	7	0	1718	0	0	0	15	0	51	11	0	0	0	0	0	0	0	2	0	17	7	0	5.5	13
ENSRNOG00000023547	ENSRNOG00000023547	protein_coding	45	0	5000	19	0	960	0	0	960	0	0	0	0	0	0	0	0	0	32	0	5000	0	0	0	0	0	0	45	0	0	16	0	0	0	0	0	0	0	3	0	32	0	0	5.33333	19
ENSRNOG00000007310	Klrb1b	protein_coding	124	0	5000	12	0	1107	538	0	73746	538	0	72639	0	0	12	1	0	12	89	0	5000	2	0	265	3	0	170	124	0	538	10	0	0	1	0	0	0	0	2	0	89	2	3	5	12
ENSRNOG00000023051	ENSRNOG00000023051	protein_coding	35	0	5325	12	0	1001	17	0	1804	5	0	803	1	0	12	0	0	12	37	0	5445	0	0	0	0	0	0	35	0	5	10	0	1	0	0	0	0	0	2	0	37	0	0	5	12
ENSRNOG00000023667	ENSRNOG00000023667	protein_coding	4	0	5000	12	0	678	26	0	1765	14	0	1087	0	0	4	0	0	4	13	0	5000	0	0	0	0	0	0	4	0	14	10	0	0	0	0	0	0	0	2	0	13	0	0	5	12
ENSRNOG00000040198	Vom2r60	protein_coding	17	0	5000	12	0	2595	388	0	124770	376	0	122175	0	0	12	0	0	12	9	0	5000	0	0	0	0	0	0	17	0	376	10	0	0	0	0	0	0	0	2	0	9	0	0	5	12
ENSRNOG00000045827	RGD1562667	protein_coding	75	0	10003	12	0	1736	773	0	252331	772	0	250595	0	0	18	0	0	18	19	0	10005	0	0	111	0	0	107	75	0	772	10	0	0	0	0	0	0	0	2	0	19	0	0	5	12
ENSRNOG00000000500	Scube3	protein_coding	22	0	8133	6	0	2910	54	0	18364	48	0	15454	0	0	40	0	0	40	15	0	5000	0	0	0	0	0	0	22	0	48	5	0	0	0	0	0	0	0	1	0	15	0	0	5	6
ENSRNOG00000001175	Unc119b	protein_coding	12	0	5000	6	0	3659	31	0	12623	19	0	8964	0	0	8	0	0	8	9	0	5000	6	0	2838	0	0	65	12	0	19	5	0	0	0	0	0	0	0	1	0	9	6	0	5	6
ENSRNOG00000001945	Vcsa2	protein_coding	31	0	5000	6	0	297	6	0	297	0	0	0	0	0	0	0	0	0	12	0	5000	0	0	0	0	0	0	31	0	0	5	0	0	0	0	0	0	0	1	0	12	0	0	5	6
ENSRNOG00000002712	ENSRNOG00000002712	protein_coding	7	0	5000	7	0	1089	8	0	1222	1	0	133	0	0	9	0	0	9	28	0	5000	0	0	0	0	0	0	7	0	1	5	0	0	0	0	0	1	0	1	0	28	0	0	5	6
ENSRNOG00000003303	ENSRNOG00000003303	protein_coding	11	0	5000	6	0	390	17	0	1246	11	0	856	0	0	6	0	0	6	37	0	5000	0	0	0	0	0	0	11	0	11	5	0	0	0	0	0	0	0	1	0	37	0	0	5	6
ENSRNOG00000005900	Slc2a6	protein_coding	6	0	5000	7	0	2126	25	0	6816	15	0	4690	0	0	18	0	0	18	10	0	5000	1	0	524	2	0	636	6	0	15	5	0	0	0	0	1	0	0	1	0	10	1	2	5	6
ENSRNOG00000006582	Aptx	protein_coding	31	0	5000	6	0	1413	95	0	20951	86	0	19538	0	0	16	0	0	16	8	0	5000	1	0	88	2	0	335	31	0	86	5	0	0	0	0	0	0	0	1	0	8	1	2	5	6
ENSRNOG00000007430	Slx4ip	protein_coding	31	0	5000	6	0	1239	228	0	56752	222	0	55513	0	0	14	0	0	14	22	0	5000	0	0	0	0	0	0	31	0	222	5	0	0	0	0	0	0	0	1	0	22	0	0	5	6
ENSRNOG00000008696	RGD1563365	protein_coding	11	0	5000	6	0	558	15	0	5271	9	0	4713	0	0	6	0	0	6	26	0	5000	0	0	0	0	0	0	11	0	9	5	0	0	0	0	0	0	0	1	0	26	0	0	5	6
ENSRNOG00000009738	Ik	protein_coding	19	0	5000	6	0	997	209	0	43573	203	0	42576	0	0	12	0	0	12	11	0	5000	0	0	0	0	0	1	19	0	203	5	0	0	0	0	0	0	0	1	0	11	0	0	5	6
ENSRNOG00000012850	Kat6b	protein_coding	8	0	5000	6	0	5382	288	0	150953	288	0	145571	0	0	41	0	0	41	8	0	5000	0	0	0	0	0	0	8	0	288	5	0	0	0	0	0	0	0	1	0	8	0	0	5	6
ENSRNOG00000013281	Mib1	protein_coding	14	0	5000	6	0	3798	235	0	124021	229	0	120223	0	0	40	0	0	40	17	0	5000	0	0	97	0	0	680	14	0	229	5	0	0	0	0	0	0	0	1	0	17	0	0	5	6
ENSRNOG00000015106	ENSRNOG00000015106	protein_coding	26	0	5000	6	0	1374	6	0	1390	0	0	16	0	0	7	0	0	7	10	0	5000	0	0	0	0	0	0	26	0	0	5	0	0	0	0	0	0	0	1	0	10	0	0	5	6
ENSRNOG00000016885	Klf6	protein_coding	26	0	5000	7	0	2799	120	0	57064	113	0	54265	0	0	22	0	0	22	9	0	5000	0	0	0	0	0	0	26	0	113	5	0	0	0	0	0	1	0	1	0	9	0	0	5	6
ENSRNOG00000019276	RGD735029	protein_coding	21	0	5000	6	0	3047	45	0	13631	33	0	10584	0	0	24	0	0	24	2	0	5000	6	0	1420	0	0	97	21	0	33	5	0	0	0	0	0	0	0	1	0	2	6	0	5	6
ENSRNOG00000021584	ENSRNOG00000021584	protein_coding	19	0	5000	6	0	2322	0	0	2494	0	0	172	0	0	2	0	0	2	17	0	5000	0	0	0	0	0	0	19	0	0	5	0	0	0	0	0	0	0	1	0	17	0	0	5	6
ENSRNOG00000022935	ENSRNOG00000022935	protein_coding	13	0	5000	6	0	732	6	0	883	0	0	151	0	0	8	0	0	8	10	0	5000	0	0	0	0	0	0	13	0	0	5	0	0	0	0	0	0	0	1	0	10	0	0	5	6
ENSRNOG00000023365	ENSRNOG00000023365	protein_coding	13	0	5000	6	0	534	9	0	562	3	0	28	1	0	2	0	0	2	19	0	5000	0	0	0	0	0	0	13	0	3	5	0	1	0	0	0	0	0	1	0	19	0	0	5	6
ENSRNOG00000025163	Olr129	protein_coding	27	0	5000	6	0	936	6	0	936	0	0	0	0	0	0	0	0	0	9	0	5000	0	0	0	0	0	0	27	0	0	5	0	0	0	0	0	0	0	1	0	9	0	0	5	6
ENSRNOG00000026410	ENSRNOG00000026410	protein_coding	23	0	5000	6	0	927	6	0	946	0	0	19	0	0	4	0	0	4	20	0	5000	0	0	0	0	0	0	23	0	0	5	0	0	0	0	0	0	0	1	0	20	0	0	5	6
ENSRNOG00000027405	Ccp110	protein_coding	27	0	5000	6	0	4694	93	0	22561	82	0	17867	0	0	24	0	0	24	5	0	5000	5	0	1808	0	0	3	27	0	82	5	0	0	0	0	0	0	0	1	0	5	5	0	5	6
ENSRNOG00000027533	Ns5atp4	protein_coding	10	0	5000	6	0	756	6	0	756	0	0	0	0	0	0	0	0	0	9	0	5000	0	0	0	0	0	0	10	0	0	5	0	0	0	0	0	0	0	1	0	9	0	0	5	6
ENSRNOG00000027547	ENSRNOG00000027547	protein_coding	38	0	5000	6	0	357	6	0	357	0	0	0	0	0	0	0	0	0	26	0	5000	0	0	0	0	0	0	38	0	0	5	0	0	0	0	0	0	0	1	0	26	0	0	5	6
ENSRNOG00000027829	ENSRNOG00000027829	protein_coding	12	0	5000	6	0	981	6	0	1012	0	0	31	0	0	8	0	0	8	20	0	5000	0	0	0	0	0	0	12	0	0	5	0	0	0	0	0	0	0	1	0	20	0	0	5	6
ENSRNOG00000027943	ENSRNOG00000027943	protein_coding	34	0	5000	7	0	642	17	0	1111	10	0	469	0	0	8	0	0	8	22	0	5000	0	0	0	0	0	0	34	0	10	5	0	0	0	0	0	1	0	1	0	22	0	0	5	6
ENSRNOG00000029556	Cntnap5b	protein_coding	23	0	5000	6	0	2007	1561	0	318685	1555	0	316678	0	0	22	0	0	22	6	0	5000	0	0	0	0	0	0	23	0	1555	5	0	0	0	0	0	0	0	1	0	6	0	0	5	6
ENSRNOG00000030448	ENSRNOG00000030448	protein_coding	31	0	5000	6	0	1143	7	0	1190	1	0	47	1	0	12	1	0	12	11	0	5000	0	0	0	0	0	0	31	0	1	5	0	1	1	0	0	0	0	1	0	11	0	0	5	6
ENSRNOG00000031737	ENSRNOG00000031737	protein_coding	33	0	5000	6	0	1053	0	0	1109	0	0	56	0	0	13	0	0	13	21	0	5000	0	0	0	0	0	0	33	0	0	5	0	0	0	0	0	0	0	1	0	21	0	0	5	6
ENSRNOG00000032289	ENSRNOG00000032289	protein_coding	24	0	5000	6	0	826	7	0	889	1	0	63	0	0	5	0	0	5	25	0	5000	3	0	439	0	0	8	24	0	1	5	0	0	0	0	0	0	0	1	0	25	3	0	5	6
ENSRNOG00000032459	ENSRNOG00000032459	protein_coding	18	0	5000	6	0	1041	7	0	1475	1	0	434	0	0	4	0	0	4	14	0	5000	0	0	0	0	0	0	18	0	1	5	0	0	0	0	0	0	0	1	0	14	0	0	5	6
ENSRNOG00000032550	ENSRNOG00000032550	protein_coding	27	0	5000	6	0	618	0	0	637	0	0	19	0	0	3	0	0	3	36	0	5000	0	0	0	0	0	0	27	0	0	5	0	0	0	0	0	0	0	1	0	36	0	0	5	6
ENSRNOG00000033407	ENSRNOG00000033407	protein_coding	8	0	5000	6	0	333	0	0	6512	0	0	6179	0	0	6	0	0	6	15	0	5000	0	0	0	0	0	0	8	0	0	5	0	0	0	0	0	0	0	1	0	15	0	0	5	6
ENSRNOG00000033469	ENSRNOG00000033469	protein_coding	12	0	5000	6	0	906	6	0	927	0	0	21	0	0	9	0	0	9	11	0	5000	0	0	0	0	0	0	12	0	0	5	0	0	0	0	0	0	0	1	0	11	0	0	5	6
ENSRNOG00000037251	Znf248	protein_coding	33	0	5000	6	0	2380	168	0	21770	146	0	19390	0	0	6	0	0	6	38	0	5000	16	0	649	0	0	0	33	0	146	5	0	0	0	0	0	0	0	1	0	38	16	0	5	6
ENSRNOG00000042099	Trim61	protein_coding	18	0	5000	6	0	1314	10	0	1394	4	0	80	0	0	20	1	0	20	26	0	5000	0	0	0	0	0	0	18	0	4	5	0	0	1	0	0	0	0	1	0	26	0	0	5	6
ENSRNOG00000042256	Naip5	protein_coding	18	0	5000	6	0	4209	89	0	29139	83	0	24930	0	0	26	0	0	26	10	0	5000	0	0	0	0	0	0	18	0	83	5	0	0	0	0	0	0	0	1	0	10	0	0	5	6
ENSRNOG00000045774	ENSRNOG00000045774	protein_coding	25	0	5000	6	0	882	0	0	984	0	0	102	0	0	9	0	0	9	9	0	5000	0	0	0	0	0	0	25	0	0	5	0	0	0	0	0	0	0	1	0	9	0	0	5	6
ENSRNOG00000045960	PCDHA2	protein_coding	5	0	5000	6	0	2388	5	0	2388	0	0	0	0	0	0	0	0	0	16	0	5000	0	0	0	0	0	0	5	0	0	5	0	0	0	0	0	0	0	1	0	16	0	0	5	6
ENSRNOG00000046284	ENSRNOG00000046284	protein_coding	65	0	5000	6	0	306	6	0	306	0	0	0	0	0	0	0	0	0	31	0	5000	0	0	0	0	0	0	65	0	0	5	0	0	0	0	0	0	0	1	0	31	0	0	5	6
ENSRNOG00000046786	Gm5531	protein_coding	31	0	5000	6	0	909	6	0	909	0	0	0	0	0	0	0	0	0	16	0	5000	0	0	0	0	0	0	31	0	0	5	0	0	0	0	0	0	0	1	0	16	0	0	5	6
ENSRNOG00000047202	ENSRNOG00000047202	protein_coding	10	0	5000	6	0	1584	7	0	1666	1	0	82	0	0	12	0	0	12	8	0	5000	0	0	0	0	0	0	10	0	1	5	0	0	0	0	0	0	0	1	0	8	0	0	5	6
ENSRNOG00000047917	Plscr5	protein_coding	14	0	5000	6	0	825	79	0	15700	73	0	14875	0	0	12	0	0	12	15	0	5000	0	0	0	0	0	0	14	0	73	5	0	0	0	0	0	0	0	1	0	15	0	0	5	6
ENSRNOG00000047926	Olr576	protein_coding	2	0	5000	6	0	930	6	0	1094	0	0	164	0	0	2	0	0	2	36	0	5000	0	0	0	0	0	0	2	0	0	5	0	0	0	0	0	0	0	1	0	36	0	0	5	6
ENSRNOG00000048290	ENSRNOG00000048290	protein_coding	18	0	5000	6	0	942	6	0	971	0	0	29	0	0	8	0	0	8	31	0	5000	0	0	0	0	0	0	18	0	0	5	0	0	0	0	0	0	0	1	0	31	0	0	5	6
ENSRNOG00000048372	ENSRNOG00000048372	protein_coding	7	0	5000	5	0	2949	20	0	4838	15	0	1889	0	0	12	1	0	12	9	0	5000	0	0	0	0	0	0	7	0	15	5	0	0	1	0	0	0	0	1	0	9	0	0	5	6
ENSRNOG00000049108	ENSRNOG00000049108	protein_coding	15	0	5000	6	0	339	6	0	434	0	0	95	0	0	2	0	0	2	4	0	5000	0	0	0	0	0	0	15	0	0	5	0	0	0	0	0	0	0	1	0	4	0	0	5	6
ENSRNOG00000049177	Gm21807	protein_coding	14	0	5000	6	0	822	10	0	1053	4	0	231	0	0	2	0	0	2	41	0	5000	0	0	0	0	0	0	14	0	4	5	0	0	0	0	0	0	0	1	0	41	0	0	5	6
ENSRNOG00000049387	Vom2r70	protein_coding	8	0	10000	6	0	2568	41	0	70238	41	0	67670	0	0	14	0	0	16	0	0	5000	0	0	0	0	0	0	8	0	41	5	0	0	0	0	0	0	0	1	0	0	0	0	5	6
ENSRNOG00000049690	ENSRNOG00000049690	protein_coding	15	0	5000	7	0	1266	0	0	1313	0	0	47	0	0	8	0	0	8	17	0	5000	0	0	0	0	0	0	15	0	0	5	0	0	0	0	0	1	0	1	0	17	0	0	5	6
ENSRNOG00000049930	ENSRNOG00000049930	protein_coding	1	0	5000	6	0	564	6	0	694	0	0	130	0	0	2	0	0	2	15	0	5000	0	0	0	0	0	0	1	0	0	5	0	0	0	0	0	0	0	1	0	15	0	0	5	6
ENSRNOG00000050716	ENSRNOG00000050716	protein_coding	7	0	5000	6	0	1269	0	0	3601	0	0	2332	1	0	12	0	0	12	17	0	5000	0	0	0	0	0	0	7	0	0	5	0	1	0	0	0	0	0	1	0	17	0	0	5	6
ENSRNOG00000050998	ENSRNOG00000050998	protein_coding	10	0	5661	6	0	1106	0	0	3187	0	0	2081	0	0	16	0	0	16	20	0	5289	0	0	0	0	0	0	10	0	0	5	0	0	0	0	0	0	0	1	0	20	0	0	5	6
ENSRNOG00000000167	Alas2	protein_coding	15	0	5000	17	0	1071	42	0	9513	25	0	8442	0	0	11	0	0	11	4	0	5000	0	0	120	0	0	0	15	0	25	14	0	0	0	0	0	0	0	3	0	4	0	0	4.66667	17
ENSRNOG00000004763	Sirpa	protein_coding	40	0	5000	22	0	3855	355	0	37724	316	0	33869	0	0	14	0	0	14	19	0	5000	17	0	2092	0	0	233	40	0	316	18	0	0	0	0	0	0	0	4	0	19	17	0	4.5	22
ENSRNOG00000020643	Bub3	protein_coding	24	0	5000	11	0	1924	91	0	31947	80	0	30023	0	0	20	0	0	20	10	0	5000	0	0	0	0	0	40	24	0	80	9	0	0	0	0	0	0	0	2	0	10	0	0	4.5	11
ENSRNOG00000038715	ENSRNOG00000038715	protein_coding	37	0	5000	11	0	741	12	0	1089	1	0	348	0	0	7	0	0	7	36	0	5000	0	0	0	0	0	0	37	0	1	9	0	0	0	0	0	0	0	2	0	36	0	0	4.5	11
ENSRNOG00000048117	ENSRNOG00000048117	protein_coding	31	0	5003	16	0	2562	94	0	12665	78	0	10103	0	0	18	0	0	18	1	0	5000	0	0	0	0	0	0	31	0	78	13	0	0	0	0	0	0	0	3	0	1	0	0	4.33333	16
ENSRNOG00000028866	ENSRNOG00000028866	protein_coding	23	0	5000	16	0	1515	16	0	1536	0	0	21	0	0	11	0	0	11	27	0	5000	0	0	0	0	0	0	23	0	0	12	0	0	0	0	0	1	0	3	0	27	0	0	4	15
ENSRNOG00000031708	ENSRNOG00000031708	protein_coding	69	0	5000	15	0	1365	0	0	1464	0	0	99	0	0	19	3	0	19	11	0	5000	0	0	0	0	0	0	69	0	0	12	0	0	3	0	0	0	0	3	0	11	0	0	4	15
ENSRNOG00000039504	5830473C10Rik	protein_coding	5	0	5000	15	0	1882	260	0	44008	245	0	42126	0	0	26	0	0	26	59	0	5000	0	0	0	0	0	16	5	0	245	12	0	0	0	0	0	0	0	3	0	59	0	0	4	15
ENSRNOG00000004076	Pms1	protein_coding	7	0	5000	10	0	2971	388	0	86237	377	0	83266	0	0	25	0	0	25	21	0	5000	0	0	127	1	0	84	7	0	377	8	0	0	0	0	0	0	0	2	0	21	0	1	4	10
ENSRNOG00000015893	Olr106	protein_coding	26	0	5000	10	0	972	10	0	972	0	0	0	0	0	0	0	0	0	49	0	5000	0	0	0	0	0	0	26	0	0	8	0	0	0	0	0	0	0	2	0	49	0	0	4	10
ENSRNOG00000023612	Doxl1	protein_coding	22	0	5000	10	0	2274	18	0	3617	8	0	1343	0	0	6	0	0	6	26	0	5000	0	0	171	0	0	0	22	0	8	8	0	0	0	0	0	0	0	2	0	26	0	0	4	10
ENSRNOG00000032548	ENSRNOG00000032548	protein_coding	36	0	5000	10	0	786	140	0	15686	130	0	14900	0	0	6	0	0	6	10	0	5000	0	0	0	0	0	0	36	0	130	8	0	0	0	0	0	0	0	2	0	10	0	0	4	10
ENSRNOG00000033135	ENSRNOG00000033135	protein_coding	29	0	5000	10	0	795	10	0	829	0	0	34	0	0	6	0	0	6	33	0	5000	0	0	0	0	0	0	29	0	0	8	0	0	0	0	0	0	0	2	0	33	0	0	4	10
ENSRNOG00000033274	RGD1565415	protein_coding	35	0	5000	10	0	447	10	0	447	0	0	0	0	0	0	0	0	0	44	0	5000	0	0	0	0	0	0	35	0	0	8	0	0	0	0	0	0	0	2	0	44	0	0	4	10
ENSRNOG00000050992	Olr308	protein_coding	17	0	5000	10	0	933	10	0	933	0	0	0	0	0	0	0	0	0	50	0	5000	0	0	0	0	0	0	17	0	0	8	0	0	0	0	0	0	0	2	0	50	0	0	4	10
ENSRNOG00000037804	ENSRNOG00000037804	protein_coding	43	0	5000	19	0	939	19	0	977	0	0	38	0	0	6	0	0	6	28	0	5000	0	0	0	0	0	0	43	0	0	15	0	0	0	0	0	0	0	4	0	28	0	0	3.75	19
ENSRNOG00000004678	Itln1	protein_coding	84	0	5000	14	0	1127	183	0	10104	162	0	8977	0	0	14	0	0	14	60	0	5000	3	0	117	4	0	68	84	0	162	11	0	0	0	0	0	0	0	3	0	60	3	4	3.66667	14
ENSRNOG00000008568	ENSRNOG00000008568	protein_coding	21	0	5000	14	0	2544	14	0	2620	0	0	76	0	0	16	0	0	16	26	0	5000	0	0	0	0	0	0	21	0	0	11	0	0	0	0	0	0	0	3	0	26	0	0	3.66667	14
ENSRNOG00000010299	Eps15	protein_coding	8	0	5000	14	0	2968	236	0	98606	221	0	95638	0	0	50	0	0	50	13	0	5000	1	0	464	0	0	125	8	0	221	11	0	0	0	0	0	0	0	3	0	13	1	0	3.66667	14
ENSRNOG00000033747	Sp110	protein_coding	66	0	5000	14	0	1761	248	0	22038	228	0	20277	0	0	26	0	0	26	44	0	5000	4	0	218	2	0	106	66	0	228	11	0	0	0	1	0	0	0	3	0	44	4	1	3.66667	14
ENSRNOG00000042196	ENSRNOG00000042196	protein_coding	17	0	6465	14	0	3438	27	0	6973	15	0	3535	0	0	20	1	0	20	12	0	5021	0	0	0	0	0	0	17	0	15	11	0	0	1	0	0	0	0	3	0	12	0	0	3.66667	14
ENSRNOG00000045754	Olr1504	protein_coding	48	0	5000	13	0	939	13	0	939	0	0	0	0	0	0	0	0	0	24	0	5000	0	0	0	0	0	0	48	0	0	11	0	0	0	0	0	0	0	3	0	24	0	0	3.66667	14
ENSRNOG00000050210	ENSRNOG00000050210	protein_coding	23	0	5000	14	0	1086	36	0	2990	20	0	1904	0	0	12	0	0	12	39	0	5000	0	0	0	2	0	3	23	0	20	11	0	0	0	0	0	0	0	3	0	39	0	2	3.66667	14
ENSRNOG00000023143	Nlrp1a	protein_coding	14	0	5000	23	0	3714	127	0	42494	104	0	38780	0	0	26	0	0	26	30	0	5000	0	0	57	0	0	0	14	0	104	18	0	0	0	0	0	0	0	5	0	30	0	0	3.6	23
ENSRNOG00000047706	ENSRNOG00000047706	protein_coding	40	0	5000	46	0	1948	189	0	21056	177	0	19108	0	0	33	0	0	37	155	0	7273	0	0	0	0	0	0	40	0	177	35	0	0	0	0	1	0	0	10	0	155	0	0	3.5	45
ENSRNOG00000003493	Prp2l1	protein_coding	0	0	5000	9	0	8262	9	0	10489	0	0	2227	0	0	4	0	0	4	35	0	5000	0	0	0	0	0	0	0	0	0	7	0	0	0	0	0	0	0	2	0	35	0	0	3.5	9
ENSRNOG00000005775	Phf14	protein_coding	52	0	10000	10	0	4827	375	0	99400	367	0	94573	0	0	40	0	0	40	31	0	10000	3	0	1132	0	0	402	52	0	367	7	0	0	0	0	0	1	0	2	0	31	3	0	3.5	9
ENSRNOG00000005863	Olr601	protein_coding	17	0	5000	9	0	954	9	0	954	0	0	0	0	0	0	0	0	0	25	0	5000	0	0	0	0	0	0	17	0	0	7	0	0	0	0	0	0	0	2	0	25	0	0	3.5	9
ENSRNOG00000017941	Optn	protein_coding	12	0	5000	9	0	4635	150	0	51017	141	0	46382	1	0	43	0	0	43	25	0	10000	3	0	2131	0	0	183	12	0	141	7	0	1	0	0	0	0	0	2	0	25	3	0	3.5	9
ENSRNOG00000021474	Siglec5	protein_coding	8	0	5000	9	0	2474	25	0	8376	15	0	5902	0	0	16	0	0	16	50	0	5000	1	0	687	0	0	80	8	0	15	7	0	0	0	0	0	0	0	2	0	50	1	0	3.5	9
ENSRNOG00000026319	Akap9	protein_coding	4	0	5000	9	0	12068	231	0	136237	222	0	124169	0	0	94	0	0	94	4	0	5000	0	0	503	0	0	249	4	0	222	7	0	0	0	0	0	0	0	2	0	4	0	0	3.5	9
ENSRNOG00000030354	ENSRNOG00000030354	protein_coding	23	0	5000	9	0	798	92	0	20502	83	0	19704	0	0	8	0	0	8	17	0	5000	0	0	0	0	0	0	23	0	83	7	0	0	0	0	0	0	0	2	0	17	0	0	3.5	9
ENSRNOG00000031425	ENSRNOG00000031425	protein_coding	2	0	5000	9	0	1335	182	0	34480	173	0	33145	0	0	14	0	0	14	36	0	5000	0	0	0	0	0	0	2	0	173	7	0	0	0	0	0	0	0	2	0	36	0	0	3.5	9
ENSRNOG00000033809	Mlh1	protein_coding	0	0	5000	9	0	2274	165	0	36916	156	0	34642	0	0	39	0	0	39	9	0	5000	0	0	0	0	0	0	0	0	156	7	0	0	0	0	0	0	0	2	0	9	0	0	3.5	9
ENSRNOG00000040300	ENSRNOG00000040300	protein_coding	0	0	5000	9	0	1455	61	0	15274	50	0	13819	0	0	11	0	0	11	8	0	5000	2	0	270	0	0	0	0	0	50	7	0	0	0	0	0	0	0	2	0	8	2	0	3.5	9
ENSRNOG00000042370	ENSRNOG00000042370	protein_coding	93	0	5000	9	0	1017	13	0	2199	4	0	1182	0	0	8	0	0	8	95	0	5000	0	0	0	0	0	0	93	0	4	7	0	0	0	0	0	0	0	2	0	95	0	0	3.5	9
ENSRNOG00000045958	Vom1r6	protein_coding	14	0	5000	9	0	912	524	0	72678	523	0	71766	0	0	2	0	0	2	67	0	5000	0	0	0	0	0	0	14	0	523	7	0	0	0	0	0	0	0	2	0	67	0	0	3.5	9
ENSRNOG00000046199	Vom1r80	protein_coding	21	0	5000	9	0	900	9	0	900	0	0	0	0	0	0	0	0	0	27	0	5000	0	0	0	0	0	0	21	0	0	7	0	0	0	0	0	0	0	2	0	27	0	0	3.5	9
ENSRNOG00000046216	RGD1561778	protein_coding	6	0	5000	9	0	726	0	0	54738	0	0	54012	0	0	6	0	0	6	0	0	5000	0	0	49	0	0	56	6	0	0	7	0	0	0	0	0	0	0	2	0	0	0	0	3.5	9
ENSRNOG00000049443	Vom2r77	protein_coding	11	0	5000	9	0	2550	269	0	66055	260	0	63505	0	0	10	0	0	10	4	0	5000	0	0	0	0	0	0	11	0	260	7	0	0	0	0	0	0	0	2	0	4	0	0	3.5	9
ENSRNOG00000049464	Cyp2c13	protein_coding	4	0	5000	9	0	1742	441	0	80317	431	0	78575	0	0	16	0	0	16	47	0	5000	0	0	236	1	0	33	4	0	431	7	0	0	0	0	0	0	0	2	0	47	0	1	3.5	9
ENSRNOG00000049803	ENSRNOG00000049803	protein_coding	15	0	5000	9	0	909	9	0	924	0	0	15	0	0	2	0	0	2	27	0	5000	0	0	0	0	0	0	15	0	0	7	0	0	0	0	0	0	0	2	0	27	0	0	3.5	9
ENSRNOG00000022680	ENSRNOG00000022680	protein_coding	45	0	5000	22	0	1437	23	0	1512	1	0	75	0	0	10	0	0	10	35	0	5000	0	0	0	0	0	0	45	0	1	17	0	0	0	0	0	0	0	5	0	35	0	0	3.4	22
ENSRNOG00000036811	Olr94	protein_coding	68	0	5000	22	0	972	22	0	972	0	0	0	0	0	0	0	0	0	77	0	5000	0	0	0	0	0	0	68	0	0	17	0	0	0	0	0	0	0	5	0	77	0	0	3.4	22
ENSRNOG00000012557	Lgals5	protein_coding	0	0	5000	13	0	925	29	0	3334	19	0	2409	0	0	6	0	0	6	25	0	5000	2	0	410	2	0	77	0	0	19	10	0	0	0	0	0	0	0	3	0	25	2	2	3.33333	13
ENSRNOG00000023054	ENSRNOG00000023054	protein_coding	7	0	5000	13	0	705	21	0	9565	8	0	8860	0	0	4	0	0	4	29	0	5000	0	0	0	0	0	0	7	0	8	10	0	0	0	0	0	0	0	3	0	29	0	0	3.33333	13
ENSRNOG00000026670	ENSRNOG00000026670	protein_coding	10	0	5000	14	0	2352	7	0	2405	0	0	53	0	0	14	0	0	14	28	0	5000	0	0	0	0	0	0	10	0	0	10	0	0	0	0	0	1	0	3	0	28	0	0	3.33333	13
ENSRNOG00000030694	Rnase1l2	protein_coding	69	0	5000	13	0	791	22	0	1614	5	0	823	0	0	2	0	0	2	49	0	5000	4	0	260	0	0	72	69	0	5	10	0	0	0	0	0	0	0	3	0	49	4	0	3.33333	13
ENSRNOG00000032086	ENSRNOG00000032086	protein_coding	59	0	5000	14	0	498	51	0	2832	37	0	2334	0	0	4	0	0	4	57	0	5000	0	0	0	0	0	0	59	0	37	10	0	0	0	0	0	1	0	3	0	57	0	0	3.33333	13
ENSRNOG00000032779	ENSRNOG00000032779	protein_coding	27	0	5000	13	0	813	14	0	839	1	0	26	0	0	7	0	0	7	38	0	5000	0	0	0	0	0	0	27	0	1	10	0	0	0	0	0	0	0	3	0	38	0	0	3.33333	13
ENSRNOG00000042468	ENSRNOG00000042468	protein_coding	0	0	5000	13	0	813	28	0	13788	15	0	12975	0	0	10	0	0	10	1	0	5000	0	0	0	0	0	0	0	0	15	10	0	0	0	0	0	0	0	3	0	1	0	0	3.33333	13
ENSRNOG00000043185	Cntnap5c	protein_coding	23	0	5000	13	0	3839	4113	0	847029	4095	0	843190	0	0	44	0	0	44	29	0	5000	5	0	1689	0	0	107	23	0	4095	10	0	0	0	0	0	0	0	3	0	29	5	0	3.33333	13
ENSRNOG00000048951	RT1-CE15	protein_coding	0	0	5000	13	0	1060	0	0	2746	2	0	1686	0	0	10	0	0	10	20	0	5000	0	0	0	0	0	7	0	0	2	10	0	0	0	0	0	0	0	3	0	20	0	0	3.33333	13
ENSRNOG00000049268	ENSRNOG00000049268	protein_coding	50	0	5000	13	0	396	13	0	1119	0	0	723	0	0	2	0	0	2	62	0	5000	0	0	0	0	0	0	50	0	0	10	0	0	0	0	0	0	0	3	0	62	0	0	3.33333	13
ENSRNOG00000050583	Olr1115	protein_coding	36	0	5000	13	0	939	13	0	939	0	0	0	0	0	0	0	0	0	27	0	5000	0	0	0	0	0	0	36	0	0	10	0	0	0	0	0	0	0	3	0	27	0	0	3.33333	13
ENSRNOG00000050944	ENSRNOG00000050944	protein_coding	12	0	5000	13	0	345	14	0	462	1	0	117	0	0	2	0	0	2	116	0	5000	0	0	0	0	0	0	12	0	1	10	0	0	0	0	0	0	0	3	0	116	0	0	3.33333	13
ENSRNOG00000025289	ENSRNOG00000025289	protein_coding	18	0	5000	18	0	1509	19	0	1537	1	0	28	0	0	7	0	0	7	35	0	5000	0	0	0	0	0	0	18	0	1	13	0	0	0	0	0	1	0	4	0	35	0	0	3.25	17
ENSRNOG00000029402	ENSRNOG00000029402	protein_coding	25	0	5000	18	0	2703	129	0	30954	111	0	28251	1	0	28	0	0	28	27	0	5000	0	0	0	0	0	0	25	0	111	13	0	1	0	0	0	1	0	4	0	27	0	0	3.25	17
ENSRNOG00000017485	Cd72	protein_coding	31	0	5000	33	0	1485	136	0	7359	103	0	5874	0	0	16	0	0	16	14	0	5000	0	0	309	0	0	81	31	0	103	25	0	0	0	0	0	0	0	8	0	14	0	0	3.125	33
ENSRNOG00000028678	ENSRNOG00000028678	protein_coding	94	0	5000	24	0	1215	24	0	1266	0	0	51	0	0	12	0	0	12	87	0	5000	0	0	0	0	0	0	94	0	0	18	0	0	0	0	0	0	0	6	0	87	0	0	3	24
ENSRNOG00000001777	ENSRNOG00000001777	protein_coding	0	0	5000	20	0	7066	239	0	41967	219	0	34901	0	0	73	0	0	73	3	0	5000	0	0	361	0	0	0	0	0	219	15	0	0	0	0	0	0	0	5	0	3	0	0	3	20
ENSRNOG00000001512	ENSRNOG00000001512	protein_coding	71	0	5000	17	0	1074	17	0	1074	0	0	0	0	0	0	0	0	0	44	0	5000	0	0	0	0	0	0	71	0	0	12	0	0	0	0	0	1	0	4	0	44	0	0	3	16
ENSRNOG00000011626	ENSRNOG00000011626	protein_coding	42	0	5000	12	0	1938	0	0	1987	0	0	49	0	0	12	0	0	12	6	0	5000	0	0	0	0	0	0	42	0	0	9	0	0	0	0	0	0	0	3	0	6	0	0	3	12
ENSRNOG00000012652	RGD1565693	protein_coding	25	0	5000	12	0	2097	12	0	2166	0	0	69	0	0	2	0	0	2	19	0	5000	0	0	0	0	0	0	25	0	0	9	0	0	0	0	0	0	0	3	0	19	0	0	3	12
ENSRNOG00000018679	Rptn	protein_coding	35	0	5276	12	0	3351	19	0	4058	10	0	707	0	0	8	0	0	8	16	0	5000	0	0	0	0	0	0	35	0	10	9	0	0	0	0	0	0	0	3	0	16	0	0	3	12
ENSRNOG00000021469	Ccdc14	protein_coding	35	0	5000	12	0	2784	177	0	33149	165	0	30365	0	0	24	0	0	24	16	0	5000	0	0	0	0	0	0	35	0	165	9	0	0	0	0	0	0	0	3	0	16	0	0	3	12
ENSRNOG00000027199	ENSRNOG00000027199	protein_coding	1	0	5000	12	0	1362	12	0	2018	0	0	656	0	0	12	0	0	12	15	0	5000	0	0	0	0	0	0	1	0	0	9	0	0	0	0	0	0	0	3	0	15	0	0	3	12
ENSRNOG00000043499	ENSRNOG00000043499	protein_coding	28	0	5000	12	0	1566	0	0	1582	0	0	16	0	0	4	0	0	4	26	0	5000	0	0	0	0	0	0	28	0	0	9	0	0	0	0	0	0	0	3	0	26	0	0	3	12
ENSRNOG00000046436	ENSRNOG00000046436	protein_coding	30	0	5000	12	0	960	13	0	1008	1	0	48	1	0	8	1	0	8	41	0	5000	0	0	0	0	0	0	30	0	1	9	0	1	1	0	0	0	0	3	0	41	0	0	3	12
ENSRNOG00000047139	ENSRNOG00000047139	protein_coding	100	0	5000	12	0	384	26	0	1064	14	0	680	0	0	2	0	0	2	107	0	5000	0	0	0	0	0	0	100	0	14	9	0	0	0	0	0	0	0	3	0	107	0	0	3	12
ENSRNOG00000000987	Ptcd1	protein_coding	23	0	5000	8	0	2844	56	0	17673	46	0	14829	0	0	14	0	0	14	22	0	5000	2	0	843	0	0	42	23	0	46	6	0	0	0	0	0	0	0	2	0	22	2	0	3	8
ENSRNOG00000003979	Zranb3	protein_coding	42	0	15653	8	0	3093	340	0	99614	332	0	96521	0	0	44	0	0	43	12	0	5000	0	0	0	0	0	0	42	0	332	6	0	0	0	0	0	0	0	2	0	12	0	0	3	8
ENSRNOG00000004682	Parpbp	protein_coding	11	0	5000	8	0	4426	187	0	60713	175	0	56287	0	0	22	0	0	22	24	0	5000	4	0	2415	1	0	532	11	0	175	6	0	0	0	0	0	0	0	2	0	24	4	1	3	8
ENSRNOG00000005544	Kansl1	protein_coding	25	0	10000	8	0	3225	167	0	85336	159	0	82111	1	0	32	0	0	32	5	0	5000	0	0	0	0	0	0	25	0	159	6	0	1	0	0	0	0	0	2	0	5	0	0	3	8
ENSRNOG00000008219	Ccdc33	protein_coding	7	0	5000	8	0	2981	287	0	82150	277	0	79169	0	0	38	0	0	38	29	0	5000	0	0	344	2	0	309	7	0	277	6	0	0	0	0	0	0	0	2	0	29	0	2	3	8
ENSRNOG00000009861	ENSRNOG00000009861	protein_coding	41	0	5000	8	0	462	0	0	462	0	0	0	0	0	0	0	0	0	59	0	5000	0	0	0	0	0	0	41	0	0	6	0	0	0	0	0	0	0	2	0	59	0	0	3	8
ENSRNOG00000009987	Akap11	protein_coding	32	0	7616	8	0	7814	90	0	29947	74	0	22133	0	0	30	0	0	30	22	0	10000	11	0	2193	1	0	577	32	0	74	6	0	0	0	1	0	0	0	2	0	22	11	0	3	8
ENSRNOG00000012067	Fam111a	protein_coding	12	0	5000	8	0	3191	35	0	15567	39	0	12376	0	0	4	0	0	4	26	0	5000	4	0	1180	0	0	178	12	0	39	6	0	0	0	0	0	0	0	2	0	26	4	0	3	8
ENSRNOG00000012662	Lyst	protein_coding	13	0	10000	8	0	13356	340	0	201337	334	0	187981	0	0	162	0	0	162	27	0	5000	2	0	1708	0	0	0	13	0	334	6	0	0	0	0	0	0	0	2	0	27	2	0	3	8
ENSRNOG00000015359	Arhgap40	protein_coding	32	0	5000	8	0	2025	178	0	45002	170	0	42977	0	0	30	0	0	30	2	0	5000	0	0	0	0	0	0	32	0	170	6	0	0	0	0	0	0	0	2	0	2	0	0	3	8
ENSRNOG00000015707	ENSRNOG00000015707	protein_coding	12	0	5000	8	0	1647	98	0	24899	90	0	23252	0	0	12	0	0	12	16	0	5000	0	0	0	0	0	0	12	0	90	6	0	0	0	0	0	0	0	2	0	16	0	0	3	8
ENSRNOG00000017437	ENSRNOG00000017437	protein_coding	38	0	5000	8	0	498	8	0	515	0	0	17	0	0	5	0	0	5	54	0	5000	0	0	0	0	0	0	38	0	0	6	0	0	0	0	0	0	0	2	0	54	0	0	3	8
ENSRNOG00000021424	Cd300lf	protein_coding	1	0	5000	9	0	1514	0	0	15850	0	0	14336	0	0	12	0	0	12	27	0	5000	0	0	462	0	0	53	1	0	0	6	0	0	0	0	0	1	0	2	0	27	0	0	3	8
ENSRNOG00000021507	ENSRNOG00000021507	protein_coding	41	0	5000	8	0	645	806	0	108876	798	0	108231	0	0	12	0	0	12	28	0	5000	0	0	0	0	0	0	41	0	798	6	0	0	0	0	0	0	0	2	0	28	0	0	3	8
ENSRNOG00000023286	ENSRNOG00000023286	protein_coding	60	0	5000	9	0	1287	53	0	11593	44	0	10306	0	0	16	0	0	16	15	0	5000	0	0	0	0	0	0	60	0	44	6	0	0	0	0	0	1	0	2	0	15	0	0	3	8
ENSRNOG00000025217	ENSRNOG00000025217	protein_coding	20	0	5000	8	0	1646	9	0	1787	0	0	141	0	0	2	0	0	2	36	0	5000	0	0	842	1	0	72	20	0	0	6	0	0	0	0	0	0	0	2	0	36	0	1	3	8
ENSRNOG00000026836	ENSRNOG00000026836	protein_coding	24	0	5000	8	0	876	0	0	894	0	0	18	0	0	7	0	0	7	19	0	5000	0	0	0	0	0	0	24	0	0	6	0	0	0	0	0	0	0	2	0	19	0	0	3	8
ENSRNOG00000027747	Ninl	protein_coding	5	0	5000	8	0	4182	86	0	44105	80	0	39923	0	0	47	0	0	49	13	0	5000	0	0	0	0	0	0	5	0	80	6	0	0	0	0	0	0	0	2	0	13	0	0	3	8
ENSRNOG00000028354	ENSRNOG00000028354	protein_coding	34	0	5000	8	0	633	0	0	2306	0	0	1673	0	0	9	0	0	9	19	0	5046	0	0	0	0	0	0	34	0	0	6	0	0	0	0	0	0	0	2	0	19	0	0	3	8
ENSRNOG00000029569	ENSRNOG00000029569	protein_coding	14	0	5000	8	0	864	8	0	897	0	0	33	0	0	8	0	0	8	45	0	5000	0	0	0	0	0	0	14	0	0	6	0	0	0	0	0	0	0	2	0	45	0	0	3	8
ENSRNOG00000029890	Ighg3	protein_coding	2	0	5000	8	0	1145	0	0	54093	0	0	52948	0	0	8	0	0	8	0	0	5000	3	0	95	0	0	63	2	0	0	6	0	0	0	0	0	0	0	2	0	0	3	0	3	8
ENSRNOG00000031092	Rock1	protein_coding	10	0	10000	8	0	4760	364	0	140073	356	0	135313	0	0	70	0	0	68	33	0	10000	0	0	241	0	0	162	10	0	356	6	0	0	0	0	0	0	0	2	0	33	0	0	3	8
ENSRNOG00000031562	Vom2r31	protein_coding	27	0	5000	9	0	3898	108	0	25843	98	0	21945	0	0	13	0	0	13	23	0	5000	1	0	1480	0	0	24	27	0	98	6	0	0	0	0	0	0	0	2	1	23	1	0	3	8
ENSRNOG00000033029	ENSRNOG00000033029	protein_coding	20	0	5000	8	0	786	8	0	786	0	0	0	0	0	0	0	0	0	22	0	5000	0	0	0	0	0	0	20	0	0	6	0	0	0	0	0	0	0	2	0	22	0	0	3	8
ENSRNOG00000036885	ENSRNOG00000036885	protein_coding	23	0	5000	9	0	1785	35	0	9475	26	0	7690	0	0	20	0	0	20	37	0	5000	0	0	0	0	0	0	23	0	26	6	0	0	0	0	0	1	0	2	0	37	0	0	3	8
ENSRNOG00000038479	ENSRNOG00000038479	protein_coding	12	0	10000	8	0	3358	414	0	231037	407	0	227679	1	0	16	0	0	16	11	0	10000	0	0	0	0	0	0	12	0	407	6	0	1	0	0	0	0	0	2	0	11	0	0	3	8
ENSRNOG00000042932	Ttc27	protein_coding	13	0	5000	8	0	2821	0	0	143811	0	0	140990	0	0	38	0	0	38	15	0	5000	0	0	110	0	0	167	13	0	0	6	0	0	0	0	0	0	0	2	0	15	0	0	3	8
ENSRNOG00000043059	Aplf	protein_coding	14	0	5000	8	0	2572	228	0	52219	214	0	49647	0	0	18	0	0	18	24	0	5000	5	0	838	1	0	210	14	0	214	6	0	0	0	0	0	0	0	2	0	24	5	1	3	8
ENSRNOG00000046997	Olr514	protein_coding	42	0	5000	8	0	942	8	0	942	0	0	0	0	0	0	0	0	0	20	0	5000	0	0	0	0	0	0	42	0	0	6	0	0	0	0	0	0	0	2	0	20	0	0	3	8
ENSRNOG00000048133	Olr1358	protein_coding	8	0	5000	8	0	942	8	0	942	0	0	0	0	0	0	0	0	0	5	0	5000	0	0	0	0	0	0	8	0	0	6	0	0	0	0	0	0	0	2	0	5	0	0	3	8
ENSRNOG00000049958	ENSRNOG00000049958	protein_coding	5	0	5000	8	0	795	9	0	1501	1	0	706	0	0	6	0	0	6	9	0	5000	0	0	0	0	0	0	5	0	1	6	0	0	0	0	0	0	0	2	0	9	0	0	3	8
ENSRNOG00000050435	Olr866	protein_coding	39	0	5000	8	0	948	8	0	948	0	0	0	0	0	0	0	0	0	40	0	5000	0	0	0	0	0	0	39	0	0	6	0	0	0	0	0	0	0	2	0	40	0	0	3	8
ENSRNOG00000038957	RGD1305184	protein_coding	215	0	5047	38	0	1282	46	0	1474	8	0	192	0	0	4	0	0	4	79	0	5000	0	0	0	0	0	0	215	0	8	28	0	0	0	0	0	0	0	10	0	79	0	0	2.8	38
ENSRNOG00000019687	Art2	protein_coding	49	0	5000	19	0	1540	186	0	9721	146	0	8181	0	0	8	1	0	8	81	0	5000	9	0	346	12	0	366	49	0	146	14	0	0	1	2	0	0	0	5	0	81	9	10	2.8	19
ENSRNOG00000021282	ENSRNOG00000021282	protein_coding	13	0	5000	20	0	1902	22	0	1952	2	0	50	0	0	12	0	0	12	38	0	5000	0	0	0	0	0	0	13	0	2	14	0	0	0	0	0	1	0	5	0	38	0	0	2.8	19
ENSRNOG00000024795	Zfp862	protein_coding	29	0	5000	19	0	3390	130	0	21852	111	0	18462	0	0	12	0	0	12	14	0	5000	0	0	0	0	0	0	29	0	111	14	0	0	0	0	0	0	0	5	0	14	0	0	2.8	19
ENSRNOG00000050387	ENSRNOG00000050387	protein_coding	94	0	5000	19	0	1455	153	0	9723	134	0	8268	0	0	18	0	0	18	25	0	5000	0	0	0	0	0	0	94	0	134	14	0	0	0	0	0	0	0	5	0	25	0	0	2.8	19
ENSRNOG00000002045	Anxa3	protein_coding	105	0	10000	17	0	1925	411	0	45746	399	0	43821	0	0	28	0	0	30	99	0	10000	4	0	422	0	0	0	105	0	399	11	0	0	0	0	1	1	0	4	0	99	4	0	2.75	15
ENSRNOG00000038078	ENSRNOG00000038078	protein_coding	10	0	5000	15	0	1515	15	0	1533	0	0	18	0	0	7	0	0	7	12	0	5000	0	0	0	0	0	0	10	0	0	11	0	0	0	0	0	0	0	4	0	12	0	0	2.75	15
ENSRNOG00000012165	Ccdc129	protein_coding	16	0	5000	11	0	3146	692	0	108327	681	0	105181	0	0	24	0	0	24	19	0	5000	0	0	59	0	0	0	16	0	681	8	0	0	0	0	0	0	0	3	0	19	0	0	2.66667	11
ENSRNOG00000013055	Zfyve16	protein_coding	19	0	5000	11	0	5365	134	0	43218	120	0	37853	0	0	34	0	0	34	27	0	5000	3	0	585	0	0	136	19	0	120	8	0	0	0	0	0	0	0	3	0	27	3	0	2.66667	11
ENSRNOG00000015297	RGD1561662	protein_coding	43	0	5160	11	0	3885	161	0	34838	156	0	30953	0	0	16	0	0	16	8	0	5000	2	0	273	0	0	0	43	0	156	8	0	0	0	0	0	0	0	3	0	8	2	0	2.66667	11
ENSRNOG00000016331	RGD1561206	protein_coding	31	0	5000	11	0	942	11	0	942	0	0	0	0	0	0	0	0	0	21	0	5000	0	0	0	0	0	0	31	0	0	8	0	0	0	0	0	0	0	3	0	21	0	0	2.66667	11
ENSRNOG00000019764	Muc6	protein_coding	9	0	5172	11	0	8580	47	0	21478	44	0	12898	0	0	88	1	0	82	11	0	5000	0	0	0	0	0	0	9	0	44	8	0	0	1	0	0	0	0	3	0	11	0	0	2.66667	11
ENSRNOG00000019782	Itgad	protein_coding	13	0	5000	11	0	3558	47	0	37511	36	0	33953	0	0	58	0	0	58	4	0	5000	0	0	72	0	0	0	13	0	36	8	0	0	0	0	0	0	0	3	0	4	0	0	2.66667	11
ENSRNOG00000024237	Scel	protein_coding	21	0	5000	11	0	2886	894	0	114318	880	0	111432	0	0	60	0	0	60	22	0	5000	2	0	781	1	0	146	21	0	880	8	0	0	0	0	0	0	0	3	0	22	2	1	2.66667	11
ENSRNOG00000024403	Gm11639	protein_coding	20	0	5000	11	0	2241	279	0	59217	268	0	56976	0	0	52	0	0	52	24	0	5000	0	0	0	0	0	0	20	0	268	8	0	0	0	0	0	0	0	3	0	24	0	0	2.66667	11
ENSRNOG00000029108	ENSRNOG00000029108	protein_coding	4	0	5000	11	0	855	12	0	890	1	0	35	0	0	8	0	0	8	30	0	5000	0	0	0	0	0	0	4	0	1	8	0	0	0	0	0	0	0	3	0	30	0	0	2.66667	11
ENSRNOG00000046602	ENSRNOG00000046602	protein_coding	6	0	5000	11	0	2610	43	0	10975	32	0	8365	0	0	33	0	0	33	37	0	5000	0	0	0	0	0	0	6	0	32	8	0	0	0	0	0	0	0	3	0	37	0	0	2.66667	11
ENSRNOG00000048053	Slfn1	protein_coding	9	0	5000	11	0	1017	11	0	1017	0	0	0	0	0	0	0	0	0	30	0	5000	0	0	0	0	0	0	9	0	0	8	0	0	0	0	0	0	0	3	0	30	0	0	2.66667	11
ENSRNOG00000039396	Btnl3	protein_coding	68	0	5000	30	0	2175	235	0	14248	195	0	12073	0	0	14	0	0	14	69	0	5000	10	0	657	0	0	0	68	0	195	21	0	0	0	0	1	1	0	8	0	69	10	0	2.625	29
ENSRNOG00000001157	Umodl1	protein_coding	15	0	5000	18	0	3933	300	0	55322	282	0	51389	0	0	47	0	0	47	15	0	5000	0	0	0	0	0	0	15	0	282	13	0	0	0	0	0	0	0	5	0	15	0	0	2.6	18
ENSRNOG00000033220	Oas1k	protein_coding	39	0	9527	18	0	1472	0	0	12748	0	0	11276	0	0	16	0	0	14	11	0	5000	1	0	277	4	0	67	39	0	0	13	0	0	0	1	0	0	0	5	0	11	1	3	2.6	18
ENSRNOG00000022343	Alms1	protein_coding	13	0	5000	25	0	9965	391	0	100767	366	0	90802	0	0	44	0	0	44	17	0	5000	0	0	112	0	0	115	13	0	366	18	0	0	0	0	0	0	0	7	0	17	0	0	2.57143	25
ENSRNOG00000031024	ENSRNOG00000031024	protein_coding	48	0	5000	25	0	1095	125	0	17570	94	0	16475	0	0	8	0	0	8	6	0	5000	6	0	198	0	0	0	48	0	94	18	0	0	0	0	0	0	0	7	0	6	6	0	2.57143	25
ENSRNOG00000030314	Golgb1	protein_coding	22	0	5000	32	0	10173	163	0	56352	129	0	46179	0	0	42	0	0	42	11	0	5000	1	0	318	1	0	291	22	0	129	23	0	0	0	0	0	0	0	9	0	11	1	1	2.55556	32
ENSRNOG00000000451	RT1-Ba	protein_coding	121	0	5000	56	0	1119	236	0	4594	164	0	3475	0	0	8	0	0	8	161	0	5000	15	0	289	1	0	62	121	0	164	40	0	0	0	0	0	0	0	16	0	161	15	1	2.5	56
ENSRNOG00000003281	RGD1560557	protein_coding	27	0	5000	21	0	3753	362	0	80827	341	0	77074	0	0	30	0	0	30	11	0	5000	0	0	0	0	0	0	27	0	341	15	0	0	0	0	0	0	0	6	0	11	0	0	2.5	21
ENSRNOG00000011236	Lilrb3	protein_coding	56	0	5000	21	0	2630	169	0	7848	134	0	5218	0	0	22	0	0	22	71	0	5000	14	0	865	0	0	16	56	0	134	15	0	0	0	0	0	0	0	6	0	71	14	0	2.5	21
ENSRNOG00000024266	Haus5	protein_coding	24	0	5000	14	0	1857	50	0	10650	36	0	8793	0	0	36	0	0	36	13	0	5000	0	0	0	0	0	0	24	0	36	10	0	0	0	0	0	0	0	4	0	13	0	0	2.5	14
ENSRNOG00000039060	ENSRNOG00000039060	protein_coding	68	0	5000	15	0	474	15	0	474	0	0	0	0	0	0	0	0	0	38	0	5000	0	0	0	0	0	0	68	0	0	10	0	0	0	0	0	1	0	4	0	38	0	0	2.5	14
ENSRNOG00000049234	Olr522	protein_coding	58	0	5000	15	0	948	15	0	948	0	0	0	0	0	0	0	0	0	61	0	5000	0	0	0	0	0	0	58	0	0	10	0	0	0	0	0	1	0	4	0	61	0	0	2.5	14
ENSRNOG00000049729	Olr1160	protein_coding	42	0	5000	14	0	930	14	0	930	0	0	0	0	0	0	0	0	0	47	0	5000	0	0	0	0	0	0	42	0	0	10	0	0	0	0	0	0	0	4	0	47	0	0	2.5	14
ENSRNOG00000000504	Fance	protein_coding	12	0	5000	7	0	1855	64	0	11058	55	0	9203	0	0	18	0	0	18	15	0	5000	2	0	211	0	0	0	12	0	55	5	0	0	0	0	0	0	0	2	0	15	2	0	2.5	7
ENSRNOG00000001700	Dfnb31	protein_coding	21	0	5000	7	0	2763	263	0	81693	256	0	78930	0	0	24	0	0	24	10	0	5000	0	0	0	0	0	0	21	0	256	5	0	0	0	0	0	0	0	2	0	10	0	0	2.5	7
ENSRNOG00000002820	Gm12253	protein_coding	21	0	5000	7	0	1464	47	0	8230	31	0	6766	0	0	12	0	0	12	8	0	5000	9	0	631	0	0	110	21	0	31	5	0	0	0	0	0	0	0	2	0	8	9	0	2.5	7
ENSRNOG00000004482	Ccdc88c	protein_coding	46	0	10818	7	0	6081	360	0	118377	354	0	112296	0	0	68	0	0	64	5	0	5000	0	0	0	0	0	0	46	0	354	5	0	0	0	0	0	0	0	2	0	5	0	0	2.5	7
ENSRNOG00000005124	Plekhh2	protein_coding	16	0	5000	7	0	4464	314	0	98792	307	0	94328	0	0	58	0	0	58	34	0	5000	0	0	0	0	0	0	16	0	307	5	0	0	0	0	0	0	0	2	0	34	0	0	2.5	7
ENSRNOG00000008312	Stra6	protein_coding	7	0	5000	7	0	2681	88	0	19081	78	0	16400	0	0	34	0	0	34	32	0	5000	3	0	649	0	0	19	7	0	78	5	0	0	0	0	0	0	0	2	0	32	3	0	2.5	7
ENSRNOG00000010181	Clec4d	protein_coding	74	0	8364	7	0	739	143	0	12417	136	0	11678	0	0	12	0	0	12	38	0	5000	0	0	26	0	0	52	74	0	136	5	0	0	0	0	0	0	0	2	0	38	0	0	2.5	7
ENSRNOG00000012292	Alg8	protein_coding	16	0	5000	7	0	1983	110	0	20027	101	0	18044	0	0	24	0	0	24	14	0	5000	2	0	390	0	0	12	16	0	101	5	0	0	0	0	0	0	0	2	0	14	2	0	2.5	7
ENSRNOG00000013424	ENSRNOG00000013424	protein_coding	18	0	5000	7	0	876	0	0	898	0	0	22	0	0	4	0	0	4	28	0	5000	0	0	0	0	0	0	18	0	0	5	0	0	0	0	0	0	0	2	0	28	0	0	2.5	7
ENSRNOG00000013442	Ciz1	protein_coding	13	0	8437	7	0	2665	87	0	17905	80	0	15240	0	0	34	0	0	34	12	0	5000	0	0	127	0	0	0	13	0	80	5	0	0	0	0	0	0	0	2	0	12	0	0	2.5	7
ENSRNOG00000013587	Fam135a	protein_coding	10	0	5000	7	0	5401	243	0	79495	234	0	74094	0	0	44	0	0	44	17	0	5000	2	0	501	0	0	376	10	0	234	5	0	0	0	0	0	0	0	2	0	17	2	0	2.5	7
ENSRNOG00000014510	ENSRNOG00000014510	protein_coding	26	0	5000	7	0	756	7	0	756	0	0	0	0	0	0	0	0	0	26	0	5000	0	0	0	0	0	0	26	0	0	5	0	0	0	0	0	0	0	2	0	26	0	0	2.5	7
ENSRNOG00000014745	ENSRNOG00000014745	protein_coding	25	0	5000	7	0	1182	7	0	1257	0	0	75	0	0	2	0	0	2	21	0	5000	0	0	0	0	0	0	25	0	0	5	0	0	0	0	0	0	0	2	0	21	0	0	2.5	7
ENSRNOG00000015346	Obsl1	protein_coding	8	0	5000	7	0	5415	38	0	18478	31	0	13063	0	0	36	0	0	36	11	0	5000	0	0	0	0	0	0	8	0	31	5	0	0	0	0	0	0	0	2	0	11	0	0	2.5	7
ENSRNOG00000015383	Asxl3	protein_coding	5	0	5000	7	0	6735	509	0	137937	502	0	131202	0	0	20	0	0	20	19	0	5000	0	0	0	0	0	0	5	0	502	5	0	0	0	0	0	0	0	2	0	19	0	0	2.5	7
ENSRNOG00000016306	ENSRNOG00000016306	protein_coding	18	0	5000	7	0	6658	204	0	57464	164	0	50806	0	0	24	0	0	24	15	0	5000	33	0	3950	0	0	98	18	0	164	5	0	0	0	0	0	0	0	2	0	15	33	0	2.5	7
ENSRNOG00000017286	Ephx2	protein_coding	5	0	5000	7	0	2033	180	0	36953	172	0	34920	0	0	36	0	0	36	10	0	5000	1	0	322	0	0	46	5	0	172	5	0	0	0	0	0	0	0	2	0	10	1	0	2.5	7
ENSRNOG00000018466	Prss34	protein_coding	46	0	5000	7	0	1204	11	0	1758	2	0	554	0	0	8	0	0	8	5	0	5000	2	0	159	0	0	94	46	0	2	5	0	0	0	0	0	0	0	2	0	5	2	0	2.5	7
ENSRNOG00000018662	Amacr	protein_coding	22	0	5000	7	0	1718	58	0	12039	51	0	10321	0	0	12	0	0	12	6	0	5000	1	0	353	0	0	0	22	0	51	5	0	0	0	0	0	0	0	2	0	6	1	0	2.5	7
ENSRNOG00000018955	Olr286	protein_coding	56	0	5000	7	0	939	7	0	939	0	0	0	0	0	0	0	0	0	26	0	5000	0	0	0	0	0	0	56	0	0	5	0	0	0	0	0	0	0	2	0	26	0	0	2.5	7
ENSRNOG00000022033	RGD1308742	protein_coding	14	0	5000	7	0	987	68	0	15052	61	0	14065	0	0	16	0	0	16	33	0	5000	0	0	0	0	0	0	14	0	61	5	0	0	0	0	0	0	0	2	0	33	0	0	2.5	7
ENSRNOG00000022955	Vom2r75	protein_coding	7	0	5000	7	0	3051	47	0	26137	39	0	23086	0	0	10	0	0	10	13	0	5000	1	0	605	0	0	37	7	0	39	5	0	0	0	0	0	0	0	2	0	13	1	0	2.5	7
ENSRNOG00000024288	Etv2	protein_coding	23	0	5000	7	0	1065	12	0	2479	5	0	1414	0	0	12	0	0	12	16	0	5000	0	0	0	0	0	0	23	0	5	5	0	0	0	0	0	0	0	2	0	16	0	0	2.5	7
ENSRNOG00000024630	Igsf23	protein_coding	133	0	10653	7	0	809	190	0	14028	184	0	13219	0	0	14	0	0	12	114	0	10000	0	0	0	0	0	0	133	0	184	5	0	0	0	0	0	0	0	2	0	114	0	0	2.5	7
ENSRNOG00000024640	Oacyl	protein_coding	19	0	5000	7	0	3430	268	0	55823	258	0	52393	0	0	28	0	0	28	17	0	5000	3	0	1373	0	0	26	19	0	258	5	0	0	0	0	0	0	0	2	0	17	3	0	2.5	7
ENSRNOG00000024663	Fkbp15	protein_coding	23	0	15000	7	0	4418	65	0	56083	53	0	51665	0	0	74	0	0	72	12	0	10000	5	0	528	0	0	0	23	0	53	5	0	0	0	0	0	0	0	2	0	12	5	0	2.5	7
ENSRNOG00000025186	ENSRNOG00000025186	protein_coding	7	0	5000	7	0	726	7	0	769	0	0	43	0	0	8	0	0	8	18	0	5000	0	0	0	0	0	0	7	0	0	5	0	0	0	0	0	0	0	2	0	18	0	0	2.5	7
ENSRNOG00000025970	Utp14b	protein_coding	12	0	5000	7	0	2337	11	0	3162	4	0	825	0	0	4	0	0	4	16	0	5000	0	0	0	0	0	0	12	0	4	5	0	0	0	0	0	0	0	2	0	16	0	0	2.5	7
ENSRNOG00000026702	Amica1	protein_coding	20	0	5000	7	0	1200	89	0	24587	82	0	23387	0	0	16	0	0	16	7	0	5000	0	0	0	0	0	0	20	0	82	5	0	0	0	0	0	0	0	2	0	7	0	0	2.5	7
ENSRNOG00000026861	Zscan18	protein_coding	11	0	5000	7	0	2370	17	0	7311	10	0	4941	0	0	12	0	0	12	44	0	5000	0	0	0	0	0	0	11	0	10	5	0	0	0	0	0	0	0	2	0	44	0	0	2.5	7
ENSRNOG00000029317	ENSRNOG00000029317	protein_coding	32	0	5000	7	0	534	0	0	834	0	0	300	0	0	2	0	0	2	29	0	5000	0	0	0	0	0	0	32	0	0	5	0	0	0	0	0	0	0	2	0	29	0	0	2.5	7
ENSRNOG00000029865	Prss56	protein_coding	17	0	5000	7	0	1824	14	0	4765	7	0	2941	0	0	24	0	0	24	15	0	5000	0	0	0	0	0	0	17	0	7	5	0	0	0	0	0	0	0	2	0	15	0	0	2.5	7
ENSRNOG00000030151	Thsd7a	protein_coding	15	0	5000	7	0	4929	1878	0	438095	1871	0	433166	0	0	57	0	0	57	17	0	5000	0	0	0	0	0	54	15	0	1871	5	0	0	0	0	0	0	0	2	0	17	0	0	2.5	7
ENSRNOG00000030580	ENSRNOG00000030580	protein_coding	1	0	5000	7	0	2841	52	0	17667	45	0	14826	0	0	18	0	0	18	0	0	5000	0	0	0	0	0	0	1	0	45	5	0	0	0	0	0	0	0	2	0	0	0	0	2.5	7
ENSRNOG00000031734	Vom1r50	protein_coding	6	0	5000	7	0	978	7	0	978	0	0	0	0	0	0	0	0	0	31	0	5000	0	0	0	0	0	0	6	0	0	5	0	0	0	0	0	0	0	2	0	31	0	0	2.5	7
ENSRNOG00000032435	ENSRNOG00000032435	protein_coding	4	0	5000	7	0	936	8	0	1097	1	0	161	0	0	10	0	0	10	15	0	5000	0	0	0	0	0	0	4	0	1	5	0	0	0	0	0	0	0	2	0	15	0	0	2.5	7
ENSRNOG00000033026	Dclk3	protein_coding	16	0	5000	7	0	3249	292	0	52776	280	0	49527	0	0	8	0	0	8	22	0	5000	5	0	825	0	0	0	16	0	280	5	0	0	0	0	0	0	0	2	0	22	5	0	2.5	7
ENSRNOG00000033200	Olr82	protein_coding	45	0	5000	7	0	945	7	0	945	0	0	0	0	0	0	0	0	0	45	0	5000	0	0	0	0	0	0	45	0	0	5	0	0	0	0	0	0	0	2	0	45	0	0	2.5	7
ENSRNOG00000033704	Olr1344	protein_coding	43	0	5000	7	0	936	7	0	936	0	0	0	0	0	0	0	0	0	24	0	5000	0	0	0	0	0	0	43	0	0	5	0	0	0	0	0	0	0	2	0	24	0	0	2.5	7
ENSRNOG00000033896	Tas2r117	protein_coding	51	0	5000	7	0	957	7	0	957	0	0	0	0	0	0	0	0	0	22	0	5000	0	0	0	0	0	0	51	0	0	5	0	0	0	0	0	0	0	2	0	22	0	0	2.5	7
ENSRNOG00000038894	Timd4	protein_coding	7	0	5000	7	0	1104	232	0	34241	225	0	33137	0	0	16	0	0	16	43	0	5000	0	0	0	0	0	0	7	0	225	5	0	0	0	0	0	0	0	2	0	43	0	0	2.5	7
ENSRNOG00000039405	Prss29	protein_coding	48	0	5000	7	0	840	17	0	1837	10	0	997	0	0	8	0	0	8	63	0	5000	0	0	0	0	0	0	48	0	10	5	0	0	0	0	0	0	0	2	0	63	0	0	2.5	7
ENSRNOG00000042591	B430203G13Rik	protein_coding	25	0	5000	7	0	165	8	0	378	1	0	213	0	0	2	0	0	2	35	0	5000	0	0	0	0	0	0	25	0	1	5	0	0	0	0	0	0	0	2	0	35	0	0	2.5	7
ENSRNOG00000046338	C030039L03Rik	protein_coding	34	0	5000	7	0	1848	66	0	13298	59	0	11450	0	0	8	0	0	8	38	0	5000	0	0	0	0	0	0	34	0	59	5	0	0	0	0	0	0	0	2	0	38	0	0	2.5	7
ENSRNOG00000046783	ENSRNOG00000046783	protein_coding	23	0	5000	7	0	453	51	0	4284	44	0	3831	0	0	2	0	0	2	19	0	5000	0	0	0	0	0	0	23	0	44	5	0	0	0	0	0	0	0	2	0	19	0	0	2.5	7
ENSRNOG00000050080	Olr535	protein_coding	19	0	5000	7	0	942	0	0	942	0	0	0	0	0	0	0	0	0	24	0	5000	0	0	0	0	0	0	19	0	0	5	0	0	0	0	0	0	0	2	0	24	0	0	2.5	7
ENSRNOG00000004880	ENSRNOG00000004880	protein_coding	13	0	5000	46	0	1302	51	0	1570	5	0	268	0	0	4	0	0	4	38	0	5000	0	0	0	0	0	0	13	0	5	32	0	0	0	0	0	1	0	13	0	38	0	0	2.46154	45
ENSRNOG00000033073	Vom2r68	protein_coding	64	0	5000	25	0	2553	57	0	6860	32	0	4307	0	0	10	0	0	10	36	0	5000	0	0	0	0	0	0	64	0	32	17	0	0	0	0	0	1	0	7	0	36	0	0	2.42857	24
ENSRNOG00000027008	Igtp	protein_coding	52	0	5000	33	0	4231	274	0	39722	241	0	35491	0	0	32	0	0	32	33	0	5000	0	0	0	0	0	40	52	0	241	24	0	0	0	0	0	0	0	10	0	33	0	0	2.4	34
ENSRNOG00000022601	1700022I11Rik	protein_coding	16	0	5000	17	0	3621	18	0	3959	3	0	338	0	0	4	0	0	4	17	0	5042	0	0	0	0	0	0	16	0	3	12	0	0	0	0	0	0	0	5	0	17	0	0	2.4	17
ENSRNOG00000025168	Vom2r26	protein_coding	0	0	5000	17	0	2940	117	0	37286	100	0	34346	0	0	12	0	0	12	18	0	5000	0	0	384	0	0	0	0	0	100	12	0	0	0	0	0	0	0	5	0	18	0	0	2.4	17
ENSRNOG00000037211	Kif14	protein_coding	21	0	5000	17	0	5010	213	0	62957	196	0	57947	0	0	65	0	0	65	25	0	5000	0	0	0	0	0	0	21	0	196	12	0	0	0	0	0	0	0	5	0	25	0	0	2.4	17
ENSRNOG00000049360	ENSRNOG00000049360	protein_coding	48	0	5000	17	0	870	17	0	870	0	0	0	0	0	0	0	0	0	15	0	5000	0	0	0	0	0	0	48	0	0	12	0	0	0	0	0	0	0	5	0	15	0	0	2.4	17
ENSRNOG00000050183	RT1-CE1	protein_coding	36	0	5000	27	0	2563	78	0	20851	72	0	18288	0	0	22	0	0	24	32	0	10000	5	0	414	0	0	0	36	0	72	19	0	0	0	0	0	0	0	8	0	32	5	0	2.375	27
ENSRNOG00000008652	Phip	protein_coding	3	0	5000	10	0	5277	231	0	92297	221	0	87020	0	0	74	1	0	74	16	0	5000	0	0	0	0	0	0	3	0	221	7	0	0	1	0	0	0	0	3	0	16	0	0	2.33333	10
ENSRNOG00000017644	Usp6nl	protein_coding	30	0	5000	10	0	5241	560	0	124142	526	0	118901	0	0	28	0	0	28	20	0	5000	24	0	2569	0	0	221	30	0	526	7	0	0	0	0	0	0	0	3	0	20	24	0	2.33333	10
ENSRNOG00000020291	Fam35a	protein_coding	35	0	10000	10	0	3377	335	0	91034	321	0	87657	0	0	24	0	0	22	26	0	5000	3	0	291	1	0	327	35	0	321	7	0	0	0	0	0	0	0	3	0	26	3	1	2.33333	10
ENSRNOG00000027929	Poln	protein_coding	1	0	5000	10	0	2589	551	0	177929	547	0	175340	0	0	46	0	0	46	12	0	5006	0	0	0	0	0	0	1	0	547	7	0	0	0	0	0	0	0	3	0	12	0	0	2.33333	10
ENSRNOG00000033556	Spen	protein_coding	5	0	5000	10	0	10878	75	0	53709	65	0	42831	0	0	46	0	0	44	7	0	5000	0	0	0	0	0	0	5	0	65	7	0	0	0	0	0	0	0	3	0	7	0	0	2.33333	10
ENSRNOG00000043263	ENSRNOG00000043263	protein_coding	71	0	5000	10	0	816	13	0	855	3	0	39	0	0	6	0	0	6	41	0	5000	0	0	0	0	0	0	71	0	3	7	0	0	0	0	0	0	0	3	0	41	0	0	2.33333	10
ENSRNOG00000047535	ENSRNOG00000047535	protein_coding	46	0	5000	10	0	354	10	0	524	0	0	170	0	0	2	0	0	2	99	0	5000	0	0	0	0	0	0	46	0	0	7	0	0	0	0	0	0	0	3	0	99	0	0	2.33333	10
ENSRNOG00000047668	ENSRNOG00000047668	protein_coding	26	0	5000	10	0	699	10	0	741	0	0	42	0	0	9	0	0	9	26	0	5000	0	0	0	0	0	0	26	0	0	7	0	0	0	0	0	0	0	3	0	26	0	0	2.33333	10
ENSRNOG00000047697	Ggt1	protein_coding	1	0	5000	10	0	1327	20	0	4949	10	0	3622	0	0	20	0	0	20	6	0	5000	0	0	0	0	0	1	1	0	10	7	0	0	0	0	0	0	0	3	0	6	0	0	2.33333	10
ENSRNOG00000048526	ENSRNOG00000048526	protein_coding	28	0	5000	10	0	1011	10	0	1067	0	0	56	0	0	8	0	0	8	5	0	5000	0	0	0	0	0	0	28	0	0	7	0	0	0	0	0	0	0	3	0	5	0	0	2.33333	10
ENSRNOG00000050720	ENSRNOG00000050720	protein_coding	6	0	5000	10	0	1251	65	0	9974	55	0	8723	0	0	12	0	0	12	31	0	5000	0	0	0	0	0	0	6	0	55	7	0	0	0	0	0	0	0	3	0	31	0	0	2.33333	10
ENSRNOG00000014866	Pign	protein_coding	29	0	5000	13	0	3758	475	0	138256	459	0	134498	0	0	56	0	0	56	17	0	5000	3	0	962	0	0	0	29	0	459	9	0	0	0	0	0	0	0	4	0	17	3	0	2.25	13
ENSRNOG00000029431	ENSRNOG00000029431	protein_coding	20	0	5000	13	0	2091	191	0	36346	178	0	34255	0	0	14	0	0	14	28	0	5000	0	0	0	0	0	0	20	0	178	9	0	0	0	0	0	0	0	4	0	28	0	0	2.25	13
ENSRNOG00000029702	RGD1564236	protein_coding	30	0	5000	13	0	939	16	0	1504	3	0	565	0	0	4	0	0	4	23	0	5000	0	0	0	0	0	0	30	0	3	9	0	0	0	0	0	0	0	4	0	23	0	0	2.25	13
ENSRNOG00000031110	Olr53	protein_coding	53	0	5000	13	0	945	13	0	945	0	0	0	0	0	0	0	0	0	46	0	5000	0	0	0	0	0	0	53	0	0	9	0	0	0	0	0	0	0	4	0	46	0	0	2.25	13
ENSRNOG00000037928	ENSRNOG00000037928	protein_coding	67	0	5000	13	0	1362	0	0	11524	0	0	10162	0	0	12	0	0	12	13	0	5000	0	0	0	0	0	0	67	0	0	9	0	0	0	0	0	0	0	4	0	13	0	0	2.25	13
ENSRNOG00000050163	9130409I23Rik	protein_coding	7	0	5000	13	0	873	41	0	4908	28	0	4035	0	0	6	0	0	6	33	0	5000	0	0	0	0	0	0	7	0	28	9	0	0	0	0	0	0	0	4	0	33	0	0	2.25	13
ENSRNOG00000020953	Ms4a7	protein_coding	25	0	5000	16	0	1498	151	0	14409	127	0	12911	0	0	10	0	0	10	51	0	5000	1	0	494	7	0	284	25	0	127	11	0	0	0	0	0	0	0	5	0	51	1	7	2.2	16
ENSRNOG00000022157	Serpinb6e	protein_coding	41	0	5000	16	0	1167	76	0	9254	60	0	8087	0	0	12	0	0	12	26	0	5000	0	0	0	0	0	0	41	0	60	11	0	0	0	0	0	0	0	5	0	26	0	0	2.2	16
ENSRNOG00000005526	Man2b2	protein_coding	4	0	5000	19	0	2945	184	0	24174	165	0	21229	0	0	36	0	0	36	28	0	5000	0	0	0	0	0	2	4	0	165	13	0	0	0	0	0	0	0	6	0	28	0	0	2.16667	19
ENSRNOG00000006701	Fgd6	protein_coding	28	0	5000	19	0	4732	565	0	121015	543	0	116283	0	0	42	0	0	42	19	0	5000	1	0	204	2	0	307	28	0	543	13	0	0	0	0	0	0	0	6	0	19	1	2	2.16667	19
ENSRNOG00000023463	Parp9	protein_coding	16	0	5000	19	0	3152	199	0	32724	177	0	29572	0	0	20	0	0	20	59	0	5000	0	0	374	3	0	285	16	0	177	13	0	0	0	0	0	0	0	6	0	59	0	3	2.16667	19
ENSRNOG00000042369	RGD1564614	protein_coding	69	0	5000	19	0	2715	780	0	68881	756	0	66166	0	0	22	0	0	22	25	0	5000	5	0	566	0	0	49	69	0	756	13	0	0	0	0	0	0	0	6	0	25	5	0	2.16667	19
ENSRNOG00000032708	RT1-Bb	protein_coding	80	0	5000	45	0	1514	283	0	5641	230	0	4127	0	0	10	0	0	10	141	0	5000	6	0	654	2	0	68	80	0	230	30	0	0	0	0	0	1	0	14	0	141	6	2	2.14286	44
ENSRNOG00000008260	Cep152	protein_coding	42	0	5000	25	0	5358	379	0	67304	354	0	61946	1	0	62	0	0	62	37	0	5000	0	0	0	0	0	0	42	0	354	17	0	1	0	0	0	0	0	8	0	37	0	0	2.125	25
ENSRNOG00000022988	ENSRNOG00000022988	protein_coding	22	0	5000	34	0	906	512	0	18158	478	0	17252	0	0	8	0	0	8	25	0	5000	0	0	0	0	0	0	22	0	478	23	0	0	0	0	0	0	0	11	0	25	0	0	2.09091	34
ENSRNOG00000017421	Alpk2	protein_coding	17	0	5000	18	0	6120	400	0	94541	382	0	88421	0	0	20	0	0	20	12	0	5000	0	0	0	0	0	0	17	0	382	12	0	0	0	0	0	0	0	6	0	12	0	0	2	18
ENSRNOG00000047568	Vom2r64	protein_coding	8	0	10009	18	0	7118	362	0	180287	361	0	173169	0	0	44	0	0	46	20	0	13758	0	0	0	0	0	0	8	0	361	12	0	0	0	0	0	0	0	6	0	20	0	0	2	18
ENSRNOG00000049031	ENSRNOG00000049031	protein_coding	2	0	5000	18	0	1326	97	0	14011	79	0	12685	0	0	20	0	0	20	0	0	5000	0	0	0	0	0	0	2	0	79	12	0	0	0	0	0	0	0	6	0	0	0	0	2	18
ENSRNOG00000007779	Kank4	protein_coding	27	0	5000	15	0	3703	324	0	62784	306	0	59081	0	0	18	0	0	18	23	0	5000	3	0	578	0	0	92	27	0	306	10	0	0	0	0	0	0	0	5	0	23	3	0	2	15
ENSRNOG00000022942	ENSRNOG00000022942	protein_coding	21	0	5000	16	0	1449	0	0	1486	0	0	37	0	0	9	0	0	9	19	0	5000	0	0	0	0	0	0	21	0	0	10	0	0	0	0	0	1	0	5	0	19	0	0	2	15
ENSRNOG00000008714	Svs1	protein_coding	17	0	5000	12	0	2867	14	0	4899	2	0	2032	0	0	8	0	0	8	12	0	5000	0	0	113	0	0	0	17	0	2	8	0	0	0	0	0	0	0	4	0	12	0	0	2	12
ENSRNOG00000009365	Gabpb1l	protein_coding	42	0	5000	12	0	1086	12	0	1197	0	0	111	0	0	7	0	0	7	38	0	5000	0	0	0	0	0	0	42	0	0	8	0	0	0	0	0	0	0	4	0	38	0	0	2	12
ENSRNOG00000011653	Fam21c	protein_coding	12	0	5000	12	0	4256	117	0	58380	104	0	54124	0	0	60	0	0	60	11	0	5000	1	0	184	0	0	85	12	0	104	8	0	0	0	0	0	0	0	4	0	11	1	0	2	12
ENSRNOG00000017105	ENSRNOG00000017105	protein_coding	23	0	5000	12	0	3389	2346	0	528106	2324	0	524717	0	0	34	0	0	34	19	0	5000	10	0	1217	0	0	0	23	0	2324	8	0	0	0	0	0	0	0	4	0	19	10	0	2	12
ENSRNOG00000019181	Synpo	protein_coding	15	0	10000	12	0	3942	279	0	54096	270	0	50154	0	0	18	0	0	20	53	0	15000	0	0	69	0	0	530	15	0	270	8	0	0	0	0	0	0	0	4	0	53	0	0	2	12
ENSRNOG00000020298	Bag3	protein_coding	12	0	5000	12	0	2327	119	0	23933	106	0	21606	0	0	6	0	0	6	14	0	5000	1	0	501	0	0	101	12	0	106	8	0	0	0	0	0	0	0	4	0	14	1	0	2	12
ENSRNOG00000023494	Tti2	protein_coding	75	0	5000	12	0	1921	58	0	7866	45	0	5945	0	0	12	0	0	12	51	0	5000	0	0	98	5	0	287	75	0	45	8	0	0	0	0	0	0	0	4	0	51	0	5	2	12
ENSRNOG00000034157	Cyp4f6	protein_coding	26	0	5000	12	0	1755	199	0	26685	187	0	24930	0	0	24	0	0	24	39	0	5000	0	0	19	0	0	122	26	0	187	8	0	0	0	0	0	0	0	4	0	39	0	0	2	12
ENSRNOG00000046385	Muc5ac	protein_coding	24	0	5000	13	0	3425	37	0	9270	23	0	5845	0	0	38	0	0	38	33	0	5000	1	0	341	0	0	0	24	0	23	8	0	0	0	0	0	1	0	4	0	33	1	0	2	12
ENSRNOG00000001627	Abi3bp	protein_coding	81	0	15000	8	0	3638	582	0	214127	581	0	210489	0	0	82	0	0	84	3	0	5000	0	0	0	0	0	0	81	0	581	6	0	0	0	0	0	0	0	3	0	3	0	0	2	9
ENSRNOG00000005099	Top3a	protein_coding	17	0	5000	10	0	3012	99	0	35762	96	0	32750	0	0	40	0	0	40	3	0	5000	0	0	0	0	0	0	17	0	96	6	0	0	0	0	0	1	0	3	0	3	0	0	2	9
ENSRNOG00000006570	Plekhg3	protein_coding	12	0	5000	9	0	4119	47	0	17083	38	0	12964	0	0	34	0	0	36	14	0	5000	0	0	0	0	0	0	12	0	38	6	0	0	0	0	0	0	0	3	0	14	0	0	2	9
ENSRNOG00000010057	CLEC6A	protein_coding	37	0	5000	11	0	785	170	0	33067	166	0	32282	0	0	32	0	0	28	59	0	6866	0	0	0	0	0	1	37	0	166	6	0	0	0	0	0	2	0	3	0	59	0	0	2	9
ENSRNOG00000010637	Tbc1d5	protein_coding	24	0	5000	9	0	4043	1230	0	597809	1214	0	593766	0	0	42	0	0	42	19	0	5000	7	0	1333	0	0	292	24	0	1214	6	0	0	0	0	0	0	0	3	0	19	7	0	2	9
ENSRNOG00000010840	Adamtsl3	protein_coding	15	0	5000	9	0	7268	1165	0	319922	1147	0	312654	0	0	58	0	0	58	14	0	5000	9	0	1937	0	0	213	15	0	1147	6	0	0	0	0	0	0	0	3	0	14	9	0	2	9
ENSRNOG00000015026	Arhgef11	protein_coding	21	0	5000	9	0	4581	240	0	120539	231	0	115958	0	0	80	0	0	80	15	0	5000	0	0	0	0	0	0	21	0	231	6	0	0	0	0	0	0	0	3	0	15	0	0	2	9
ENSRNOG00000015832	Olr96	protein_coding	84	0	5000	9	0	957	9	0	957	0	0	0	0	0	0	0	0	0	49	0	5000	0	0	0	0	0	0	84	0	0	6	0	0	0	0	0	0	0	3	0	49	0	0	2	9
ENSRNOG00000015876	Olr104	protein_coding	42	0	5000	9	0	960	9	0	960	0	0	0	0	0	0	0	0	0	50	0	5000	0	0	0	0	0	0	42	0	0	6	0	0	0	0	0	0	0	3	0	50	0	0	2	9
ENSRNOG00000016112	Cd274	protein_coding	26	0	5000	9	0	873	55	0	11778	46	0	10905	0	0	10	0	0	10	42	0	5000	0	0	0	0	0	0	26	0	46	6	0	0	0	0	0	0	0	3	0	42	0	0	2	9
ENSRNOG00000017403	Apobr	protein_coding	23	0	5000	9	0	3481	0	0	4504	2	0	1023	0	0	8	0	0	8	38	0	5000	6	0	1085	0	0	29	23	0	2	6	0	0	0	0	0	0	0	3	0	38	6	0	2	9
ENSRNOG00000025797	ENSRNOG00000025797	protein_coding	15	0	5000	9	0	975	9	0	996	0	0	21	0	0	6	0	0	6	10	0	5000	0	0	0	0	0	0	15	0	0	6	0	0	0	0	0	0	0	3	0	10	0	0	2	9
ENSRNOG00000026585	Lrrc66	protein_coding	1	0	5000	9	0	2598	80	0	22276	71	0	19678	0	0	6	0	0	6	6	0	5000	0	0	0	0	0	0	1	0	71	6	0	0	0	0	0	0	0	3	0	6	0	0	2	9
ENSRNOG00000027820	ENSRNOG00000027820	protein_coding	33	0	5000	9	0	1485	10	0	1539	1	0	54	1	0	17	1	0	17	43	0	5000	0	0	0	0	0	0	33	0	1	6	0	1	1	0	0	0	0	3	0	43	0	0	2	9
ENSRNOG00000029734	ENSRNOG00000029734	protein_coding	7	0	5000	9	0	1005	305	0	45395	296	0	44390	0	0	8	1	0	8	75	0	5000	0	0	3	0	0	0	7	0	296	6	0	0	1	0	0	0	0	3	0	75	0	0	2	9
ENSRNOG00000031978	ENSRNOG00000031978	protein_coding	33	0	5000	9	0	927	9	0	975	0	0	48	0	0	9	0	0	9	44	0	5000	0	0	0	0	0	0	33	0	0	6	0	0	0	0	0	0	0	3	0	44	0	0	2	9
ENSRNOG00000031987	Vom1r88	protein_coding	38	0	5000	9	0	894	9	0	894	0	0	0	0	0	0	0	0	0	48	0	5000	0	0	0	0	0	0	38	0	0	6	0	0	0	0	0	0	0	3	0	48	0	0	2	9
ENSRNOG00000033600	Zfp352	protein_coding	33	0	5000	9	0	1680	9	0	1680	0	0	0	0	0	0	0	0	0	24	0	5000	0	0	0	0	0	0	33	0	0	6	0	0	0	0	0	0	0	3	0	24	0	0	2	9
ENSRNOG00000034110	Gm11595	protein_coding	194	0	10581	9	0	2102	226	0	26424	224	0	24322	0	0	44	0	0	49	154	0	20000	0	0	0	0	0	0	194	0	224	6	0	0	0	0	0	0	0	3	0	154	0	0	2	9
ENSRNOG00000037047	ENSRNOG00000037047	protein_coding	46	0	5000	9	0	600	0	0	620	0	0	20	0	0	10	0	0	10	44	0	5000	0	0	0	0	0	0	46	0	0	6	0	0	0	0	0	0	0	3	0	44	0	0	2	9
ENSRNOG00000040196	ENSRNOG00000040196	protein_coding	10	0	5000	10	0	558	10	0	576	0	0	18	0	0	6	0	0	6	62	0	5000	0	0	0	0	0	0	10	0	0	6	0	0	0	0	0	1	0	3	0	62	0	0	2	9
ENSRNOG00000045854	Zfp277	protein_coding	13	0	5000	9	0	1950	394	0	126718	390	0	124768	0	0	26	0	0	28	85	0	10000	0	0	192	0	0	5	13	0	390	6	0	0	0	0	0	0	0	3	0	85	0	0	2	9
ENSRNOG00000047536	Zfp677	protein_coding	80	0	5000	9	0	1881	49	0	6423	40	0	4542	0	0	2	0	0	2	43	0	5000	0	0	0	0	0	0	80	0	40	6	0	0	0	0	0	0	0	3	0	43	0	0	2	9
ENSRNOG00000048887	ENSRNOG00000048887	protein_coding	2	0	5000	10	0	2862	67	0	18291	56	0	15429	0	0	37	0	0	37	0	0	5000	1	0	474	0	0	0	2	0	56	6	0	0	0	0	0	1	0	3	0	0	1	0	2	9
ENSRNOG00000049024	ENSRNOG00000049024	protein_coding	35	0	5000	9	0	351	9	0	351	0	0	0	0	0	0	0	0	0	107	0	5000	0	0	0	0	0	0	35	0	0	6	0	0	0	0	0	0	0	3	0	107	0	0	2	9
ENSRNOG00000049915	Thsd4	protein_coding	10	0	5000	7	0	2332	276	0	95141	272	0	92809	0	0	57	1	0	56	22	0	5000	0	0	0	0	0	0	10	0	272	6	0	0	1	0	0	0	0	3	0	22	0	0	2	9
ENSRNOG00000050654	Olr526	protein_coding	39	0	5000	8	0	966	8	0	966	0	0	0	0	0	0	0	0	0	53	0	5000	0	0	0	0	0	0	39	0	0	6	0	0	0	0	0	0	0	3	0	53	0	0	2	9
ENSRNOG00000050893	ENSRNOG00000050893	protein_coding	46	0	5000	9	0	720	30	0	3995	21	0	3275	0	0	10	0	0	10	42	0	5000	0	0	0	0	0	0	46	0	21	6	0	0	0	0	0	0	0	3	0	42	0	0	2	9
ENSRNOG00000000034	Nuak2	protein_coding	27	0	5000	6	0	2875	43	0	16745	35	0	13870	0	0	12	0	0	12	6	0	5000	2	0	910	0	0	72	27	0	35	4	0	0	0	0	0	0	0	2	0	6	2	0	2	6
ENSRNOG00000000417	Numa1	protein_coding	10	0	5000	6	0	6972	53	0	29808	47	0	22836	0	0	46	0	0	46	13	0	10000	0	0	693	3	0	418	10	0	47	4	0	0	0	0	0	0	0	2	0	13	0	3	2	6
ENSRNOG00000001357	Mblac1	protein_coding	12	0	5000	6	0	1262	0	0	1262	0	0	0	0	0	0	0	0	0	21	0	5000	0	0	414	1	0	92	12	0	0	4	0	0	0	0	0	0	0	2	0	21	0	1	2	6
ENSRNOG00000001595	ENSRNOG00000001595	protein_coding	21	0	5000	6	0	1308	6	0	1329	0	0	21	0	0	8	0	0	8	15	0	5000	0	0	0	0	0	0	21	0	0	4	0	0	0	0	0	0	0	2	0	15	0	0	2	6
ENSRNOG00000001622	Impg2	protein_coding	4	0	5000	6	0	4370	129	0	78034	122	0	73664	0	0	38	0	0	38	4	0	5000	1	0	461	0	0	189	4	0	122	4	0	0	0	0	0	0	0	2	0	4	1	0	2	6
ENSRNOG00000001916	Tmprss15	protein_coding	28	0	5000	6	0	4070	550	0	123854	538	0	119784	0	0	52	0	0	52	34	0	5000	3	0	809	3	0	681	28	0	538	4	0	0	0	1	0	0	0	2	0	34	3	2	2	6
ENSRNOG00000002948	Abcc3	protein_coding	6	0	5000	7	0	4627	57	0	58161	50	0	53534	0	0	64	0	0	64	3	0	5000	0	0	0	0	0	58	6	0	50	4	0	0	0	0	0	0	0	2	1	3	0	0	2	6
ENSRNOG00000003104	Trpv2	protein_coding	2	0	5000	6	0	2734	0	0	21427	0	0	18693	0	0	28	0	0	28	7	0	5000	1	0	106	0	0	342	2	0	0	4	0	0	0	0	0	0	0	2	0	7	1	0	2	6
ENSRNOG00000003667	Utrn	protein_coding	21	0	5000	6	0	6351	1513	0	631961	1507	0	625610	0	0	82	0	0	82	1	0	5000	0	0	0	0	0	0	21	0	1507	4	0	0	0	0	0	0	0	2	0	1	0	0	2	6
ENSRNOG00000004057	Ccdc88a	protein_coding	5	0	5000	6	0	5628	0	0	159759	0	0	154131	0	0	68	0	0	68	12	0	5000	0	0	0	0	0	0	5	0	0	4	0	0	0	0	0	0	0	2	0	12	0	0	2	6
ENSRNOG00000004342	Ahr	protein_coding	8	0	5000	6	0	3660	118	0	36100	110	0	32440	0	0	22	1	0	22	26	0	5000	2	0	1069	0	0	29	8	0	110	4	0	0	1	0	0	0	0	2	0	26	2	0	2	6
ENSRNOG00000004660	Fzd6	protein_coding	19	0	5000	6	0	4202	109	0	31708	91	0	27506	0	0	12	0	0	12	12	0	5000	11	0	1769	1	0	300	19	0	91	4	0	0	0	0	0	0	0	2	0	12	11	1	2	6
ENSRNOG00000004667	Gen1	protein_coding	17	0	5000	6	0	4285	172	0	30194	160	0	25909	0	0	26	0	0	26	7	0	5000	5	0	1315	1	0	243	17	0	160	4	0	0	0	1	0	0	0	2	0	7	5	0	2	6
ENSRNOG00000004704	Dcstamp	protein_coding	4	0	5000	6	0	1032	6	0	1032	0	0	0	0	0	0	0	0	0	31	0	5000	0	0	0	0	0	0	4	0	0	4	0	0	0	0	0	0	0	2	0	31	0	0	2	6
ENSRNOG00000005418	Trap1	protein_coding	13	0	5000	6	0	2235	96	0	33650	90	0	31415	0	0	34	0	0	34	9	0	5000	0	0	96	0	0	18	13	0	90	4	0	0	0	0	0	0	0	2	0	9	0	0	2	6
ENSRNOG00000005826	ENSRNOG00000005826	protein_coding	26	0	5000	6	0	570	6	0	570	0	0	0	0	0	0	0	0	0	32	0	5000	0	0	0	0	0	0	26	0	0	4	0	0	0	0	0	0	0	2	0	32	0	0	2	6
ENSRNOG00000005950	Olr608	protein_coding	35	0	5000	6	0	981	6	0	981	0	0	0	0	0	0	0	0	0	26	0	5000	0	0	0	0	0	0	35	0	0	4	0	0	0	0	0	0	0	2	0	26	0	0	2	6
ENSRNOG00000006028	Tubgcp6	protein_coding	13	0	5000	6	0	6444	39	0	20807	28	0	14363	0	0	48	0	0	48	6	0	5000	5	0	1152	0	0	0	13	0	28	4	0	0	0	0	0	0	0	2	0	6	5	0	2	6
ENSRNOG00000006183	Olr1330	protein_coding	28	0	5000	6	0	930	0	0	930	0	0	0	0	0	0	0	0	0	49	0	5000	0	0	0	0	0	0	28	0	0	4	0	0	0	0	0	0	0	2	0	49	0	0	2	6
ENSRNOG00000006947	Pdhx	protein_coding	18	0	5000	7	0	1660	66	0	23751	59	0	22091	0	0	18	0	0	18	14	0	5000	0	0	0	0	0	40	18	0	59	4	0	0	0	0	0	1	0	2	0	14	0	0	2	6
ENSRNOG00000007202	Sema3d	protein_coding	5	0	5000	6	0	4912	883	0	190096	873	0	185184	0	0	34	0	0	34	12	0	5000	3	0	2033	1	0	545	5	0	873	4	0	0	0	0	0	0	0	2	0	12	3	1	2	6
ENSRNOG00000007214	Oma1	protein_coding	21	0	5000	6	0	1839	202	0	52535	193	0	50696	0	0	16	0	0	16	31	0	5000	3	0	246	0	0	78	21	0	193	4	0	0	0	0	0	0	0	2	0	31	3	0	2	6
ENSRNOG00000007939	Naprt1	protein_coding	12	0	5000	6	0	1833	1	0	3440	1	0	1607	0	0	24	0	0	24	8	0	5000	0	0	138	0	0	78	12	0	1	4	0	0	0	0	0	0	0	2	0	8	0	0	2	6
ENSRNOG00000007943	Gsdma	protein_coding	17	0	5000	6	0	2910	36	0	12491	21	0	9581	0	0	22	0	0	22	16	0	5000	8	0	1473	1	0	96	17	0	21	4	0	0	0	0	0	0	0	2	0	16	8	1	2	6
ENSRNOG00000008274	Xpc	protein_coding	13	0	5000	6	0	3633	54	0	27529	46	0	23896	0	0	30	0	0	30	3	0	5000	2	0	772	0	0	59	13	0	46	4	0	0	0	0	0	0	0	2	0	3	2	0	2	6
ENSRNOG00000008736	Slamf8	protein_coding	45	0	5000	6	0	1600	93	0	8980	74	0	7380	0	0	8	0	0	8	42	0	5000	13	0	675	0	0	85	45	0	74	4	0	0	0	0	0	0	0	2	0	42	13	0	2	6
ENSRNOG00000008816	Gpnmb	protein_coding	23	0	5000	6	0	2306	76	0	21077	67	0	18771	0	0	20	0	0	20	25	0	5000	3	0	473	0	0	114	23	0	67	4	0	0	0	0	0	0	0	2	0	25	3	0	2	6
ENSRNOG00000008868	Dusp19	protein_coding	32	0	5000	6	0	984	62	0	12510	53	0	11526	0	0	6	0	0	6	42	0	5000	1	0	163	2	0	158	32	0	53	4	0	0	0	0	0	0	0	2	0	42	1	2	2	6
[truncated: 487 more rows]
